# Supplementary material for: The polyol pathway is an evolutionarily conserved system for sensing glucose uptake
Source: PLoS Biol. 2022 Jun 10;20(6):e3001678. doi: 10.1371/journal.pbio.3001678 (PMC9223304; doi:10.1371/journal.pbio.3001678)
Supplement: S1 Data — The Excel files contains the raw data to plot all graphs and the results of the statistical analysis. Each tab in the file shows the name of the figure panel produced based on the data displayed. (XLSX) [file pbio.3001678.s010.xlsx]

## Sheet: Fig 1A
CCHa2 mRNA levels			Statistics
Cg>gfp RNAi	Cg>Mondo RNAi			Cg>gfp RNAi	Cg>Mondo RNAi
1.03218	0.464341		n	4	4
1.1866	0.34893		Mean	1	0.373653
0.909538	0.399515		SD	0.142012	0.0773231
0.871685	0.281826		SEM	0.0710061	0.0386615
			p-value		0.0002

## Sheet: Fig 1B
CCHa2 mRNA levels					Statistics
cg>gfp RNAi		cg>Mondo RNAi				cg>gfp RNAi		cg>Mondo RNAi
starved	glucose	starved	glucose			starved	glucose	starved	glucose
1.0144	1.84625	0.58718	0.725165		n	3	3	3	3
0.963315	1.96819	0.651848	0.783424		Mean	1	1.99943	0.648733	0.722412
1.02228	2.18385	0.707169	0.658648		SD	0.0320139	0.170957	0.0600551	0.0624333
					SEM	0.0184832	0.0987018	0.0346728	0.0360459
					p-value		0.009945		0.215507

## Sheet: Fig 1C
CCHa2 mRNA levels					Statistics
starved	glucose	sorbitol	fructose			starved	glucose	sorbitol	fructose
0.825101	3.1821	2.48859	3.37929		n	3	3	3	3
1.11181	3.02002	2.09517	2.49045		Mean	1	3.08545	2.53391	3.21943
1.06308	3.05424	3.01799	3.78854		SD	0.153414	0.0854268	0.463078	0.663649
					SEM	0.0885738	0.0493212	0.267358	0.383158
					p-value (Dunnett test)		0.0007	0.0049	0.0005

## Sheet: Fig 1E
GC/MS data
	%	#1	#2	#3	#4	#5	#6	AVE	SD
Glc	M+0	17.1981	14.893	44.0756	11.6027	24.0447	42.7327	25.7578	14.271
	M+6	82.8019	85.107	55.9244	88.3973	75.9553	57.2673	74.2422	14.271
Sorbitol	M+0	80.9765	90.4253	81.8549	81.6724	79.2616	78.1534	82.0574	4.34597
	M+6	19.0235	9.57466	18.1451	18.3276	20.7384	21.8466	17.9426	4.34597
Fru	M+0	49.2759	43.835	64.611	58.1505	34.7595	60.1594	51.7985	11.2652
	M+6	50.7241	56.165	35.389	41.8495	65.2405	39.8406	48.2015	11.2652

## Sheet: Fig 1F
CCHa2 mRNA levels					Statistics
starved	xylitol	glucose	sorbitol			starved	xylitol	glucose	sorbitol
0.946915	1.45259	3.32774	2.91421		n	3	3	3	3
1.15145	1.61877	3.30846	3.20635		Mean	1	1.46656	3.46191	3.21201
0.901637	1.32832	3.74953	3.51547		SD	0.133098	0.145725	0.24927	0.300666
					SEM	0.0768441	0.0841342	0.143916	0.17359
					p-value (Dunnett test)	(control)	0.0744	<0.0001	<0.0001

## Sheet: Fig 2A
Body weight (mg)
	Control_male and female			Control_male			Control_female			AR			Sodh
48 hrs AEL	0.06	0.062	0.062							0.0354167	0.04375	0.0395833	0.056	0.054	0.052
72 hrs AEL	0.5	0.47	0.48							0.225	0.22	0.235	0.385	0.385	0.36
96 hrs AEL				1.45	1.5	1.45	1.73	1.75	1.62	0.448	0.436	0.44	0.564	0.588	0.56
120 hrs AEL				1.69	1.64	1.59	1.95	2.08	1.98	0.84	0.87	0.8	0.942857	0.914286	0.857143
Statistics
	Control_male and female			Control_male			Control_female			AR			Sodh
	Mean	SD	SE	Mean	SD	SE	Mean	SD	SE	Mean	SD	SE	Mean	SD	SE
48 hrs AEL	0.0613333	0.0011547	0.000666667							0.0395833	0.00416667	0.00240563	0.054	0.002	0.0011547
72 hrs AEL	0.483333	0.0152753	0.00881917							0.226667	0.00763763	0.00440959	0.376667	0.0144338	0.00833333
96 hrs AEL				1.46667	0.0288675	0.0166667	1.7	0.07	0.0404145	0.441333	0.0061101	0.00352767	0.570667	0.0151438	0.00874325
120 hrs AEL				1.64	0.05	0.0288675	2.00333	0.0680686	0.0392994	0.836667	0.0351188	0.0202759	0.904762	0.0436436	0.0251976

## Sheet: Fig 2B
The number of pupae
	Control					AR					Sodh
Days after egg laying	vial #1	vial #2	vial #3	vial #4	vial #5	vial #1	vial #2	vial #3	vial #4	vial #5	vial #1	vial #2	vial #3	vial #4	vial #5
1	0	0	0	0	0	0	0	0	0	0	0	0	0	0	0
2	0	0	0	0	0	0	0	0	0	0	0	0	0	0	0
3	0	0	0	0	0	0	0	0	0	0	0	0	0	0	0
4	0	0	0	0	0	0	0	0	0	0	0	0	0	0	0
5	0	0	0	0	0	0	0	0	0	0	0	0	0	0	0
6	7	6	16	16	21	0	0	0	0	0	1	0	2	0	0
7	25	24	24	27	26	0	0	0	0	0	4	4	5	4	0
8	27	28	25	27	26	0	0	0	0	0	5	5	5	4	1
9	27	28	25	27	26	0	0	0	0	0	5	5	5	4	1
10	27	28	25	27	26	0	0	0	0	0	5	5	5	4	1
Statistics
	Control			AR			Sodh
Days after egg laying	Mean	SD	SE	Mean	SD	SE	Mean	SD	SE
1	0	0	0	0	0	0	0	0	0
2	0	0	0	0	0	0	0	0	0
3	0	0	0	0	0	0	0	0	0
4	0	0	0	0	0	0	0	0	0
5	0	0	0	0	0	0	0	0	0
6	13.2	6.45755	2.88791	0	0	0	0.6	0.894427	0.4
7	25.2	1.30384	0.583095	0	0	0	3.4	1.94936	0.87178
8	26.6	1.14018	0.509902	0	0	0	4	1.73205	0.774597
9	26.6	1.14018	0.509902	0	0	0	4	1.73205	0.774597
10	26.6	1.14018	0.509902	0	0	0	4	1.73205	0.774597

## Sheet: Fig 2C
dilp5 mRNA levels				Statistics
Control	AR	Sodh			Control	AR	Sodh
0.960763	0.308586	0.706749		n	3	3	3
0.970499	0.262938	0.680407		Mean	1	0.278516	0.690241
1.06874	0.264025	0.683568		SD	0.0597276	0.0260468	0.0143832
				SEM	0.0344837	0.0150381	0.00830412
				p-value (Dunnett test)	(control)	<0.0001	0.0001

## Sheet: Fig 2D
dilp2 mRNA levels				Statistics
Control	AR	Sodh			Control	AR	Sodh
0.987809	1.92552	3.03914		n	3	3	3
1.06889	2.688	3.46857		Mean	1	2.48244	3.56467
0.943301	2.8338	4.1863		SD	0.0636759	0.487786	0.579583
				SEM	0.0367633	0.281623	0.334622
				p-value (Dunnett test)	(control)	0.0109	0.0007

## Sheet: Fig 2I
InR mRNA levels				Statistics
Control	AR	Sodh			Control	AR	Sodh
0.98514	1.88076	0.998335		n	3	3	3
1.01679	4.94961	1.37528		Mean	1	3.84276	1.16146
0.99807	4.69791	1.11075		SD	0.0159134	1.7038	0.193521
				SEM	0.00918763	0.983687	0.11173
				p-value (Dunnett test)	(control)	0.0222	0.9714

[truncated: 34 more sheets: Fig 2J, Fig 2K, Fig 2L, Fig 2M, Fig 2N, Fig 2O, Fig 2P, Fig 3G, Fig 3H, Fig 4B, Fig 4C, Fig 4D, Fig 4F, Fig 4G, Fig 4H, Fig 5A, Fig 5B, Fig 5O, Fig 5P, Fig 5Q …]
