# Supplementary material for: The polyol pathway is an evolutionarily conserved system for sensing glucose uptake
Source: PLoS Biol. 2022 Jun 10;20(6):e3001678. doi: 10.1371/journal.pbio.3001678 (PMC9223304; doi:10.1371/journal.pbio.3001678)
Supplement: S2 Data — Previous study has reported sugar-dependent transcriptomes in wild-type and mutants of max-like protein X (mlx, also known as bigmax), the obligated partner of Mondo [6]. To identify Mondo/Mlx-target genes, RNA-seq datasets reported in (GES70980) [6] were analyzed using the FlyBase reference genome (Dmel Release 6.19). First, we selected genes whose expression levels were significantly changed between control and mlx mutant larvae under high sugar conditions. Of those, genes whose expression levels were significantly different between control and mlx mutants under low sugar conditions were removed. control_HSD = average expression levels of triplicated experiments of HSD-fed control larvae (FPKM), mlx1_HSD = average expression levels of triplicated experiments of HSD-fed mlx mutant larvae (FPKM), logFC = log2 fold-change, test_stat = test statistics, p_value = uncorrected p-value of the test statistics, q_value = adjusted p-value of the test statistics with Benjamin–Hochberg correction. (XLSX) [file pbio.3001678.s011.xlsx]

## Sheet: Data S1
S2 Data. Sugar-responsive Mondo/Mlx-target genes.
FlyBase ID	Symbol	control_HSD	mlx1_HSD	logFC_control vs mlx	test_stat	p_value	q_value
FBgn0000078	Amy-d	1.38001	10.569	2.93709	5.0669	5e-05	0.000791134
FBgn0000139	ash2	11.905	22.8967	0.943564	2.78217	5e-05	0.000791134
FBgn0000261	Cat	110.038	197.526	0.844046	3.42156	5e-05	0.000791134
FBgn0000276,FBgn0000277	CecA1,CecA2	33.7035	119.603	1.82728	3.38308	5e-05	0.000791134
FBgn0000279	CecC	4.60589	39.5886	3.10354	3.78506	5e-05	0.000791134
FBgn0000337	cn	3.2728	9.08214	1.47251	3.16799	5e-05	0.000791134
FBgn0000406	Cyt-b5-r	203.447	1144.1	2.49149	9.3274	5e-05	0.000791134
FBgn0000477	DNaseII	18.8763	35.4054	0.907391	2.93053	5e-05	0.000791134
FBgn0001125	Got2	185.944	82.0669	-1.17999	-4.49554	5e-05	0.000791134
FBgn0001142	Gs1	316.949	122.989	-1.36572	-3.13107	5e-05	0.000791134
FBgn0001185	her	6.72047	14.0769	1.0667	2.95124	5e-05	0.000791134
FBgn0001208	Hn	108.691	249.318	1.19775	4.84757	5e-05	0.000791134
FBgn0001220	Hsc70-5	166.056	102.494	-0.696134	-2.3252	5e-05	0.000791134
FBgn0001230	Hsp68	12.3005	2.33743	-2.39572	-3.53536	5e-05	0.000791134
FBgn0001233	Hsp83	397.508	131.863	-1.59195	-5.99851	5e-05	0.000791134
FBgn0001248	Idh	328.526	766.106	1.22154	4.64357	5e-05	0.000791134
FBgn0001311	kkv	19.4772	31.2217	0.680757	2.7246	5e-05	0.000791134
FBgn0001330	kz	6.30007	3.09324	-1.02625	-2.50689	5e-05	0.000791134
FBgn0001565	Hlc	37.8931	59.3559	0.647457	2.56594	5e-05	0.000791134
FBgn0002525	Lam	51.5612	35.329	-0.545433	-2.23394	5e-05	0.000791134
FBgn0002526	LanA	61.6037	34.6088	-0.831879	-3.2821	5e-05	0.000791134
FBgn0002531	Lcp1	6.85603	24.8637	1.8586	3.32677	5e-05	0.000791134
FBgn0002533	Lcp2	41.7412	76.6134	0.876123	2.55044	5e-05	0.000791134
FBgn0002535	Lcp4	1488.6	933.243	-0.673633	-2.67102	5e-05	0.000791134
FBgn0002578	Kaz-m1	435.371	685.698	0.655328	2.64991	5e-05	0.000791134
FBgn0002778	mnd	18.437	9.77644	-0.915226	-3.0605	5e-05	0.000791134
FBgn0002780	mod	177.143	113.817	-0.638194	-2.32114	5e-05	0.000791134
FBgn0002868	MtnA	488.751	752.344	0.622294	2.42086	5e-05	0.000791134
FBgn0002939	ninaD	14.381	3.51433	-2.03284	-4.63549	5e-05	0.000791134
FBgn0003074	Pgi	496.955	208.493	-1.25312	-4.83261	5e-05	0.000791134
FBgn0003328	scb	25.7278	16.5559	-0.635979	-2.49227	5e-05	0.000791134
FBgn0003861	trp	0.246519	0.896777	1.86305	2.8273	5e-05	0.000791134
FBgn0003863	alphaTry	272.155	158.987	-0.775519	-3.13378	5e-05	0.000791134
FBgn0003886	alphaTub85E	52.379	78.5858	0.58528	2.32285	5e-05	0.000791134
FBgn0004057	Zw	114.543	11.4865	-3.31788	-10.6026	5e-05	0.000791134
FBgn0004228	mex1	194.359	99.398	-0.967431	-3.66374	5e-05	0.000791134
FBgn0004507	GlyP	778.253	454.83	-0.774911	-2.67067	5e-05	0.000791134
FBgn0004512	Mdr49	40.7598	22.4912	-0.857786	-2.9522	5e-05	0.000791134
FBgn0004629	Cys	1050.98	2837.18	1.43272	5.58817	5e-05	0.000791134
FBgn0004654	Pgd	348.427	56.3403	-2.62862	-9.82578	5e-05	0.000791134
FBgn0010042	GstD6	6.21435	1.78859	-1.79678	-2.7266	5e-05	0.000791134
FBgn0010043	GstD7	147.237	46.8486	-1.65206	-5.82097	5e-05	0.000791134
FBgn0010052	Jhe	1.12748	0.23909	-2.23747	-2.73005	5e-05	0.000791134
FBgn0010225	Gel	100.357	151.748	0.59654	2.30687	5e-05	0.000791134
FBgn0010246	Myo61F	105.835	65.9078	-0.6833	-2.73388	5e-05	0.000791134
FBgn0010352,FBgn0036681	Nc73EF,Obp73a	133.618	230.494	0.786614	3.04247	5e-05	0.000791134
FBgn0010387	Dbi	1649.17	921.446	-0.839767	-3.41887	5e-05	0.000791134
FBgn0010388	Dro	29.7065	90.1311	1.60125	4.23682	5e-05	0.000791134
FBgn0010497	dmGlut	78.9862	52.5312	-0.588425	-2.395	5e-05	0.000791134
FBgn0010504,FBgn0263593	kermit,Lpin	49.4088	103.373	1.06502	3.95798	5e-05	0.000791134
FBgn0010516	wal	218.667	382.408	0.806377	3.27702	5e-05	0.000791134
FBgn0010786	l(3)02640	42.4261	25.4546	-0.737022	-2.85402	5e-05	0.000791134
FBgn0011205	fbl	102.186	43.2505	-1.24041	-4.74046	5e-05	0.000791134
FBgn0011555	thetaTry	122.402	48.7901	-1.32697	-5.03282	5e-05	0.000791134
FBgn0011556	zetaTry	112.301	64.4421	-0.8013	-3.06107	5e-05	0.000791134
FBgn0011566	Smyd3	3.59698	15.8215	2.13702	4.08147	5e-05	0.000791134
FBgn0011770	Gip	164.492	76.6027	-1.10255	-4.24878	5e-05	0.000791134
FBgn0013307	Odc1	66.8486	42.9033	-0.639809	-2.42241	5e-05	0.000791134
FBgn0013763	Idgf6	191.453	342.901	0.840807	2.94749	5e-05	0.000791134
FBgn0013953	Esp	12.5795	7.36505	-0.772307	-2.35391	5e-05	0.000791134
FBgn0014018	Rel	38.3145	74.6881	0.962989	3.55337	5e-05	0.000791134
FBgn0014342	mia	3.14308	1.07973	-1.54151	-2.60267	5e-05	0.000791134
FBgn0014455	Ahcy	181.181	275.273	0.603431	2.45909	5e-05	0.000791134
FBgn0014877	Roe1	74.9105	45.2846	-0.726148	-2.70355	5e-05	0.000791134
FBgn0014906	Hydr2	56.1951	30.562	-0.878707	-3.48131	5e-05	0.000791134
FBgn0015039	Cyp9b2	272.273	59.9677	-2.1828	-8.36909	5e-05	0.000791134
FBgn0015277,FBgn0050184	Pi3K59F,CG30184	4.03297	7.75004	0.94236	2.63295	5e-05	0.000791134
FBgn0015569	alpha-Est10	7.97007	3.58144	-1.15405	-2.63371	5e-05	0.000791134
FBgn0015576	alpha-Est8	6.40266	15.5139	1.27682	3.9629	5e-05	0.000791134
FBgn0015801	Reg-5	18.7945	34.4633	0.874753	3.06301	5e-05	0.000791134
FBgn0016013	Faa	44.3183	121.088	1.45008	5.63635	5e-05	0.000791134
FBgn0016031	lama	48.5907	18.2967	-1.4091	-5.45859	5e-05	0.000791134
FBgn0016715	Reg-2	32.3537	72.9932	1.17383	3.96535	5e-05	0.000791134
FBgn0016926	Pino	182.865	79.6457	-1.19911	-4.87063	5e-05	0.000791134
FBgn0017448	CG2187	17.7827	38.4255	1.11159	4.07142	5e-05	0.000791134
FBgn0017558	Pdk	48.0057	100.534	1.06641	4.36446	5e-05	0.000791134
FBgn0019643	Dat	137.725	239.009	0.795277	2.783	5e-05	0.000791134
FBgn0019952	Orct	14.1371	6.05054	-1.22436	-3.50898	5e-05	0.000791134
FBgn0020255	Ran	369.491	238.043	-0.634318	-2.49607	5e-05	0.000791134
FBgn0020304	drongo	20.0023	36.1258	0.852865	3.35432	5e-05	0.000791134
FBgn0020414	Idgf3	58.2656	93.8751	0.688097	2.7474	5e-05	0.000791134
FBgn0020415	Idgf2	79.9932	151.842	0.924624	3.19779	5e-05	0.000791134
FBgn0020545	kraken	69.9528	39.9601	-0.80782	-3.0338	5e-05	0.000791134
FBgn0020653	Trxr-1	206.092	126.563	-0.703433	-2.54613	5e-05	0.000791134
FBgn0020907	Scp2	23.7049	12.886	-0.879376	-2.58185	5e-05	0.000791134
FBgn0021765	scu	109.105	180.261	0.724366	2.94043	5e-05	0.000791134
FBgn0022359	Sodh-2	42.002	217.454	2.37218	9.08438	5e-05	0.000791134
FBgn0023197	Jon74E	266.888	92.4319	-1.52977	-3.54271	5e-05	0.000791134
FBgn0023477	Taldo	646.827	159.686	-2.01814	-8.08906	5e-05	0.000791134
FBgn0023507	D2hgdh	98.6616	208.248	1.07774	4.3923	5e-05	0.000791134
FBgn0023540	CG3630	29.054	63.9178	1.13748	4.33416	5e-05	0.000791134
FBgn0024183	vig	180.857	115.079	-0.652222	-2.46321	5e-05	0.000791134
FBgn0024289,FBgn0026563	Sodh-1,CG1979	134.799	222.344	0.721981	2.92363	5e-05	0.000791134
FBgn0024293,FBgn0044011	Spn43Ab,Spn43Ad	48.2591	116.396	1.27017	3.61344	5e-05	0.000791134
FBgn0024352	Hop	88.3073	44.6586	-0.983594	-3.95852	5e-05	0.000791134
FBgn0024947	NTPase	90.5784	51.7455	-0.807732	-3.03504	5e-05	0.000791134
FBgn0024995	CG2680	23.6731	9.89133	-1.25901	-2.54834	5e-05	0.000791134
FBgn0025391	Scgdelta	9.84882	5.42668	-0.859881	-2.5828	5e-05	0.000791134
FBgn0025456	CREG	13.4172	27.4401	1.03221	2.67246	5e-05	0.000791134
FBgn0025583,FBgn0034329	IM2,IM1	111.825	308.066	1.462	3.82946	5e-05	0.000791134
FBgn0025682	scf	55.8304	93.1993	0.739269	2.96961	5e-05	0.000791134
FBgn0025814	Mgstl	82.6563	129.844	0.651586	2.33815	5e-05	0.000791134
FBgn0025885	Inos	67.4958	114.689	0.764859	3.10074	5e-05	0.000791134
FBgn0026403	Ndg	64.8057	23.4021	-1.46948	-5.97273	5e-05	0.000791134
FBgn0026418	Hsc70Cb	133.825	77.7104	-0.78417	-3.16403	5e-05	0.000791134
FBgn0026439	Eaat1	20.7761	9.94664	-1.06265	-3.6925	5e-05	0.000791134
FBgn0026565	CG1315	37.11	15.703	-1.24076	-4.01132	5e-05	0.000791134
FBgn0026602	Ady43A	5.90202	11.8279	1.00291	2.80208	5e-05	0.000791134
FBgn0026718	fu12	62.4253	27.6347	-1.17565	-4.39059	5e-05	0.000791134
FBgn0026754	Ugt37c1	63.4462	29.0359	-1.1277	-4.27616	5e-05	0.000791134
FBgn0026761	Trap1	45.9632	30.5893	-0.587452	-2.33427	5e-05	0.000791134
FBgn0027106	Inx7	31.6783	18.0208	-0.813835	-2.78133	5e-05	0.000791134
FBgn0027348	bgm	121.165	58.7494	-1.04432	-4.26473	5e-05	0.000791134
FBgn0027506	EDTP	7.53935	12.6859	0.750714	2.43962	5e-05	0.000791134
FBgn0027525	LTV1	91.1354	135.001	0.56689	2.31656	5e-05	0.000791134
FBgn0027581,FBgn0266489	CG6191,CG45088	16.7083	26.822	0.682854	2.62729	5e-05	0.000791134
FBgn0027585	CG8740	28.5304	45.5499	0.674946	2.73639	5e-05	0.000791134
FBgn0027610	Dic1	121.263	204.002	0.750441	2.92527	5e-05	0.000791134
FBgn0027621,FBgn0031023	Pfrx,CG14200	69.0338	37.2317	-0.89077	-3.36593	5e-05	0.000791134
FBgn0027657	glob1	207.07	344.597	0.734788	3.00025	5e-05	0.000791134
FBgn0027930	MP1	6.60095	28.3727	2.10376	3.64038	5e-05	0.000791134
FBgn0028325,FBgn0029722	l(1)G0334,CG7024	631.494	246.294	-1.35839	-3.70087	5e-05	0.000791134
FBgn0028341,FBgn0030148	Ptpmeg2,CG3106	79.7339	33.5084	-1.25067	-4.73318	5e-05	0.000791134
FBgn0028480	CG17841	134.815	53.3661	-1.33699	-4.98878	5e-05	0.000791134
FBgn0028516	ZnT35C	9.84819	18.1445	0.881599	2.62288	5e-05	0.000791134
FBgn0028527	CG18507	17.3504	28.3284	0.70728	2.52379	5e-05	0.000791134
FBgn0028543	NimB2	35.0955	58.3604	0.733706	2.71677	5e-05	0.000791134
FBgn0028699	Rh50	23.5641	36.8452	0.644888	2.37775	5e-05	0.000791134
FBgn0028737	eEF1beta	769.614	1139.23	0.565849	2.22796	5e-05	0.000791134
FBgn0028948	CG15253	14.7957	6.05879	-1.28808	-2.68317	5e-05	0.000791134
FBgn0028950	CG15255	25.3339	5.70653	-2.15038	-5.57748	5e-05	0.000791134
FBgn0029820	CG16721	9.72452	19.9854	1.03925	3.48424	5e-05	0.000791134
FBgn0029824	CG3726	3.37344	9.10194	1.43195	3.87523	5e-05	0.000791134
FBgn0029924	CG4586	5.2027	12.5986	1.27594	3.21373	5e-05	0.000791134
FBgn0029932	CG4607	15.3914	8.92641	-0.785975	-2.48405	5e-05	0.000791134
FBgn0029969	CG10932	68.8127	116.974	0.76544	3.09435	5e-05	0.000791134
FBgn0029990	CG2233	69.0305	213.613	1.6297	6.4478	5e-05	0.000791134
FBgn0029994	CG2254	91.8608	61.0483	-0.589499	-2.34238	5e-05	0.000791134
FBgn0029996	UbcE2H	31.6051	54.7147	0.791772	3.15003	5e-05	0.000791134
FBgn0030060	CG2004	44.704	22.7584	-0.974002	-3.31519	5e-05	0.000791134
FBgn0030067	Rbm13	48.3084	28.7116	-0.75064	-2.66623	5e-05	0.000791134
FBgn0030073	CG10962	35.8516	222.565	2.63411	5.21798	5e-05	0.000791134
FBgn0030239	CG17333	64.1664	26.0753	-1.29913	-4.11244	5e-05	0.000791134
FBgn0030251	CG2145	41.0309	61.6247	0.586797	2.33793	5e-05	0.000791134
FBgn0030482	CG1673	56.9252	142.04	1.31916	5.36786	5e-05	0.000791134
FBgn0030484	GstT4	76.0973	126.966	0.738524	2.95236	5e-05	0.000791134
FBgn0030541	CG11584	18.0317	4.31939	-2.06164	-4.4692	5e-05	0.000791134
FBgn0030558	CG1461	81.6046	190.911	1.22618	4.86349	5e-05	0.000791134
FBgn0030569	CG9411	6.07231	3.18908	-0.929105	-2.28722	5e-05	0.000791134
FBgn0030575	CG5321	3.17047	10.1887	1.6842	3.38846	5e-05	0.000791134
FBgn0030607	dob	2.12881	0.440552	-2.27266	-3.29069	5e-05	0.000791134
FBgn0030608	Lsd-2	109.631	55.3059	-0.987149	-4.01251	5e-05	0.000791134
FBgn0030612	CG5599	27.829	59.4385	1.09481	4.21949	5e-05	0.000791134
FBgn0030653	CG7860	6.09241	15.2757	1.32615	3.0491	5e-05	0.000791134
FBgn0030720	CG8939	31.679	19.7422	-0.682244	-2.58993	5e-05	0.000791134
FBgn0030737	CG9914	852.111	535.331	-0.67061	-2.56806	5e-05	0.000791134
FBgn0030746	CG9981	5.50875	1.57848	-1.80319	-3.46427	5e-05	0.000791134
FBgn0030747	CG4301	15.3291	9.1237	-0.748586	-2.73779	5e-05	0.000791134
FBgn0030925	Hayan	7.4376	15.0598	1.01779	2.84687	5e-05	0.000791134
FBgn0030955	CG6891	30.3637	58.8474	0.954632	2.97692	5e-05	0.000791134
FBgn0030980	CG7406	12.9439	29.785	1.20232	2.76549	5e-05	0.000791134
FBgn0030999	Mur18B	296.674	577.443	0.9608	3.76399	5e-05	0.000791134
FBgn0031002	CG14196	23.1805	7.62472	-1.60416	-5.06998	5e-05	0.000791134
FBgn0031011	CG8034	33.9425	14.7566	-1.20173	-4.1427	5e-05	0.000791134
FBgn0031055	et	15.5506	3.9166	-1.9893	-3.12463	5e-05	0.000791134
FBgn0031089	CG9572	46.1755	73.0353	0.661468	2.59146	5e-05	0.000791134
FBgn0031097	obst-A	523.195	240.54	-1.12107	-4.31628	5e-05	0.000791134
FBgn0031143	CG1532	88.1924	44.4137	-0.989649	-3.71691	5e-05	0.000791134
FBgn0031148	Cbs	65.9259	123.421	0.904668	3.68591	5e-05	0.000791134
FBgn0031249	CG11911	723.341	196.57	-1.87963	-4.64353	5e-05	0.000791134
FBgn0031276,FBgn0040725	CG12506,CG13946	51.6157	8.09426	-2.67284	-4.99532	5e-05	0.000791134
FBgn0031392	AIF	29.2263	17.4768	-0.741826	-2.82777	5e-05	0.000791134
FBgn0031428	CG9886	14.1645	6.27669	-1.1742	-3.33062	5e-05	0.000791134
FBgn0031501	CG17261	8.56391	1.41351	-2.59899	-3.92115	5e-05	0.000791134
FBgn0031514	CG3332	20.3365	9.09177	-1.16144	-3.75932	5e-05	0.000791134
FBgn0031517	CG15406	8.0201	27.3612	1.77044	4.22461	5e-05	0.000791134
FBgn0031544	CG17593	71.3795	43.6159	-0.710655	-2.80906	5e-05	0.000791134
FBgn0031558,FBgn0031560,FBgn0262721	CG16704,CG16713,CG43165	463.799	956.28	1.04393	4.07634	5e-05	0.000791134
FBgn0031688	Cyp28d2	84.7357	19.8984	-2.09032	-7.60092	5e-05	0.000791134
FBgn0031689	Cyp28d1	20.4712	51.8832	1.34168	4.80727	5e-05	0.000791134
FBgn0031702	fusl	13.4309	21.0022	0.644983	2.27412	5e-05	0.000791134
FBgn0031813	CG9527	74.6545	38.6201	-0.950878	-3.80662	5e-05	0.000791134
FBgn0031907	CG5171	36.7835	8.55215	-2.1047	-5.55767	5e-05	0.000791134
FBgn0031913	CG5958	140.193	64.1272	-1.12841	-4.47616	5e-05	0.000791134
FBgn0031926	CG6739	17.079	10.2316	-0.739189	-2.51382	5e-05	0.000791134
FBgn0031929,FBgn0031930	CG18585,CG7025	81.7048	35.9349	-1.18503	-2.98874	5e-05	0.000791134
FBgn0031968	CG7231	32.8835	6.45134	-2.34969	-3.26455	5e-05	0.000791134
FBgn0031971	Sirup	88.0426	163.101	0.889495	3.16059	5e-05	0.000791134
FBgn0032022	CG14275	2.49947	21.8334	3.12685	5.84196	5e-05	0.000791134
FBgn0032050	CG13096	36.0659	22.4799	-0.682003	-2.59496	5e-05	0.000791134
FBgn0032066	LManIII	7.52931	13.5047	0.842877	2.71854	5e-05	0.000791134
FBgn0032069	LManVI	76.0186	175.615	1.20799	3.0788	5e-05	0.000791134
FBgn0032079	CG31886	17.6337	8.45472	-1.06051	-3.34315	5e-05	0.000791134
FBgn0032085	CG9555	30.0717	12.9643	-1.21386	-3.59152	5e-05	0.000791134
FBgn0032131	CG3841	6.25413	2.56475	-1.28599	-2.69879	5e-05	0.000791134
FBgn0032144	CG17633	341.695	208.442	-0.713063	-2.85278	5e-05	0.000791134
FBgn0032162	CG4592	43.3228	21.6319	-1.00197	-3.16659	5e-05	0.000791134
FBgn0032167	CG5853	61.0866	25.2315	-1.27563	-4.18811	5e-05	0.000791134
FBgn0032202	REPTOR-BP	69.405	129.27	0.897279	2.98568	5e-05	0.000791134
FBgn0032234,FBgn0032235	gny,CG5096	94.0112	57.4826	-0.709706	-2.82062	5e-05	0.000791134
FBgn0032283	CG7296	159.064	558.214	1.81122	7.2049	5e-05	0.000791134
FBgn0032284	CG7294	84.3492	264.926	1.65114	5.93733	5e-05	0.000791134
FBgn0032286	CG7300	7.66301	16.4575	1.10276	3.58855	5e-05	0.000791134
FBgn0032400	CG6770	1366	4321.5	1.66158	5.78241	5e-05	0.000791134
FBgn0032433	Oatp33Ea	32.7072	13.8449	-1.24025	-4.58397	5e-05	0.000791134
FBgn0032435	Oatp33Eb	21.8442	13.2778	-0.718233	-2.57556	5e-05	0.000791134
FBgn0032472	CG9928	11.5823	2.51391	-2.20392	-2.86623	5e-05	0.000791134
FBgn0032549	CG4650	0	4.07102	n/a	n/a	5e-05	0.000791134
FBgn0032601	yellow-b	15.0147	28.1082	0.90462	2.93588	5e-05	0.000791134
FBgn0032613	CG13283	0.557569	2.19322	1.97583	3.08879	5e-05	0.000791134
FBgn0032614	CG13284	41.5405	11.7698	-1.81943	-5.45926	5e-05	0.000791134
FBgn0032638	SPH93	3.89607	33.9371	3.12277	6.1654	5e-05	0.000791134
FBgn0032669,FBgn0032670	CG15155,CG5783	29.8137	9.40479	-1.66451	-3.40371	5e-05	0.000791134
FBgn0032685	CG10211	21.2213	11.9451	-0.829096	-2.78929	5e-05	0.000791134
FBgn0032699	CG10383	9.36033	35.6587	1.92962	6.57067	5e-05	0.000791134
FBgn0032726	CG10621	55.1782	156.208	1.50129	5.78843	5e-05	0.000791134
FBgn0032774	CG17549	161.75	334.428	1.04793	4.2504	5e-05	0.000791134
FBgn0032785	CG10026	0.987508	4.44782	2.17124	3.25029	5e-05	0.000791134
FBgn0032810	CG13077	19.2549	6.16447	-1.64318	-3.39047	5e-05	0.000791134
FBgn0032820	fbp	176.331	353.795	1.00463	4.13467	5e-05	0.000791134
FBgn0032897	CG9336	84.757	142.804	0.752631	2.81192	5e-05	0.000791134
FBgn0032908	CG9270	3.20189	5.90216	0.882319	2.48651	5e-05	0.000791134
FBgn0032940	Mondo	62.8639	41.9562	-0.583348	-2.30103	5e-05	0.000791134
FBgn0032945	CG8665	9.79278	5.07456	-0.948436	-2.957	5e-05	0.000791134
FBgn0032961	CG1416	62.3335	35.1542	-0.826309	-3.16682	5e-05	0.000791134
FBgn0033048	CG7881	4.28245	1.67424	-1.35493	-2.62298	5e-05	0.000791134
FBgn0033065	Cyp6w1	19.9783	103.368	2.37128	8.56773	5e-05	0.000791134
FBgn0033115	Spn42De	9.60767	19.9581	1.05472	2.85676	5e-05	0.000791134
FBgn0033241	CG2915	93.9131	50.144	-0.90525	-3.52477	5e-05	0.000791134
FBgn0033246	ACC	261.469	74.6512	-1.8084	-5.87426	5e-05	0.000791134
FBgn0033297	Mal-A8	85.3757	21.1121	-2.01576	-6.53464	5e-05	0.000791134
FBgn0033326	CG14743	1.28283	8.07768	2.65461	4.6213	5e-05	0.000791134
FBgn0033366	Ance-4	33.2314	54.0329	0.701289	2.75985	5e-05	0.000791134
FBgn0033518,FBgn0033520	Prx2540-2,Prx2540-1	51.6518	157.545	1.60888	5.75762	5e-05	0.000791134
FBgn0033593	Listericin	4.10891	19.9553	2.27995	3.42647	5e-05	0.000791134
FBgn0033598	Cpr47Eb	85.6289	265.797	1.63416	6.35261	5e-05	0.000791134
FBgn0033741	CG8545	40.7763	27.6013	-0.562993	-2.22251	5e-05	0.000791134
FBgn0033781,FBgn0033782	CG13319,sug	167.079	40.8081	-2.03361	-7.11123	5e-05	0.000791134
FBgn0033826	CG4734	74.5944	147.905	0.987531	3.89452	5e-05	0.000791134
FBgn0033853	CG6145	24.9071	15.241	-0.708599	-2.49354	5e-05	0.000791134
FBgn0033873	CG6337	37.7007	71.4526	0.922395	3.39184	5e-05	0.000791134
FBgn0033879	CG6543	280.77	536.026	0.932915	3.77245	5e-05	0.000791134
FBgn0033915	CG8485	22.7263	11.5839	-0.972237	-3.56174	5e-05	0.000791134
FBgn0033949	CG10131	16.7758	40.8226	1.28299	3.88065	5e-05	0.000791134
FBgn0034052	CG8299	25.9518	12.2926	-1.07804	-2.68887	5e-05	0.000791134
FBgn0034085	Ptp52F	8.32367	4.34477	-0.937939	-2.97827	5e-05	0.000791134
FBgn0034117	CG7997	7.84477	17.5099	1.15836	3.32032	5e-05	0.000791134
FBgn0034160	CG5550	51.2808	22.5935	-1.18251	-3.48874	5e-05	0.000791134
FBgn0034162	CG6426	53.0124	85.2781	0.685844	2.37771	5e-05	0.000791134
FBgn0034197	Cda9	70.9458	129.052	0.863164	3.4593	5e-05	0.000791134
FBgn0034200	Gbp2	33.0496	61.0437	0.88521	3.14343	5e-05	0.000791134
FBgn0034225	veil	58.437	33.6458	-0.796453	-2.42605	5e-05	0.000791134
FBgn0034247	CG6484	11.9874	4.2491	-1.49629	-3.43168	5e-05	0.000791134
FBgn0034276	Sardh	5.0499	28.8335	2.51342	7.7161	5e-05	0.000791134
FBgn0034294	Muc55B	149.197	35.7608	-2.06077	-7.54421	5e-05	0.000791134
FBgn0034328	IM23	8.50078	45.4727	2.41933	4.24003	5e-05	0.000791134
FBgn0034390	CG15093	269.34	657.766	1.28815	5.10998	5e-05	0.000791134
FBgn0034398	CG15098	109.007	181.485	0.735436	2.95991	5e-05	0.000791134
FBgn0034427	CG10474	13.8663	3.99441	-1.79553	-3.79402	5e-05	0.000791134
FBgn0034436	CG11961	95.4062	36.0819	-1.40281	-5.65926	5e-05	0.000791134
FBgn0034437	CG10051	19.745	6.70916	-1.55728	-3.20133	5e-05	0.000791134
FBgn0034438	CG9416	13.3463	1.13043	-3.56149	-3.49774	5e-05	0.000791134
FBgn0034439	CG10062	14.5924	8.73743	-0.739939	-2.44002	5e-05	0.000791134
FBgn0034512	CG18067	24.5691	119.478	2.28182	6.61006	5e-05	0.000791134
FBgn0034542	Fem-1	15.2764	25.4887	0.738551	2.69708	5e-05	0.000791134
FBgn0034552,FBgn0034553	CG17999,CG9993	22.89	36.3321	0.666527	2.33649	5e-05	0.000791134
FBgn0034662	CG13492	42.0171	12.8717	-1.70677	-6.66784	5e-05	0.000791134
FBgn0034663	CG4363	31.9928	9.7825	-1.70947	-3.74253	5e-05	0.000791134
FBgn0034664	CG4377	50.0889	15.1174	-1.72828	-4.60355	5e-05	0.000791134
FBgn0034697	GM130	17.1879	8.82477	-0.961766	-3.22387	5e-05	0.000791134
FBgn0034706	CG11275	9.28524	19.4559	1.06719	2.69253	5e-05	0.000791134
FBgn0034712	CG3264	14.9864	35.2054	1.23215	4.10896	5e-05	0.000791134
FBgn0034728	rad50	5.9786	11.8897	0.991838	3.35286	5e-05	0.000791134
FBgn0034741	CG4269	69.62	5.76347	-3.59449	-4.56274	5e-05	0.000791134
FBgn0034782,FBgn0034783,FBgn0050265	CG12490,CG9825,CG30265	33.6828	10.1756	-1.7269	-5.19647	5e-05	0.000791134
FBgn0034819	CG9877	369.791	1449.43	1.9707	7.69255	5e-05	0.000791134
FBgn0034860	CG9812	37.8535	69.2026	0.870398	3.10615	5e-05	0.000791134
FBgn0034897	Sesn	22.8228	36.8607	0.691609	2.67168	5e-05	0.000791134
FBgn0034909	CG4797	13.3086	4.80814	-1.4688	-3.8399	5e-05	0.000791134
FBgn0034985	CG3328	31.0282	48.3325	0.639415	2.61222	5e-05	0.000791134
FBgn0035006	CG4563	61.4762	30.1592	-1.02743	-3.93467	5e-05	0.000791134
FBgn0035083	Tina-1	262.344	408.125	0.637549	2.59378	5e-05	0.000791134
FBgn0035087	CG2765	151.613	77.5767	-0.966701	-3.89714	5e-05	0.000791134
FBgn0035090	CG2736	36.4365	55.8703	0.616698	2.39574	5e-05	0.000791134
FBgn0035097	CG13405	0.11126	6.82133	5.93805	7.82331	5e-05	0.000791134
FBgn0035112,FBgn0063923	CG13877,Kaz1-ORFB	44.9064	102.39	1.18908	3.0991	5e-05	0.000791134
FBgn0035147	Gale	86.463	58.0125	-0.575721	-2.30667	5e-05	0.000791134
FBgn0035154	CG3344	49.1728	25.3103	-0.958137	-3.46036	5e-05	0.000791134
FBgn0035265	PIG-Wb	10.6714	3.42659	-1.63891	-3.81072	5e-05	0.000791134
FBgn0035300	CG1139	2.63818	9.05301	1.77886	3.65312	5e-05	0.000791134
FBgn0035348	CG16758	77.4247	144.067	0.895878	2.67616	5e-05	0.000791134
FBgn0035360	CG1246	102.177	66.7244	-0.61479	-2.39176	5e-05	0.000791134
FBgn0035397	CG11486	58.9147	108.998	0.887599	3.42268	5e-05	0.000791134
FBgn0035476	CG12766	31.0283	14.3722	-1.1103	-3.18324	5e-05	0.000791134
FBgn0035484	CG11594	86.547	34.0266	-1.34682	-5.03302	5e-05	0.000791134
FBgn0035607	CG4835	10.6327	4.35945	-1.28629	-3.95573	5e-05	0.000791134
FBgn0035620	CG5150	24.9026	42.7689	0.780266	2.88822	5e-05	0.000791134
FBgn0035625	Blimp-1	0.81379	2.82278	1.79439	4.02166	5e-05	0.000791134
FBgn0035666	Jon65Aii	125.937	235.121	0.9007	3.56767	5e-05	0.000791134
FBgn0035670	CG10472	327.892	162.092	-1.0164	-4.08718	5e-05	0.000791134
FBgn0035718	CG14820	49.0757	23.7878	-1.04478	-3.7223	5e-05	0.000791134
FBgn0035743	CG15829	808.615	457.835	-0.820627	-3.1504	5e-05	0.000791134
FBgn0035777	CG8563	35.4431	16.5619	-1.09764	-3.81548	5e-05	0.000791134
FBgn0035779	CG8562	122.935	68.7854	-0.837725	-3.35982	5e-05	0.000791134
FBgn0035781	CG8560	112.625	69.849	-0.689216	-2.75838	5e-05	0.000791134
FBgn0035811	CG12262	49.3852	181.923	1.88118	2.71832	5e-05	0.000791134
FBgn0035887	Jon66Cii	36.8963	70.0773	0.925473	3.11856	5e-05	0.000791134
FBgn0035929	CG13311	95.8441	177.638	0.890179	3.24571	5e-05	0.000791134
FBgn0035968	Slc45-1	45.8476	84.7448	0.886281	3.61144	5e-05	0.000791134
FBgn0035978	UGP	137.682	74.8671	-0.87893	-3.36546	5e-05	0.000791134
FBgn0036043	CG8177	61.5341	40.4123	-0.606589	-2.43223	5e-05	0.000791134
FBgn0036227	CG17826	129.755	190.955	0.557436	2.25281	5e-05	0.000791134
FBgn0036264	CG11529	6.81653	17.5792	1.36676	3.29753	5e-05	0.000791134
FBgn0036272	CG4300	61.7906	40.1415	-0.622291	-2.49516	5e-05	0.000791134
FBgn0036361	CG10154	102.278	62.6474	-0.707162	-2.71382	5e-05	0.000791134
FBgn0036393	CG17362	68.5046	284.778	2.05556	4.4021	5e-05	0.000791134
FBgn0036394	CG9040	36.0191	131.25	1.86549	3.44674	5e-05	0.000791134
FBgn0036410	CG8100	0.427443	6.49931	3.92648	6.3226	5e-05	0.000791134
FBgn0036419	CG13482	51.0013	163.957	1.68471	3.97307	5e-05	0.000791134
FBgn0036428	Gbs-70E	117.718	6.3749	-4.20679	-13.7162	5e-05	0.000791134
FBgn0036449	bmm	9.86044	49.5457	2.32904	8.07548	5e-05	0.000791134
FBgn0036460	CG5114	27.8658	18.1846	-0.615775	-2.0328	5e-05	0.000791134
FBgn0036501	CG7272	98.2968	51.0136	-0.946261	-3.36472	5e-05	0.000791134
FBgn0036575,FBgn0036576,FBgn0052152	CG5157,CG5151,CG32152	45.6039	22.0335	-1.04946	-3.34243	5e-05	0.000791134
FBgn0036752,FBgn0043025	Adgf-A,Adgf-A2	40.9229	14.4748	-1.49937	-5.42956	5e-05	0.000791134
FBgn0036759	CG5577	28.464	12.8819	-1.14379	-2.636	5e-05	0.000791134
FBgn0036760	CG5567	89.4313	47.3907	-0.916177	-3.43443	5e-05	0.000791134
FBgn0036762	CG7430	251.461	157.157	-0.678126	-2.74246	5e-05	0.000791134
FBgn0036770	Prestin	39.8551	17.6528	-1.17487	-4.4849	5e-05	0.000791134
FBgn0036772	CG5290	8.96257	3.99469	-1.16583	-2.99256	5e-05	0.000791134
FBgn0036836,FBgn0036837,FBgn0036838,FBgn0085285	CG11619,CG18135,CG3808,CG34256	35.1925	99.0395	1.49274	5.68959	5e-05	0.000791134
FBgn0036875	CG9449	153.164	266.943	0.801457	3.14932	5e-05	0.000791134
FBgn0036947	obst-F	47.3579	84.342	0.832646	3.02184	5e-05	0.000791134
FBgn0036950	CG6996	24.343	8.60773	-1.4998	-4.11264	5e-05	0.000791134
FBgn0036953	CG17145	96.4866	57.8622	-0.737707	-2.85247	5e-05	0.000791134
FBgn0037007	CG5059	63.9799	112.202	0.810401	3.23185	5e-05	0.000791134
FBgn0037144	CG7458	7.30107	2.3522	-1.6341	-3.51985	5e-05	0.000791134
FBgn0037164	CG11438	11.3329	19.7653	0.802444	2.75227	5e-05	0.000791134
FBgn0037167	CG11425	7.2522	26.7154	1.88118	4.42207	5e-05	0.000791134
FBgn0037213	CG12581	30.4546	46.234	0.602293	2.35622	5e-05	0.000791134
FBgn0037248	srl	23.3929	14.0143	-0.739168	-2.82504	5e-05	0.000791134
FBgn0037354	CG12171	174.762	109.921	-0.668915	-2.68642	5e-05	0.000791134
FBgn0037385,FBgn0037386	glob3,CG1208	15.9003	6.48961	-1.29285	-3.73493	5e-05	0.000791134
FBgn0037606,FBgn0037607	CG8032,CG8036	1027.52	269.307	-1.93184	-6.89411	5e-05	0.000791134
FBgn0037697	GstZ2	58.1285	240.769	2.05033	7.71194	5e-05	0.000791134
FBgn0037713,FBgn0037714	CG16790,CG9396	55.3729	103.086	0.896596	3.06676	5e-05	0.000791134
FBgn0037723	SpdS	83.1045	39.3599	-1.0782	-2.99221	5e-05	0.000791134
FBgn0037782	Npc2d	76.2596	47.5934	-0.680159	-2.21825	5e-05	0.000791134
FBgn0037783	Npc2c	65.1855	133.78	1.03724	3.65769	5e-05	0.000791134
FBgn0037788	CG3940	56.4309	28.044	-1.0088	-3.6925	5e-05	0.000791134
FBgn0037801	CG3999	39.0051	17.205	-1.18083	-4.56198	5e-05	0.000791134
FBgn0037819	CG14688	63.2872	39.5835	-0.677014	-2.502	5e-05	0.000791134
FBgn0037846	CG6574	20.0336	9.08094	-1.14151	-3.53748	5e-05	0.000791134
FBgn0037890	CG17734	277.376	128.445	-1.11069	-4.40652	5e-05	0.000791134
FBgn0037973	CG18547	173.629	86.5695	-1.00408	-3.98571	5e-05	0.000791134
FBgn0037996	CG4830	121.007	50.4543	-1.26204	-5.08391	5e-05	0.000791134
FBgn0038009	CG17738	268.642	879.726	1.71137	5.46847	5e-05	0.000791134
FBgn0038038	CG5167	23.2692	11.8242	-0.97668	-3.0037	5e-05	0.000791134
FBgn0038052,FBgn0086687	CG5538,Desat1	1104.1	278.734	-1.98591	-7.06961	5e-05	0.000791134
FBgn0038082	CG5724	35.9006	2.61314	-3.78015	-8.36165	5e-05	0.000791134
FBgn0038083	CG5999	28.4041	5.08473	-2.48186	-6.38458	5e-05	0.000791134
FBgn0038098	CG7381	18.3695	6.11846	-1.58607	-4.90806	5e-05	0.000791134
FBgn0038100	Paip2	61.1713	143.376	1.22887	4.74816	5e-05	0.000791134
FBgn0038135	CG8773	81.105	26.2965	-1.62492	-6.22314	5e-05	0.000791134
FBgn0038145	Droj2	260.954	172.038	-0.60107	-2.4252	5e-05	0.000791134
FBgn0038147	CCHa2	72.759	32.7069	-1.15353	-4.22784	5e-05	0.000791134
FBgn0038160	CG9759	17.972	87.1766	2.27819	7.23054	5e-05	0.000791134
FBgn0038172	Adgf-D	6.83592	21.7807	1.67184	3.61439	5e-05	0.000791134
FBgn0038240	CG14851	63.6651	142.673	1.16414	3.43721	5e-05	0.000791134
FBgn0038250	CG3505	15.1804	29.3202	0.949684	2.84912	5e-05	0.000791134
FBgn0038257	smp-30	209.095	107.808	-0.955697	-2.78437	5e-05	0.000791134
FBgn0038299	Spn88Eb	23.7212	44.9741	0.922919	3.15312	5e-05	0.000791134
FBgn0038366	CG4576	12.2484	37.1627	1.60126	2.64721	5e-05	0.000791134
FBgn0038484	CG5246	84.3073	20.0549	-2.07171	-6.76201	5e-05	0.000791134
FBgn0038487	TwdlW	20.4321	9.81657	-1.05755	-2.46184	5e-05	0.000791134
FBgn0038528	CG14326	22.5247	4.00935	-2.49007	-4.08592	5e-05	0.000791134
FBgn0038643	CG14300	833.551	1198.04	0.523336	2.14744	5e-05	0.000791134
FBgn0038658	CG14292	405.606	697.936	0.783016	3.19662	5e-05	0.000791134
FBgn0038681	Cyp12a4	52.4744	81.7629	0.639832	2.54798	5e-05	0.000791134
FBgn0038740	CG4562	42.4843	7.05578	-2.59005	-7.35844	5e-05	0.000791134
FBgn0038784	CG4362	91.6035	290.017	1.66266	6.43045	5e-05	0.000791134
FBgn0038919	CG17843	24.4393	38.961	0.672825	2.49097	5e-05	0.000791134
FBgn0038938	CG7084	34.4949	21.1272	-0.707279	-2.68772	5e-05	0.000791134
FBgn0038964	Nop56	80.5937	52.9601	-0.605761	-2.43041	5e-05	0.000791134
FBgn0038973	Pebp1	1334.09	836.321	-0.673727	-2.68324	5e-05	0.000791134
FBgn0039043	CG17121	7.21032	17.6487	1.29143	3.21661	5e-05	0.000791134
FBgn0039084	CG10175	9.579	3.49767	-1.45348	-3.62979	5e-05	0.000791134
FBgn0039102,FBgn0042106	SPE,CG18754	9.57199	23.9731	1.32453	3.55418	5e-05	0.000791134
FBgn0039237	CG13640	43.8501	104.037	1.24644	3.66482	5e-05	0.000791134
FBgn0039311	CG10513	93.5623	47.3497	-0.982574	-3.83462	5e-05	0.000791134
FBgn0039326	CG10562	36.2971	16.1007	-1.17274	-3.86031	5e-05	0.000791134
FBgn0039444	TwdlD	29.2768	13.5015	-1.11664	-2.61753	5e-05	0.000791134
FBgn0039452	CG14245	67.2979	399.629	2.57003	7.49002	5e-05	0.000791134
FBgn0039464	CG6330	36.2911	62.4153	0.782283	2.99197	5e-05	0.000791134
FBgn0039564	CG5527	5.22578	9.5781	0.874095	2.37245	5e-05	0.000791134
FBgn0039635	CG11876	424.363	205.954	-1.04298	-4.14811	5e-05	0.000791134
FBgn0039674	CG1907	117.293	75.6364	-0.63297	-2.57489	5e-05	0.000791134
FBgn0039737	CG7920	274.618	474.829	0.789982	3.10544	5e-05	0.000791134
FBgn0039769	CG15534	101.711	64.6485	-0.65379	-2.62395	5e-05	0.000791134
FBgn0039774	CDase	8.06058	14.1423	0.811064	2.50509	5e-05	0.000791134
FBgn0039789	CG9717	36.5737	10.6201	-1.784	-6.36175	5e-05	0.000791134
FBgn0039848,FBgn0039849	lox,CG11334	77.9961	37.9631	-1.0388	-4.00616	5e-05	0.000791134
FBgn0039855	CG1638	10.3405	1.02312	-3.33726	-5.82795	5e-05	0.000791134
FBgn0039882	CG11576	19.3333	9.848	-0.973188	-3.15075	5e-05	0.000791134
FBgn0039890	CG2316	56.7234	35.7959	-0.664149	-2.68981	5e-05	0.000791134
FBgn0039970	CG17508	47.1372	72.8967	0.628989	2.38779	5e-05	0.000791134
FBgn0040064	yip2	63.8958	161.51	1.33783	5.37237	5e-05	0.000791134
FBgn0040069	vanin-like	51.065	12.197	-2.06581	-7.00792	5e-05	0.000791134
FBgn0040104	lectin-24A	2.86746	27.324	3.25232	3.79967	5e-05	0.000791134
FBgn0040237	bor	82.659	32.3814	-1.35201	-5.42397	5e-05	0.000791134
FBgn0040256	Ugt86Dd	13.6758	5.37313	-1.3478	-3.36564	5e-05	0.000791134
FBgn0040257	Ugt86Dc	8.98775	2.05685	-2.12752	-4.16592	5e-05	0.000791134
FBgn0040260	Ugt36Bc	79.0831	44.9749	-0.81425	-3.19402	5e-05	0.000791134
FBgn0040262	Ugt36Ba	22.6132	8.3668	-1.43442	-4.18047	5e-05	0.000791134
FBgn0040309	Jafrac1	1179.77	715.722	-0.721035	-2.7558	5e-05	0.000791134
FBgn0040364	CG11378	86.1236	49.3966	-0.801997	-2.58876	5e-05	0.000791134
FBgn0040609	CG3348	1335.34	91.7868	-3.86277	-7.94184	5e-05	0.000791134
FBgn0040653	IM4	277.572	640.843	1.20711	4.35851	5e-05	0.000791134
FBgn0040733	CG15068	367.305	1085.09	1.56277	4.33645	5e-05	0.000791134
FBgn0040941	CG15308	115.027	186.03	0.693567	2.52775	5e-05	0.000791134
FBgn0040985	CG6115	93.5146	146.553	0.648157	2.47511	5e-05	0.000791134
FBgn0041164	armi	7.69276	2.91117	-1.4019	-3.86079	5e-05	0.000791134
FBgn0041183	Tep1	0.201922	1.65363	3.03377	4.62326	5e-05	0.000791134
FBgn0041579	AttC	32.6937	123.746	1.9203	5.09712	5e-05	0.000791134
FBgn0041630	Hexo1	18.8308	35.3207	0.907416	2.56518	5e-05	0.000791134
FBgn0041713	yellow-c	24.8267	54.2638	1.1281	2.97271	5e-05	0.000791134
FBgn0042083	CG3267	26.5132	44.151	0.735733	2.83959	5e-05	0.000791134
FBgn0042094	Adk3	178.18	48.1861	-1.88665	-6.45994	5e-05	0.000791134
FBgn0043470	lambdaTry	71.5538	39.0201	-0.87481	-3.08767	5e-05	0.000791134
FBgn0043578	PGRP-SB1	21.1312	55.9266	1.40416	3.33042	5e-05	0.000791134
FBgn0043783	CG32444	233.979	63.324	-1.88556	-5.93802	5e-05	0.000791134
FBgn0046878	Obp83cd	78.6352	48.787	-0.688681	-2.4783	5e-05	0.000791134
FBgn0050029	CR30029	3.17406	310.277	6.61109	9.85948	5e-05	0.000791134
FBgn0050046	CG30046	2.0014	9.36621	2.22646	5.30927	5e-05	0.000791134
FBgn0050148	CG30148	1.03752	9.37218	3.17524	5.04029	5e-05	0.000791134
FBgn0050197	CG30197	122.747	328.597	1.42063	2.89426	5e-05	0.000791134
FBgn0050371	CG30371	25.2431	58.6444	1.2161	4.29733	5e-05	0.000791134
FBgn0050410	Rpi	99.8521	62.4555	-0.676964	-2.48189	5e-05	0.000791134
FBgn0051075	CG31075	28.8104	83.8385	1.54102	4.42739	5e-05	0.000791134
FBgn0051080	TwdlH	53.0694	23.0394	-1.20377	-3.30718	5e-05	0.000791134
FBgn0051086,FBgn0051323	CG31086,CG31323	1091.13	514.279	-1.08521	-4.15946	5e-05	0.000791134
FBgn0051233	CG31233	180.415	61.3818	-1.55544	-6.08739	5e-05	0.000791134
FBgn0051313	CG31313	88.8416	294.802	1.73044	3.9967	5e-05	0.000791134
FBgn0051343	CG31343	169.188	59.6768	-1.50338	-5.99498	5e-05	0.000791134
FBgn0051414	Gba1b	2.95183	12.6155	2.09552	4.83632	5e-05	0.000791134
FBgn0051454	CG31454	8.08932	2.71184	-1.57675	-3.29217	5e-05	0.000791134
FBgn0051463	CG31463	6.53449	19.8855	1.60557	3.93285	5e-05	0.000791134
FBgn0051694	CG31694	41.9627	26.8418	-0.644623	-2.54702	5e-05	0.000791134
FBgn0051716	Cnot4	37.6	60.5809	0.688131	2.66968	5e-05	0.000791134
FBgn0051792	CG31792	28.9163	12.937	-1.16038	-4.16409	5e-05	0.000791134
FBgn0051958	CR31958	0.585162	0	n/a	n/a	5e-05	0.000791134
FBgn0052302	CG32302	128.626	75.5709	-0.767283	-2.83642	5e-05	0.000791134
FBgn0052483	CG32483	20.7559	10.7342	-0.951313	-2.69524	5e-05	0.000791134
FBgn0052633	CG32633	123.316	77.7954	-0.6646	-2.56417	5e-05	0.000791134
FBgn0052647	CG32647	7.99115	3.67735	-1.11974	-2.95003	5e-05	0.000791134
FBgn0052672	Atg8a	219.501	352.262	0.68242	2.75686	5e-05	0.000791134
FBgn0052687	CG32687	92.8958	163.582	0.816325	3.20185	5e-05	0.000791134
FBgn0052751	CG32751	36.8627	3.63215	-3.34327	-8.23681	5e-05	0.000791134
FBgn0053138	AGBE	128.53	34.2025	-1.90994	-7.60812	5e-05	0.000791134
FBgn0053229	CG33229	375.842	661.381	0.815353	2.48936	5e-05	0.000791134
FBgn0053282	CG33282	1.27214	3.89145	1.61305	2.69271	5e-05	0.000791134
FBgn0053301	CG33301	17.0712	5.77291	-1.5642	-3.75932	5e-05	0.000791134
FBgn0053306	CG33306	52.7055	288.355	2.45182	3.30795	5e-05	0.000791134
FBgn0053514	CG33514	43.0591	25.4217	-0.760259	-2.52515	5e-05	0.000791134
FBgn0061356	CG18003	24.9563	80.5615	1.69069	6.09379	5e-05	0.000791134
FBgn0065047	snoRNA:U3:54Ab	19.2732	5.53287	-1.80049	-2.87502	5e-05	0.000791134
FBgn0067783	att-ORFA	16.4518	37.5907	1.19213	4.14618	5e-05	0.000791134
FBgn0067903	IM18	72.3646	181.174	1.32402	2.70256	5e-05	0.000791134
FBgn0067905	IM14	343.719	911.636	1.40723	4.10392	5e-05	0.000791134
FBgn0083972	CG34136	109.947	49.2333	-1.15911	-2.93444	5e-05	0.000791134
FBgn0085195	CG34166	809.306	5574.92	2.78419	10.8651	5e-05	0.000791134
FBgn0085254	CG34225	0	0.619586	n/a	n/a	5e-05	0.000791134
FBgn0085300	Cpr65Ay	59.37	112.02	0.915949	2.69885	5e-05	0.000791134
FBgn0085320	CG34291	1680.36	2852.05	0.763229	3.10714	5e-05	0.000791134
FBgn0085345	CG34316	5.54153	43.3201	2.96668	6.49861	5e-05	0.000791134
FBgn0085360	CG34331	25.4571	56.0148	1.13774	3.09212	5e-05	0.000791134
FBgn0085455	CG34426	86.7577	142.607	0.716982	2.83161	5e-05	0.000791134
FBgn0085483	CG34454	43.414	88.1034	1.02104	3.21814	5e-05	0.000791134
FBgn0086254	CG6084	719.917	357.275	-1.0108	-4.00897	5e-05	0.000791134
FBgn0086450	su(r)	46.7533	89.0626	0.929751	3.11216	5e-05	0.000791134
FBgn0086691	UK114	147.434	228.842	0.634278	2.48014	5e-05	0.000791134
FBgn0259175	ome	35.0932	21.8839	-0.681325	-2.60024	5e-05	0.000791134
FBgn0259201	CG42305	672.545	1329.4	0.983074	3.8924	5e-05	0.000791134
FBgn0259715	CG42369	4.04408	16.8347	2.05756	3.37796	5e-05	0.000791134
FBgn0260226	CG42500	2.42517	16.9452	2.80472	3.86575	5e-05	0.000791134
FBgn0260462	CG12163	70.443	115.47	0.712996	2.84992	5e-05	0.000791134
FBgn0260745	mfas	72.9903	109.203	0.581229	2.35369	5e-05	0.000791134
FBgn0261108	Atg13	8.36447	15.1237	0.854467	2.8887	5e-05	0.000791134
FBgn0261261	plx	7.80805	4.55847	-0.776412	-2.62878	5e-05	0.000791134
FBgn0261538	CG42662	6.29921	19.1845	1.6067	2.73698	5e-05	0.000791134
FBgn0261560	Thor	743.996	1267.63	0.76877	3.03344	5e-05	0.000791134
FBgn0261675	Npc1b	16.1676	5.3521	-1.59493	-5.27386	5e-05	0.000791134
FBgn0261794	kcc	58.741	39.735	-0.563958	-2.29432	5e-05	0.000791134
FBgn0261800	LanB1	59.2948	31.3767	-0.91821	-3.72324	5e-05	0.000791134
FBgn0262124	uex	45.5252	31.1198	-0.548833	-2.18941	5e-05	0.000791134
FBgn0262531	CG43085	23.6829	46.4359	0.971396	3.04078	5e-05	0.000791134
FBgn0262683	CG43153	9.77545	23.9087	1.2903	2.7704	5e-05	0.000791134
FBgn0262732	mbf1	120.371	79.3356	-0.601448	-2.36404	5e-05	0.000791134
FBgn0262808	CG43179	14.824	47.0735	1.66698	3.36593	5e-05	0.000791134
FBgn0263020	CG43315	1.95363	17.0931	3.12919	4.69795	5e-05	0.000791134
FBgn0263106	DnaJ-1	66.1205	39.5929	-0.739855	-2.85926	5e-05	0.000791134
FBgn0263120	Acsl	149.96	64.2472	-1.22287	-4.90934	5e-05	0.000791134
FBgn0263133	mEFG1	25.3162	15.2061	-0.735412	-2.62219	5e-05	0.000791134
FBgn0263355	CG31688	13.4921	2.2772	-2.56678	-6.27297	5e-05	0.000791134
FBgn0263413	CR43459	3.83334	0.985189	-1.96013	-2.82707	5e-05	0.000791134
FBgn0263773	fok	64.042	157.581	1.299	4.51027	5e-05	0.000791134
FBgn0263832	Rcd5	18.3389	30.0077	0.710423	2.55263	5e-05	0.000791134
FBgn0264442	ab	20.0949	45.3269	1.17354	4.47604	5e-05	0.000791134
FBgn0264488	CG43896	184.42	302.346	0.713205	2.6487	5e-05	0.000791134
FBgn0264775,FBgn0264776	CG44013,CG44014	110.491	69.5369	-0.668074	-2.52495	5e-05	0.000791134
FBgn0264987	CR44138	193.792	40.8312	-2.24677	-5.56899	5e-05	0.000791134
FBgn0265047	FDY	3.68369	0.908039	-2.02033	-2.96052	5e-05	0.000791134
FBgn0265313	CG44286	16.3045	59.7401	1.87343	4.84508	5e-05	0.000791134
FBgn0265512	mlt	11.2957	25.8008	1.19165	2.5495	5e-05	0.000791134
FBgn0265703	CR44510	0	0.925179	n/a	n/a	5e-05	0.000791134
FBgn0266580	Gp210	16.7062	10.9713	-0.606655	-2.3843	5e-05	0.000791134
FBgn0266581	pit	27.3019	17.1329	-0.672236	-2.39061	5e-05	0.000791134
FBgn0266918	CG32486	12.6557	23.3614	0.884342	3.03752	5e-05	0.000791134
FBgn0267348	LanB2	56.4933	37.2167	-0.602128	-2.46583	5e-05	0.000791134
FBgn0267385	PyK	731.841	317.754	-1.20362	-4.53742	5e-05	0.000791134
FBgn0267795	Frl	7.91349	12.6986	0.682283	2.38218	5e-05	0.000791134
FBgn0283427	FASN1	1582.81	442.66	-1.83822	-3.78472	5e-05	0.000791134
FBgn0283437	PPO1	18.8858	8.29617	-1.18678	-3.47167	5e-05	0.000791134
FBgn0283461	Drs	94.5114	162.862	0.78509	2.31459	5e-05	0.000791134
FBgn0283658	muc	439.515	134.957	-1.70341	-6.70786	5e-05	0.000791134
FBgn0284248	Cyt-c-p	1753.91	1099.72	-0.673443	-2.62458	5e-05	0.000791134
FBgn0010041	GstD5	3.87471	0.69229	-2.48464	-3.15562	0.0001	0.00148311
FBgn0010241	Mdr50	27.5289	6.63872	-2.05197	-2.56604	0.0001	0.00148311
FBgn0011638	La	91.1813	62.2846	-0.549863	-2.21757	0.0001	0.00148311
FBgn0015623	Cpr	102.886	70.892	-0.537353	-2.14873	0.0001	0.00148311
FBgn0022709,FBgn0036266	Adk1,CG5626	190.162	278.371	0.549781	2.21345	0.0001	0.00148311
FBgn0024182,FBgn0024251	waw,bbx	21.8684	14.3435	-0.608449	-2.25349	0.0001	0.00148311
FBgn0026755	Ugt37b1	7.50385	3.63937	-1.04394	-2.27266	0.0001	0.00148311
FBgn0028945	CG7631	72.9746	42.9699	-0.764068	-2.61043	0.0001	0.00148311
FBgn0030668	CG8128	70.9452	48.477	-0.549405	-2.18576	0.0001	0.00148311
FBgn0031563	CG10031	13.2325	30.48	1.20377	2.57297	0.0001	0.00148311
FBgn0031738	CG9171	13.0543	8.50063	-0.618884	-2.21124	0.0001	0.00148311
FBgn0032350	CG6287	144.983	97.7523	-0.568684	-2.31311	0.0001	0.00148311
FBgn0032615	CG6012	3.47085	1.14402	-1.60117	-2.37186	0.0001	0.00148311
FBgn0032663	CG15153	8.21021	15.8522	0.949188	2.41471	0.0001	0.00148311
FBgn0034511	GNBP-like3	19.0758	42.057	1.1406	2.37727	0.0001	0.00148311
FBgn0035162	Sf3b3	80.7629	54.9851	-0.554653	-2.14823	0.0001	0.00148311
FBgn0035312	CG15820	7.10062	15.3475	1.11198	2.60816	0.0001	0.00148311
FBgn0035926	CG5804	1783.17	2787.38	0.644467	2.43014	0.0001	0.00148311
FBgn0036176	CG7377	98.0658	42.8571	-1.19422	-2.27912	0.0001	0.00148311
FBgn0036831	CG6839	15.9108	8.69901	-0.871084	-2.24989	0.0001	0.00148311
FBgn0036910	Cyp305a1	8.64331	4.26911	-1.01765	-2.35968	0.0001	0.00148311
FBgn0037065	CG12974	90.5463	61.3085	-0.562568	-2.25309	0.0001	0.00148311
FBgn0037487	thw	10.9749	16.6708	0.603118	2.29129	0.0001	0.00148311
FBgn0037709	CG8199	20.9175	36.6633	0.809621	2.25851	0.0001	0.00148311
FBgn0038208	CG14355	0.388394	1.22951	1.66249	2.53029	0.0001	0.00148311
FBgn0038466	CG8907	35.7148	24.4185	-0.548549	-2.11182	0.0001	0.00148311
FBgn0039313	CG11892	47.5049	31.1074	-0.610819	-2.28699	0.0001	0.00148311
FBgn0039434	TwdlM	130.823	79.4764	-0.719013	-2.35546	0.0001	0.00148311
FBgn0039728	CG7896	8.5359	13.4579	0.656836	2.45053	0.0001	0.00148311
FBgn0039840	pHCl-2	7.27467	3.75242	-0.955062	-2.2968	0.0001	0.00148311
FBgn0039872	salt	65.3742	114.034	0.802668	2.5087	0.0001	0.00148311
FBgn0040321	GNBP3	15.0238	24.7243	0.718684	2.31195	0.0001	0.00148311
FBgn0040323	GNBP1	4.93823	9.71831	0.976711	2.36833	0.0001	0.00148311
FBgn0050088,FBgn0050090	CG30088,CG30090	0.791747	3.16374	1.99852	2.64362	0.0001	0.00148311
FBgn0051198	CG31198	294.201	187.364	-0.650958	-2.46694	0.0001	0.00148311
FBgn0052473	CG32473	153.785	102.366	-0.587176	-2.31147	0.0001	0.00148311
FBgn0066101	LpR1	12.6889	20.2279	0.672775	2.51371	0.0001	0.00148311
FBgn0083123	Uhg5	40.8165	23.087	-0.822076	-2.34306	0.0001	0.00148311
FBgn0085484	Pdxk	98.2001	65.4778	-0.584719	-2.3573	0.0001	0.00148311
FBgn0260228	CG42502	25.0601	43.9735	0.811243	2.4342	0.0001	0.00148311
FBgn0263776	CG43693	17.5419	10.7651	-0.704444	-2.31863	0.0001	0.00148311
FBgn0003308	ry	2.94207	5.16557	0.812093	2.26147	0.00015	0.0021401
FBgn0011722	Tig	87.6455	59.8764	-0.549693	-2.16997	0.00015	0.0021401
FBgn0024315	Picot	91.153	60.1766	-0.599087	-2.40076	0.00015	0.0021401
FBgn0029148	NHP2	77.5809	49.691	-0.642717	-2.15075	0.00015	0.0021401
FBgn0030091	CG7065	12.0917	7.01194	-0.786137	-2.3326	0.00015	0.0021401
FBgn0030679	CG8206	118.114	82.4383	-0.518796	-2.06098	0.00015	0.0021401
FBgn0031869	CG18304	10.5372	6.96098	-0.598128	-2.20749	0.00015	0.0021401
FBgn0034110	Atg9	8.3145	13.8477	0.735942	2.42237	0.00015	0.0021401
FBgn0034191	CG6984	15.302	27.3487	0.837749	2.36937	0.00015	0.0021401
FBgn0034971	CG3209	78.0266	52.2234	-0.579271	-2.29542	0.00015	0.0021401
FBgn0035298	SCOT	78.6779	131.982	0.746314	2.23755	0.00015	0.0021401
FBgn0035619	CG10592	43.8188	63.818	0.542414	2.11513	0.00015	0.0021401
FBgn0037635,FBgn0037636	CG9837,CG9821	279.08	461.872	0.726812	2.16186	0.00015	0.0021401
FBgn0051004	mesh	80.2103	50.6927	-0.662011	-2.25615	0.00015	0.0021401
FBgn0053329	Sp212	5.18579	10.8765	1.06858	2.59057	0.00015	0.0021401
FBgn0054056,FBgn0054057	CG34056,CG34057	12.8924	22.3918	0.796449	2.32779	0.00015	0.0021401
FBgn0085311	CG34282	1122.19	1697.45	0.597061	2.40623	0.00015	0.0021401
FBgn0259748	CG42397	4.67063	1.05304	-2.14905	-2.76354	0.00015	0.0021401
FBgn0259998	CG17571	189.823	133.16	-0.511497	-2.06891	0.00015	0.0021401
FBgn0003378	Sgs8	0	0.966681	n/a	n/a	0.0002	0.00274552
FBgn0003965	v	9.28071	17.2196	0.891741	2.35564	0.0002	0.00274552
FBgn0015622	Cnx99A	90.3162	64.074	-0.495244	-2.02552	0.0002	0.00274552
FBgn0022069	Nnp-1	28.6559	19.5307	-0.553092	-2.1222	0.0002	0.00274552
FBgn0028343	Ankle2	8.34484	13.0154	0.641268	2.24581	0.0002	0.00274552
FBgn0028990	Spn27A	29.1464	54.7107	0.908507	2.25774	0.0002	0.00274552
FBgn0029095	aru	16.0806	24.2143	0.59054	2.242	0.0002	0.00274552
FBgn0031043	NAA20	51.5958	34.0877	-0.598004	-2.17837	0.0002	0.00274552
FBgn0031973	Spn28Dc	6.73405	12.0919	0.844488	2.25032	0.0002	0.00274552
FBgn0032195	CG4908	16.9712	7.89977	-1.10321	-2.37731	0.0002	0.00274552
FBgn0032373	Vha100-5	48.4153	33.3394	-0.538233	-2.13227	0.0002	0.00274552
FBgn0033153	Gadd45	29.2044	18.446	-0.66288	-2.22792	0.0002	0.00274552
FBgn0033732	CG13157	0.24166	1.40118	2.53559	3.00582	0.0002	0.00274552
FBgn0034140	Lst	49.7193	75.1107	0.595212	2.20653	0.0002	0.00274552
FBgn0035515	CG14997	27.8066	41.7259	0.58552	2.15892	0.0002	0.00274552
FBgn0036663	CG9674	34.6542	23.3394	-0.570263	-2.03047	0.0002	0.00274552
FBgn0036833	CG3819	57.9225	38.3908	-0.593362	-2.18978	0.0002	0.00274552
FBgn0037632	CCT7	95.4967	66.5032	-0.522027	-2.08934	0.0002	0.00274552
FBgn0039086	CG16732	4.21936	1.80515	-1.2249	-2.25262	0.0002	0.00274552
FBgn0039099	GILT2	5.03306	12.0355	1.25779	2.24	0.0002	0.00274552
FBgn0040717	Nplp4	3435.79	5042	0.553354	2.0768	0.0002	0.00274552
FBgn0040817	CG14132	39.7846	63.4945	0.67442	2.3324	0.0002	0.00274552
FBgn0051869	CG31869	2.27304	4.29146	0.916843	2.23096	0.0002	0.00274552
FBgn0052425	CG32425	166.117	109.331	-0.603502	-2.32944	0.0002	0.00274552
FBgn0052512	CG32512	26.4606	14.8095	-0.837322	-2.23242	0.0002	0.00274552
FBgn0053093	CG33093	0.25784	3.71775	3.84989	4.08789	0.0002	0.00274552
FBgn0285954	caz	43.5692	29.3837	-0.568295	-2.14662	0.0002	0.00274552
FBgn0002524	lace	41.0124	28.5242	-0.523874	-2.07343	0.00025	0.00334748
FBgn0004914	Hnf4	15.3925	22.9975	0.579253	2.16413	0.00025	0.00334748
FBgn0023129	aay	136.983	83.2203	-0.718991	-2.22615	0.00025	0.00334748
FBgn0028426	JhI-1	9.58549	5.88529	-0.703739	-2.06113	0.00025	0.00334748
FBgn0032213	CG5390	54.6261	80.1091	0.552377	2.17441	0.00025	0.00334748
FBgn0032298	CG6724	24.1098	15.3771	-0.648837	-2.08962	0.00025	0.00334748
FBgn0034509,FBgn0043534,FBgn0043535	Obp57c,Obp57b,Obp57a	0.623206	4.19379	2.75047	2.26808	0.00025	0.00334748
FBgn0035142	Hipk	32.7296	47.0733	0.524315	2.06491	0.00025	0.00334748
FBgn0037140	SLC22A	6.3862	12.3115	0.946972	2.34578	0.00025	0.00334748
FBgn0037934,FBgn0037935	CG6830,CG6834	77.5235	53.205	-0.543073	-2.08409	0.00025	0.00334748
FBgn0038353	CG5399	538.521	372.13	-0.533196	-2.1305	0.00025	0.00334748
FBgn0038603	PKD	12.6925	19.6349	0.629448	2.06738	0.00025	0.00334748
FBgn0039257	tnc	14.4881	21.7324	0.584985	2.2488	0.00025	0.00334748
FBgn0039486	caix	54.6699	36.8079	-0.570731	-2.05616	0.00025	0.00334748
FBgn0250907	Cht10	31.9563	45.4807	0.509154	2.0666	0.00025	0.00334748
FBgn0000533	ea	20.0988	30.87	0.619096	2.10149	0.0003	0.00394897
FBgn0001301	kel	11.571	19.1161	0.724268	2.09682	0.0003	0.00394897
FBgn0001341	l(1)1Bi	8.71947	4.28017	-1.02657	-2.13016	0.0003	0.00394897
FBgn0015240	Hr96	12.4066	7.931	-0.645537	-2.09113	0.0003	0.00394897
FBgn0030481	CG1662	32.9112	21.756	-0.597167	-2.10947	0.0003	0.00394897
FBgn0031940	CG7214	23.6192	36.9414	0.645278	2.04757	0.0003	0.00394897
FBgn0032422	atilla	75.0175	125.989	0.748004	2.13374	0.0003	0.00394897
FBgn0033557	CG12325	10.2231	6.44255	-0.666134	-2.10417	0.0003	0.00394897
FBgn0036035	CG18178	29.6133	18.6336	-0.668337	-2.13868	0.0003	0.00394897
FBgn0036951	CG7017	350.599	502.303	0.518736	2.0671	0.0003	0.00394897
FBgn0262838	CG43202	3.05407	17.1689	2.49099	2.83604	0.0003	0.00394897
FBgn0264979	CG4267	13.9674	23.6184	0.757848	2.26163	0.0003	0.00394897
FBgn0020639,FBgn0052405	Lcp65Af,Cpr65Av	1694.56	588.247	-1.52641	-2.25267	0.00035	0.00454124
FBgn0026721	fat-spondin	23.6041	34.916	0.564848	2.13067	0.00035	0.00454124
FBgn0027793	CG14787	3.31941	7.99573	1.2683	2.19991	0.00035	0.00454124
FBgn0031703	CG12512	52.7047	74.8569	0.506204	2.04958	0.00035	0.00454124
FBgn0034215	Mtap	63.6655	43.7184	-0.542271	-2.05201	0.00035	0.00454124
FBgn0035501	CG1299	19.5616	29.5935	0.597256	2.12332	0.00035	0.00454124
FBgn0037301	Mms19	15.5205	10.1201	-0.616958	-2.182	0.00035	0.00454124
FBgn0037327	PEK	17.1057	11.9834	-0.513447	-1.93882	0.00035	0.00454124
FBgn0051523	CG31523	68.9753	48.2051	-0.516895	-2.1003	0.00035	0.00454124
FBgn0051668,FBgn0053124	CG31668,CG33124	10.231	5.76222	-0.828254	-2.16851	0.00035	0.00454124
FBgn0086347	Myo31DF	50.5293	35.6685	-0.50247	-2.03447	0.00035	0.00454124
FBgn0262743	Fs(2)Ket	16.4827	10.5231	-0.647389	-2.11574	0.00035	0.00454124
FBgn0010803	TrpRS	31.6328	21.1101	-0.58349	-2.07194	0.0004	0.0051108
FBgn0027602	CG8611	8.90143	5.78331	-0.622142	-1.99215	0.0004	0.0051108
FBgn0033584	CG7737	10.9174	5.45183	-1.00181	-2.15375	0.0004	0.0051108
FBgn0034733	CG4752	28.5199	40.5348	0.507192	2.04884	0.0004	0.0051108
FBgn0037129	CG14565	20.2228	10.7368	-0.913424	-2.19638	0.0004	0.0051108
FBgn0038136	CG8774	79.1018	55.3455	-0.515246	-2.07566	0.0004	0.0051108
FBgn0038613	Vha100-4	15.9594	10.3523	-0.624448	-2.12503	0.0004	0.0051108
FBgn0087002	apolpp	670.24	351.97	-0.929225	-2.1736	0.0004	0.0051108
FBgn0259101	CG42249	33.639	22.4617	-0.582669	-2.09389	0.0004	0.0051108
FBgn0263705	Myo10A	3.8068	5.70315	0.583182	2.03543	0.0004	0.0051108
FBgn0283494	Adk2	456.804	326.381	-0.485019	-1.96389	0.0004	0.0051108
FBgn0283499	InR	22.6386	42.6959	0.915312	2.04341	0.0004	0.0051108
FBgn0030321	CG1703	52.4974	37.4854	-0.485919	-1.94136	0.00045	0.00566979
FBgn0031374	Wdr62	18.2501	26.1502	0.518916	2.06639	0.00045	0.00566979
FBgn0033292	Cyp4ad1	19.8449	12.179	-0.704368	-2.11091	0.00045	0.00566979
FBgn0035293	CG5687	3.0743	5.72533	0.897103	2.1681	0.00045	0.00566979
FBgn0037123	CG14569	75.8558	49.0079	-0.630245	-2.10775	0.00045	0.00566979
FBgn0038139	PK2-R2	9.72917	14.9323	0.618052	2.05281	0.00045	0.00566979
FBgn0038380	CG14877	1.13855	0.234698	-2.27832	-2.47753	0.00045	0.00566979
FBgn0039627	CG11837	18.79	10.7256	-0.808899	-2.08126	0.00045	0.00566979
FBgn0053965	CG33965	2.98136	0.905296	-1.71951	-2.39626	0.00045	0.00566979
FBgn0086558	Ubi-p5E	36.8296	51.9973	0.497572	1.95221	0.00045	0.00566979
FBgn0285917	sbb	15.9262	23.4457	0.557923	2.08947	0.00045	0.00566979
FBgn0026415	Idgf4	329.204	466.16	0.501841	1.99179	0.0005	0.00626352
FBgn0033222	CG12824	2.11207	6.37782	1.5944	2.2801	0.0005	0.00626352
FBgn0035412	CG14957	173.536	258.082	0.572596	1.99982	0.0005	0.00626352
FBgn0037137	Nopp140	60.7363	33.9371	-0.839695	-2.13349	0.0005	0.00626352
FBgn0270926	AsnS	30.9773	12.5264	-1.30625	-2.21653	0.0005	0.00626352
FBgn0013770,FBgn0261975	Cp1,CG42806	179.25	257.075	0.520219	1.98964	0.00055	0.00678832
FBgn0032216	Usp14	46.5771	32.4673	-0.520633	-1.95811	0.00055	0.00678832
FBgn0034628	Acox57D-p	9.38942	14.4197	0.618931	1.95871	0.00055	0.00678832
FBgn0035213	CG2199	14.8758	9.75581	-0.608637	-2.02208	0.00055	0.00678832
FBgn0036605	CG13041	35.3201	14.2793	-1.30656	-2.1082	0.00055	0.00678832
FBgn0036816	Indy	150.544	106.893	-0.494015	-2.01741	0.00055	0.00678832
FBgn0038734	CG11453	20.9655	13.5901	-0.62546	-2.05246	0.00055	0.00678832
FBgn0038968	CG12499	9.43062	6.32881	-0.575418	-2.11566	0.00055	0.00678832
FBgn0038989	CG6937	32.1375	20.9019	-0.620626	-2.05614	0.00055	0.00678832
FBgn0040582	CG5791	0.705024	3.96403	2.49122	2.12784	0.00055	0.00678832
FBgn0086909	CG31751	30.4838	45.2319	0.569299	2.11675	0.00055	0.00678832
FBgn0261286	Mat89Ba	9.84195	6.51315	-0.595588	-1.96663	0.00055	0.00678832
FBgn0028518	CG18480	14.8966	9.77018	-0.608527	-1.9597	0.0006	0.00731422
FBgn0031304	CG4552	18.785	12.968	-0.534626	-1.90684	0.0006	0.00731422
FBgn0033355	CG13748	13.6977	25.4028	0.89106	2.07176	0.0006	0.00731422
FBgn0033377	Pmm45A	21.3096	30.8734	0.534859	2.03055	0.0006	0.00731422
FBgn0033437	CG12926	27.6913	17.3098	-0.677843	-2.01185	0.0006	0.00731422
FBgn0034067	CG8399	28.8128	40.947	0.507046	1.97943	0.0006	0.00731422
FBgn0036502	CG7841	17.796	10.867	-0.711597	-2.00947	0.0006	0.00731422
FBgn0037835	CG14687	29.187	46.0082	0.656565	1.962	0.0006	0.00731422
FBgn0052207,FBgn0062928	CR32207,pncr009:3L	11.1504	20.4325	0.873766	2.09045	0.0006	0.00731422
FBgn0259219	CG42319	20.339	32.1772	0.66179	1.89463	0.0006	0.00731422
FBgn0000042	Act5C	2081.89	1330.41	-0.646024	-2.01183	0.00065	0.00783599
FBgn0028533	CG7953	85.8277	190.219	1.14815	2.01446	0.00065	0.00783599
FBgn0031184	CG14615	14.3133	24.1615	0.755359	2.00186	0.00065	0.00783599
FBgn0032809	CG13078	2.87365	0.941175	-1.61035	-2.13375	0.00065	0.00783599
FBgn0033205	CG2064	42.2621	26.2101	-0.689241	-1.99876	0.00065	0.00783599
FBgn0034828	CG13545	713.071	990.304	0.473825	1.93083	0.00065	0.00783599
FBgn0051697,FBgn0053116	CG31697,CG33116	20.6206	14.0496	-0.553558	-1.92973	0.00065	0.00783599
FBgn0086912	mbm	17.1057	10.9445	-0.644271	-1.95692	0.00065	0.00783599
FBgn0261524	lic	26.2028	17.8224	-0.556034	-1.95984	0.00065	0.00783599
FBgn0284253	LeuRS	24.1832	16.8651	-0.519965	-2.04375	0.00065	0.00783599
FBgn0019982	Gs1l	88.8294	61.9791	-0.519256	-1.98267	0.0007	0.00835548
FBgn0028920	CG8997	155.352	309.579	0.994769	2.01214	0.0007	0.00835548
FBgn0031327	CG5397	5.06067	8.85247	0.806753	2.0751	0.0007	0.00835548
FBgn0031399	mio	8.58358	13.0309	0.602284	2.00515	0.0007	0.00835548
FBgn0032397	Tom70	23.9143	16.1633	-0.565151	-2.01389	0.0007	0.00835548
FBgn0036133	CG7638	28.1329	19.1963	-0.551432	-1.97065	0.0007	0.00835548
FBgn0037204	CG11131	596.625	840.139	0.493804	1.94737	0.0007	0.00835548
FBgn0039711	CG7824	6.78431	12.4929	0.880834	2.02121	0.0007	0.00835548
FBgn0023550,FBgn0053548	FarO,SmydA-8	17.2673	35.031	1.02059	1.99486	0.00075	0.00887446
FBgn0030151	CG1354	129.961	180.575	0.474516	1.91789	0.00075	0.00887446
FBgn0031004	CG7992	30.0367	16.8219	-0.836387	-2.05073	0.00075	0.00887446
FBgn0040253	Ugt86Dg	5.44016	2.61122	-1.05892	-2.01116	0.00075	0.00887446
FBgn0040532	CG8369	48.5124	81.5282	0.748946	2.00703	0.00075	0.00887446
FBgn0015791	Rab14	30.9544	45.094	0.54279	1.91297	0.0008	0.0093242
FBgn0019661	roX1	219.804	318.743	0.536176	1.93628	0.0008	0.0093242
FBgn0031001	CG7884	1.56853	0.721337	-1.12066	-2.00318	0.0008	0.0093242
FBgn0036196	CG11658	5.44429	8.83488	0.698467	1.94909	0.0008	0.0093242
FBgn0036372	Abp1	19.0905	12.8757	-0.568205	-1.98983	0.0008	0.0093242
FBgn0039006	Cyp6d4	12.3938	5.91321	-1.0676	-2.02462	0.0008	0.0093242
FBgn0039697	CG7834	188.464	260.927	0.469362	1.93351	0.0008	0.0093242
FBgn0040252	Ugt86Dh	8.31609	4.7034	-0.822202	-2.01264	0.0008	0.0093242
FBgn0051410	Npc2e	78.5095	43.1795	-0.862521	-2.12006	0.0008	0.0093242
FBgn0052667	ssp7	65.2819	128.26	0.974314	2.02611	0.0008	0.0093242
FBgn0064237	Idgf5	18.1032	27.4916	0.602747	1.99793	0.0008	0.0093242
FBgn0262146	MtnE	112.842	178.578	0.662257	1.97787	0.0008	0.0093242
FBgn0000116	Argk	1404.59	2110.97	0.587752	1.88042	0.00085	0.00980201
FBgn0024807	DIP1	28.6101	40.0749	0.486177	1.95909	0.00085	0.00980201
FBgn0026196	nop5	97.6587	67.3256	-0.536592	-1.96924	0.00085	0.00980201
FBgn0028744	CG5033	30.3286	20.9429	-0.534216	-2.0311	0.00085	0.00980201
FBgn0038179	CG9312	19.2852	41.9438	1.12097	2.03195	0.00085	0.00980201
FBgn0039453	CG6403	228.674	161.226	-0.504207	-1.989	0.00085	0.00980201
FBgn0051741	CG31741	0.319316	1.00508	1.65425	2.11053	0.00085	0.00980201
FBgn0052249	CG32249	0.892023	2.76756	1.63346	2.23929	0.00085	0.00980201
FBgn0261554	CG42672	14.2567	9.51166	-0.583868	-1.92909	0.00085	0.00980201
FBgn0031500	CG17221	26.9888	11.4235	-1.24036	-2.06026	0.0009	0.0102806
FBgn0034647	pirk	7.78972	13.5632	0.800052	1.97906	0.0009	0.0102806
FBgn0035091	CG3829	14.2891	25.6651	0.844895	1.97321	0.0009	0.0102806
FBgn0035499	Chd64	422.546	300.856	-0.490033	-1.95426	0.0009	0.0102806
FBgn0039308,FBgn0039309	CG11889,CG11891	59.3881	41.6024	-0.513509	-1.91054	0.0009	0.0102806
FBgn0263039	CR43334	3.87701	5.49539	0.503276	1.92195	0.0009	0.0102806
FBgn0264953	Piezo	16.4476	11.788	-0.480557	-1.95467	0.0009	0.0102806
FBgn0031849,FBgn0031850	CG11327,Tsp	21.0483	29.9835	0.510466	1.88036	0.00095	0.0107838
FBgn0032646	mEFTs	51.969	37.1071	-0.485958	-1.85652	0.00095	0.0107838
FBgn0033720,FBgn0033721,FBgn0050047,FBgn0053012	CG13160,CG13159,CG30047,CG33012	57.8177	34.9857	-0.724745	-1.71669	0.00095	0.0107838
FBgn0036334	CG11267	548.809	393.771	-0.478947	-1.96539	0.00095	0.0107838
FBgn0037128	CG14572	16.597	9.04326	-0.876008	-1.95406	0.00095	0.0107838
FBgn0039941	CG17167	12.5021	6.51452	-0.940445	-2.25527	0.00095	0.0107838
FBgn0026428	HDAC6	7.25371	10.8434	0.580022	1.89723	0.001	0.0112459
FBgn0030177	CG2972	24.995	16.2207	-0.623803	-1.89107	0.001	0.0112459
FBgn0032639	CG18563	2.44943	7.33454	1.58226	1.82867	0.001	0.0112459
FBgn0037955	CG6950	61.4026	43.5476	-0.495705	-1.90428	0.001	0.0112459
FBgn0038341	AdamTS-A	8.16117	5.33686	-0.612786	-1.91762	0.001	0.0112459
FBgn0040759	CG13177	10.2571	20.568	1.00378	2.04337	0.001	0.0112459
FBgn0261479	nero	24.3081	15.4426	-0.654523	-1.88505	0.001	0.0112459
FBgn0263706	CG43658	4.88893	7.0207	0.522096	1.89037	0.001	0.0112459
FBgn0005278	Sam-S	272.37	386.904	0.50641	1.89305	0.00105	0.0117475
FBgn0010482	l(2)01289	232.441	159.883	-0.539842	-1.94015	0.00105	0.0117475
FBgn0033482	CG1371	31.68	23.0499	-0.458812	-1.83914	0.00105	0.0117475
FBgn0033688	Prp8	16.7883	10.8662	-0.627614	-1.84689	0.00105	0.0117475
FBgn0036927	Gabat	54.24	85.1539	0.650715	1.95282	0.00105	0.0117475
FBgn0002440	l(3)mbn	51.0025	36.7081	-0.474469	-1.88324	0.0011	0.0121941
FBgn0033725	Cpr49Ac	17.6316	26.7884	0.603441	1.85441	0.0011	0.0121941
FBgn0035770	pst	264.441	190.341	-0.474359	-1.87864	0.0011	0.0121941
FBgn0036592	CG13049	22.5906	11.6199	-0.95912	-1.994	0.0011	0.0121941
FBgn0039316	CG11893	28.9494	6.22516	-2.21735	-2.14149	0.0011	0.0121941
FBgn0042206	GstD10	25.1096	39.1421	0.640486	1.91363	0.0011	0.0121941
FBgn0259726,FBgn0259727	CG42380,CG42381	42.4895	29.6221	-0.520433	-1.92514	0.0011	0.0121941
FBgn0003062	Fib	111.618	81.3725	-0.455952	-1.8313	0.00115	0.012671
FBgn0010040	GstD4	3.82189	1.45037	-1.39787	-1.96673	0.00115	0.012671
FBgn0011296	l(2)efl	72.6717	108.993	0.584768	1.8882	0.00115	0.012671
FBgn0034624	CG17974	24.1946	14.954	-0.694152	-1.88265	0.00115	0.012671
FBgn0038450	CG17560	9.6609	15.4003	0.672731	1.92255	0.00115	0.012671
FBgn0039644	CG11897	10.2077	7.15205	-0.513227	-1.84436	0.00115	0.012671
FBgn0032187	CG4839	16.8272	6.74644	-1.3186	-2.33589	0.0012	0.0131288
FBgn0033970	CG10205	11.6725	20.6187	0.820844	1.94684	0.0012	0.0131288
FBgn0036157	CG7560	0.49821	1.59666	1.68023	2.08934	0.0012	0.0131288
FBgn0037127	CG14566	151.61	108.18	-0.486939	-1.87263	0.0012	0.0131288
FBgn0263083	CG43351	40.1412	120.126	1.5814	2.22022	0.0012	0.0131288
FBgn0000405	CycB	5.48728	3.19523	-0.780173	-1.86093	0.00125	0.0135803
FBgn0023549	Mct1	16.3692	7.26031	-1.17288	-2.31621	0.00125	0.0135803
FBgn0033216	CG1946	1.39277	0.444856	-1.64655	-2.07151	0.00125	0.0135803
FBgn0034802	CG3800	594.193	419.247	-0.503131	-1.86646	0.00125	0.0135803
FBgn0036124	CG7839	21.8106	13.9249	-0.647355	-1.9021	0.00125	0.0135803
FBgn0040319	Gclc	38.2397	27.6487	-0.467862	-1.8767	0.00125	0.0135803
FBgn0040507	ACXD	4.79302	2.92674	-0.711642	-1.91802	0.00125	0.0135803
FBgn0019660	roX2	3.47605	7.85728	1.17658	1.78278	0.0013	0.0140954
FBgn0033936	CG17386	0.966839	2.00834	1.05465	1.93863	0.0013	0.0140954
FBgn0015245	Hsp60A	283.707	206.178	-0.460511	-1.83393	0.00135	0.0145506
FBgn0034534	maf-S	43.814	65.8833	0.588522	1.84638	0.00135	0.0145506
FBgn0039519	Cyp6a18	5.89379	9.97901	0.759701	1.89431	0.00135	0.0145506
FBgn0039807	CG15546	21.6059	30.7649	0.509859	1.82913	0.00135	0.0145506
FBgn0051221	CG31221	6.37952	12.7732	1.0016	1.9133	0.00135	0.0145506
FBgn0013269	FK506-bp1	134.194	93.2287	-0.525477	-1.85444	0.0014	0.0150152
FBgn0027375	RecQ5	9.03865	13.5273	0.581693	1.8046	0.0014	0.0150152
FBgn0034428	CG18606	1.50524	0.398606	-1.91696	-2.16452	0.0014	0.0150152
FBgn0039087	CG10168	1.16557	0.401619	-1.53713	-1.99509	0.0014	0.0150152
FBgn0263850	CG43711	0.237534	1.29752	2.44955	2.40193	0.0014	0.0150152
FBgn0019938	RpI1	17.9706	12.888	-0.479611	-1.85392	0.00145	0.0154298
FBgn0031937	CG13795	3.88655	6.65746	0.776481	1.84516	0.00145	0.0154298
FBgn0033624	CG12384	126.062	176.756	0.487617	1.8696	0.00145	0.0154298
FBgn0034275	CG5002	17.0727	11.3636	-0.587271	-1.87418	0.00145	0.0154298
FBgn0037698	CG16779	4.71127	3.32709	-0.501855	-1.81618	0.00145	0.0154298
FBgn0037817	Cyp12e1	15.3948	22.7317	0.562264	1.83382	0.00145	0.0154298
FBgn0263987	spoon	69.9178	51.1635	-0.450546	-1.8324	0.00145	0.0154298
FBgn0030803	CG4880	6.56252	3.4194	-0.940508	-1.89797	0.0015	0.015838
FBgn0034407	DptB	39.211	79.1034	1.01248	2.16281	0.0015	0.015838
FBgn0034422	CG7137	10.4975	5.61765	-0.90201	-1.97602	0.0015	0.015838
FBgn0035413	CG14958	20.6967	36.4758	0.817539	1.81997	0.0015	0.015838
FBgn0039131	CG12268	9.14839	14.1931	0.633597	1.83888	0.0015	0.015838
FBgn0259716	CG42370	5.46019	10.0588	0.881434	1.92217	0.0015	0.015838
FBgn0025373	Fpps	53.6225	37.4248	-0.518843	-1.86387	0.00155	0.0162243
FBgn0034753	CG2852	281.939	386.777	0.456121	1.85782	0.00155	0.0162243
FBgn0035547	CG15022	7.99198	3.56521	-1.16457	-1.90229	0.00155	0.0162243
FBgn0035626	lin-28	1.24978	3.11296	1.31661	1.9761	0.00155	0.0162243
FBgn0036199	Bmcp	11.5282	6.79631	-0.762341	-1.95135	0.00155	0.0162243
FBgn0038679	CG6040	5.49872	7.87937	0.518984	1.87461	0.00155	0.0162243
FBgn0039207	CG5789	9.94807	5.62485	-0.822602	-1.92467	0.00155	0.0162243
FBgn0086346	ALiX	37.6393	51.5977	0.455065	1.83342	0.00155	0.0162243
FBgn0032282	CG7299	1667.48	2380.94	0.51386	1.76046	0.0016	0.0166835
FBgn0033601	Cpr47Ed	0.961761	3.33603	1.79438	1.95006	0.0016	0.0166835
FBgn0035735	Cpr65Ea	65.5397	39.4444	-0.732549	-1.83605	0.0016	0.0166835
FBgn0037627	CG13318	1.40207	3.25462	1.21493	1.92699	0.0016	0.0166835
FBgn0033760	CG8785	33.5424	18.585	-0.851847	-1.85468	0.00165	0.0171556
FBgn0034443	cer	21.9894	38.6688	0.814364	1.82375	0.00165	0.0171556
FBgn0034718	wdp	88.2992	65.0277	-0.441345	-1.80924	0.00165	0.0171556
FBgn0027600	obst-B	105.409	142.958	0.439593	1.75969	0.0017	0.0176082
FBgn0031653	Jon25Biii	2281.68	3298.04	0.531515	1.79623	0.0017	0.0176082
FBgn0038197	foxo	24.5569	33.502	0.448117	1.79262	0.0017	0.0176082
FBgn0265831	CR44620	1.48721	8.3421	2.48781	2.43739	0.0017	0.0176082
FBgn0011705	rost	11.5906	17.8246	0.620911	1.78434	0.00175	0.0180061
FBgn0024734,FBgn0284225	PRL-1,CG46309	120.458	88.4523	-0.445561	-1.76235	0.00175	0.0180061
FBgn0030775	CG9673	204.585	123.234	-0.731307	-1.90299	0.00175	0.0180061
FBgn0053494	CG33494	11.5767	5.61412	-1.04409	-1.92369	0.00175	0.0180061
FBgn0265577	CR44404	73.7782	155.455	1.07523	1.88298	0.00175	0.0180061
FBgn0033777	CG17574	58.6443	40.9554	-0.517935	-1.75778	0.0018	0.0183989
FBgn0033906	CG8331	137.007	91.2852	-0.585797	-1.83489	0.0018	0.0183989
FBgn0036321	CG14120	17.49	12.5596	-0.477741	-1.76879	0.0018	0.0183989
FBgn0038460	CG18622	5.66119	11.4538	1.01664	1.90648	0.0018	0.0183989
FBgn0039877	CG2118	22.6313	40.6454	0.844772	1.89102	0.0018	0.0183989
FBgn0042701	CR12628	24.8852	40.3279	0.696493	1.81988	0.0018	0.0183989
FBgn0043456	CG4747	49.8241	35.3868	-0.493632	-1.82549	0.0018	0.0183989
FBgn0021979,FBgn0261363	l(2)k09913,PPO3	51.4364	36.5784	-0.491799	-1.82839	0.00185	0.0187515
FBgn0028573	prc	89.5708	62.0377	-0.529884	-1.78172	0.00185	0.0187515
FBgn0030796	CG4829	14.1584	9.80276	-0.530403	-1.81935	0.00185	0.0187515
FBgn0032819	CG10463	7.69004	4.44556	-0.790626	-1.86611	0.00185	0.0187515
FBgn0036980	RhoBTB	7.26294	11.7673	0.696156	1.86321	0.00185	0.0187515
FBgn0038783	CG4367	46.4566	112.75	1.27917	1.91647	0.00185	0.0187515
FBgn0043841	vir-1	75.6221	106.896	0.499321	1.81117	0.00185	0.0187515
FBgn0085359	CG34330	22.5617	11.9383	-0.918281	-1.88285	0.00185	0.0187515
FBgn0261461	RhoGAP18B	15.6234	22.8171	0.54641	1.77721	0.00185	0.0187515
FBgn0016059,FBgn0034259	Sema1b,P32	118.086	82.4103	-0.518945	-1.79898	0.0019	0.0192404
FBgn0032198	eEF1delta	283.888	208.731	-0.443672	-1.79527	0.00195	0.0196917
FBgn0033356,FBgn0053199	CG8229,CG33199	108.571	79.388	-0.451648	-1.77566	0.00195	0.0196917
FBgn0033594	CG13226	1.78719	4.56611	1.35327	1.90577	0.002	0.0201406
FBgn0036949	CG7290	542.303	400.928	-0.435754	-1.71259	0.002	0.0201406
FBgn0039302	Nup358	23.2864	17.3472	-0.42478	-1.74258	0.002	0.0201406
FBgn0031145	Ntf-2	152.531	109.764	-0.474699	-1.76515	0.00205	0.0204549
FBgn0032919	CG9253	68.0315	49.5179	-0.458253	-1.76005	0.00205	0.0204549
FBgn0034756	Cyp6d2	0.935831	0.155525	-2.5891	-2.25529	0.00205	0.0204549
FBgn0035553	CG13722	77.5351	57.2745	-0.436957	-1.77752	0.00205	0.0204549
FBgn0036538	CG15715	91.6252	65.879	-0.475927	-1.74417	0.00205	0.0204549
FBgn0036940	obst-J	68.4538	99.2066	0.535305	1.76586	0.00205	0.0204549
FBgn0038321	CG6218	29.4523	16.5172	-0.834409	-1.79493	0.00205	0.0204549
FBgn0042179	CG18869	13.1214	8.5186	-0.62323	-1.77363	0.00205	0.0204549
FBgn0051116	ClC-a	12.9573	9.1604	-0.500277	-1.79571	0.00205	0.0204549
FBgn0054026	CG34026	215.498	130.056	-0.728544	-1.82052	0.00205	0.0204549
FBgn0002869	MtnB	116.406	180.536	0.633113	1.81109	0.0021	0.0208582
FBgn0016041	Tom40	102.745	75.6496	-0.441665	-1.80978	0.0021	0.0208582
FBgn0034201	CG17290	160.775	59.518	-1.43365	-2.333	0.0021	0.0208582
FBgn0037721	CG9427	31.7806	46.9112	0.561789	1.8051	0.0021	0.0208582
FBgn0032001,FBgn0032002	CG8360,CG8353	49.5222	71.7487	0.534878	1.82143	0.00215	0.0212579
FBgn0035985	Cpr67B	101.055	138.136	0.450958	1.79567	0.00215	0.0212579
FBgn0038292	CG3987	52.759	25.4801	-1.05005	-1.89388	0.00215	0.0212579
FBgn0038610	CG7675	86.2635	116.841	0.437729	1.73472	0.00215	0.0212579
FBgn0027582	CG6230	22.1989	16.2399	-0.450944	-1.76324	0.0022	0.0216735
FBgn0266019	rudhira	38.2643	64.9166	0.762589	1.85996	0.0022	0.0216735
FBgn0039868	CG11563	26.3703	16.223	-0.700874	-1.8174	0.00225	0.022126
FBgn0053120	CG33120	0.211322	0.687615	1.70216	2.05035	0.00225	0.022126
FBgn0038873	CG5892	0.63445	0.196734	-1.68926	-2.0104	0.0023	0.0225566
FBgn0259938	cwo	25.3423	18.5998	-0.446267	-1.71736	0.0023	0.0225566
FBgn0263258	chas	10.2582	14.1289	0.461877	1.74275	0.0023	0.0225566
FBgn0030272	CG15201	17.7213	31.9729	0.851364	1.7646	0.00235	0.022923
FBgn0030828	CG5162	7.62631	3.70937	-1.03981	-1.87317	0.00235	0.022923
FBgn0262035	CG42846	78.842	112.625	0.514486	1.78017	0.00235	0.022923
FBgn0262794	CG43175	23.1034	10.4752	-1.14112	-1.9121	0.00235	0.022923
FBgn0263231	bel	81.3996	59.4377	-0.453644	-1.83634	0.00235	0.022923
FBgn0266570	CG2982	21.9481	15.5568	-0.496553	-1.76268	0.00235	0.022923
FBgn0028399	TMS1	27.6474	38.8441	0.490553	1.75477	0.0024	0.0233271
FBgn0034093	CG15706	15.6864	9.57718	-0.711839	-1.87924	0.0024	0.0233271
FBgn0034951	CG3860	37.0464	26.8072	-0.466713	-1.7297	0.0024	0.0233271
FBgn0259214	PMCA	137.807	98.0762	-0.490676	-1.78262	0.0024	0.0233271
FBgn0005777,FBgn0037744	PpD3,CG8417	115.075	77.5075	-0.570172	-1.75486	0.00245	0.0237495
FBgn0033631	Sod3	85.0763	61.4528	-0.469279	-1.74581	0.00245	0.0237495
FBgn0034734	CG4554	5.82584	4.14337	-0.491662	-1.75975	0.00245	0.0237495
FBgn0040338	TfIIA-S-2	0.220927	1.05949	2.26174	1.37177	0.0025	0.0242126
FBgn0033294	Mal-A4	24.3496	34.2368	0.491652	1.75616	0.00255	0.0246311
FBgn0037232	Suv3	13.0116	8.78876	-0.566072	-1.76857	0.00255	0.0246311
FBgn0036359	CG14105	25.6688	40.2438	0.648752	1.75838	0.0026	0.0250474
FBgn0039817	CG15553	1.59452	0.66697	-1.25743	-1.87944	0.0026	0.0250474
FBgn0053460	CG33460	1.01916	2.52451	1.30863	1.80847	0.0026	0.0250474
FBgn0026619	Taz	24.3859	16.354	-0.576405	-1.78799	0.00265	0.0253719
FBgn0033352	PAN2	11.1808	15.5276	0.473813	1.76982	0.00265	0.0253719
FBgn0034447	CG7744	9.75231	6.48342	-0.588989	-1.74043	0.00265	0.0253719
FBgn0035969	CG4476	0.30486	0.780466	1.35619	1.8463	0.00265	0.0253719
FBgn0036254	CG5645	10.6504	6.76575	-0.654579	-1.77202	0.00265	0.0253719
FBgn0039085	CG10170	13.2501	8.64412	-0.616214	-1.7359	0.00265	0.0253719
FBgn0039820	CG15554	48.2817	32.4455	-0.57346	-1.79856	0.00265	0.0253719
FBgn0013680	mt:ND2	35.1338	22.8942	-0.61788	-2.0622	0.0027	0.0257826
FBgn0033033	scaf	42.6739	31.5979	-0.433527	-1.7216	0.0027	0.0257826
FBgn0052379	CG32379	10.5622	6.09762	-0.792588	-1.76186	0.0027	0.0257826
FBgn0020641,FBgn0020642	Lcp65Ad,Lcp65Ac	1578.84	1161.46	-0.442931	-1.68472	0.00275	0.0262371
FBgn0037230	CG9780	15.5958	37.2658	1.2567	1.88162	0.0028	0.0266674
FBgn0039690	CG1969	55.3604	75.4958	0.447542	1.73545	0.0028	0.0266674
FBgn0030688	CG8952	110.827	78.6226	-0.49529	-1.74712	0.0029	0.0274995
FBgn0038306	Art3	21.905	15.1234	-0.534478	-1.7727	0.0029	0.0274995
FBgn0040777	CG14767	46.0524	62.4617	0.439697	1.72485	0.0029	0.0274995
FBgn0259733	tal-AA	9.1673	14.3342	0.644896	1.71355	0.0029	0.0274995
FBgn0030343	ATP7	9.96982	5.98132	-0.737103	-1.75902	0.00295	0.0278765
FBgn0038481	CG17475	59.7086	38.4838	-0.633686	-1.68715	0.00295	0.0278765
FBgn0261535	l(2)34Fd	9.40352	6.17039	-0.60784	-1.70006	0.00295	0.0278765
FBgn0029831	CG5966	2.95705	1.52155	-0.958615	-1.82388	0.003	0.0282021
FBgn0032082	CG18088	0.445315	1.20469	1.43576	1.82017	0.003	0.0282021
FBgn0039494	grass	12.367	18.5967	0.588548	1.67513	0.003	0.0282021
FBgn0040367	CG11382	10.0864	6.17583	-0.707704	-1.79672	0.003	0.0282021
FBgn0284436	CCT8	108.993	81.9153	-0.412028	-1.69328	0.003	0.0282021
FBgn0003257	r-l	51.5739	21.2579	-1.27864	-1.87193	0.00305	0.0285734
FBgn0028562	sut2	0.894523	1.9946	1.15691	1.77677	0.00305	0.0285734
FBgn0031432	Cyp309a1	26.3533	18.5718	-0.504869	-1.68005	0.00305	0.0285734
FBgn0053113	Rtnl1	448.589	326.043	-0.460333	-1.72404	0.00305	0.0285734
FBgn0004369	Ptp99A	9.91236	13.5637	0.452446	1.71897	0.0031	0.0289422
FBgn0037842	CG6567	54.1167	38.864	-0.477642	-1.68447	0.0031	0.0289422
FBgn0039755,FBgn0039756	CG15531,CG9743	111.289	82.4595	-0.432548	-1.69266	0.0031	0.0289422
FBgn0040091	Ugt58Fa	7.53236	4.41217	-0.771612	-1.75041	0.0031	0.0289422
FBgn0002031	l(2)37Cc	190.484	142.663	-0.417059	-1.7099	0.00315	0.0292834
FBgn0027359	Tim8	97.1312	69.1985	-0.489193	-1.73246	0.00315	0.0292834
FBgn0027586	CG5867	3.63003	1.66942	-1.12063	-1.76056	0.00315	0.0292834
FBgn0030157	CG1468	142.05	191.323	0.429612	1.70806	0.00315	0.0292834
FBgn0047095	CG33939	35.2675	21.0259	-0.746171	-1.73316	0.00315	0.0292834
FBgn0031285	CG3662	90.4035	121.465	0.426086	1.70086	0.0032	0.029647
FBgn0031872	ihog	3.11566	5.03399	0.692163	1.75295	0.0032	0.029647
FBgn0033289	CG2121	2.64922	5.25986	0.989459	1.80037	0.0032	0.029647
FBgn0052251	Claspin	7.18474	4.96296	-0.533735	-1.74128	0.0032	0.029647
FBgn0036566	ClC-c	15.1327	10.9524	-0.466429	-1.68782	0.00325	0.0299826
FBgn0038146	CG9799	14.9068	10.6655	-0.483021	-1.67817	0.00325	0.0299826
FBgn0039629	CG11842	1.02195	2.38194	1.22081	1.72513	0.00325	0.0299826
FBgn0040259	Ugt86Da	46.6226	34.6059	-0.43001	-1.674	0.00325	0.0299826
FBgn0261020	wol	29.9636	21.1697	-0.501212	-1.66721	0.00325	0.0299826
FBgn0031630	CG15629	12.2953	18.5151	0.590594	1.69516	0.0033	0.0303154
FBgn0031816,FBgn0259749	CG16947,mmy	62.4539	84.0702	0.428802	1.68917	0.0033	0.0303154
FBgn0035192,FBgn0053966	CG9194,CG33966	24.0896	14.2178	-0.760711	-1.71697	0.0033	0.0303154
FBgn0037057	CG10512	77.6918	106.541	0.455568	1.70676	0.0033	0.0303154
FBgn0039448	TwdlQ	1.75593	0.443717	-1.98453	-2.03059	0.0033	0.0303154
FBgn0004924	Top1	36.1801	26.59	-0.444313	-1.70815	0.00335	0.0306455
FBgn0015399	kek1	6.43706	8.85447	0.460005	1.66187	0.00335	0.0306455
FBgn0028487	f-cup	6.89997	11.2316	0.702908	1.68392	0.00335	0.0306455
FBgn0035767	CG8596	20.2291	10.4894	-0.947506	-1.77024	0.00335	0.0306455
FBgn0283547	mir-9376	0.284752	2.03701	2.83868	0.675582	0.00335	0.0306455
FBgn0036099	CG11811	56.5402	33.5938	-0.75108	-1.72017	0.0034	0.0309468
FBgn0037515	Sp7	13.3591	19.7516	0.564146	1.68139	0.0034	0.0309468
FBgn0037849	CG4596	2.04673	3.73884	0.86927	1.73437	0.0034	0.0309468
FBgn0039798	CG11313	0.431075	1.20616	1.48441	1.78851	0.0034	0.0309468
FBgn0061361	CG33786	11.012	6.18073	-0.833223	-1.71411	0.0034	0.0309468
FBgn0264441	CR43859	0.485965	2.61857	2.42985	2.25612	0.0034	0.0309468
FBgn0033571	Rpb5	23.1269	14.9657	-0.627914	-1.72808	0.00345	0.0313495
FBgn0036732	Oatp74D	16.2804	25.5394	0.649588	1.67021	0.00345	0.0313495
FBgn0004240	DptA	35.0427	61.4022	0.809178	1.9926	0.0035	0.0316717
FBgn0022702	Cht2	27.3212	38.8476	0.507802	1.73393	0.0035	0.0316717
FBgn0030774	spheroide	58.9641	28.2374	-1.06223	-1.75064	0.0035	0.0316717
FBgn0040255	Ugt86De	0.595453	0.110747	-2.42673	-2.16222	0.0035	0.0316717
FBgn0052409	CG32409	32.0312	20.0239	-0.677756	-1.73146	0.0035	0.0316717
FBgn0039151	CG13607	7.03448	2.35132	-1.58097	-1.89866	0.00355	0.0320442
FBgn0041191	Rheb	64.8331	87.6284	0.434668	1.71168	0.00355	0.0320442
FBgn0085194	CG34165	78.4132	110.773	0.498443	1.66223	0.00355	0.0320442
FBgn0037010	CG4825	58.6311	43.7396	-0.422727	-1.67513	0.0036	0.0324417
FBgn0038088	CG10126	20.2896	30.4422	0.585332	1.69902	0.0036	0.0324417
FBgn0035207	Sherpa	18.0754	13.299	-0.442712	-1.67228	0.00365	0.0327837
FBgn0082936,FBgn0082938,FBgn0259936	snoRNA:Me28S-C2645c,snoRNA:Me28S-C2645a	37.9687	22.4853	-0.755826	-1.63748	0.00365	0.0327837
FBgn0052133	Ptip	5.57842	3.98102	-0.486719	-1.71818	0.0037	0.0332054
FBgn0016687	Nurf-38	350.464	264.79	-0.40442	-1.65593	0.00375	0.0335435
FBgn0038701	CG18493	103.264	71.6747	-0.526795	-1.64406	0.00375	0.0335435
FBgn0039656,FBgn0263236	CG11951,SP1029	13.5076	21.1958	0.650002	1.68344	0.00375	0.0335435
FBgn0041156	exex	5.75694	3.43316	-0.745767	-1.7392	0.00375	0.0335435
FBgn0001308	Khc	34.5507	23.6259	-0.548345	-1.70514	0.0038	0.0338517
FBgn0013981	His4r	333.32	442.422	0.408517	1.67585	0.0038	0.0338517
FBgn0034202,FBgn0050458	CG17287,CG30458	123.964	73.1642	-0.760711	-1.62796	0.0038	0.0338517
FBgn0050499	CG30499	51.4209	31.9061	-0.688523	-1.66035	0.0038	0.0338517
FBgn0051121	CG31121	8.40773	13.5821	0.691916	1.76435	0.0038	0.0338517
FBgn0004427	LysD	1045.71	1894.06	0.857002	1.72333	0.00385	0.0341296
FBgn0029827	CG6048	12.8388	7.7872	-0.721338	-1.67966	0.00385	0.0341296
FBgn0033523	CG12895	45.8861	29.7127	-0.626979	-1.68873	0.00385	0.0341296
FBgn0038419	CG14879	17.7962	10.7603	-0.725853	-1.68307	0.00385	0.0341296
FBgn0038473	Ns1	33.8737	24.7313	-0.453829	-1.68486	0.00385	0.0341296
FBgn0039481	Cpr97Eb	23.7228	15.6306	-0.601905	-1.6933	0.00385	0.0341296
FBgn0030156	CG15247	10.7581	15.4089	0.518335	1.65324	0.0039	0.0344885
FBgn0034408	sano	5.15857	7.57968	0.555167	1.6425	0.0039	0.0344885
FBgn0050151	CG30151	13.4361	21.0799	0.649755	1.67665	0.0039	0.0344885
FBgn0039537	CG5590	61.0482	81.4272	0.415561	1.66067	0.00395	0.034874
FBgn0004644	hh	1.47555	2.81961	0.934247	1.7214	0.00405	0.0355838
FBgn0028491	CG2930	72.0035	50.3986	-0.514684	-1.65474	0.00405	0.0355838
FBgn0031381	Npc2a	15.8741	26.4931	0.738938	1.69605	0.00405	0.0355838
FBgn0036368	CG10738	2.46357	1.3162	-0.904375	-1.69446	0.00405	0.0355838
FBgn0030543	CG11585	74.2491	98.9249	0.413959	1.627	0.0041	0.0359072
FBgn0032773	fon	239.067	318.636	0.414494	1.6506	0.0041	0.0359072
FBgn0035449	CG14971	11.3929	7.80224	-0.546179	-1.65911	0.0041	0.0359072
FBgn0035608	blanks	0.988019	2.23969	1.18069	1.75169	0.0041	0.0359072
FBgn0260795	NaPi-III	26.9113	13.8684	-0.956407	-1.60792	0.00415	0.0363158
FBgn0038508	CG5866	0.385439	1.71846	2.15654	2.14662	0.0042	0.036665
FBgn0051267	CG31267	28.8826	19.4169	-0.572888	-1.63589	0.0042	0.036665
FBgn0000046	Act87E	332.859	445.431	0.42029	1.65703	0.00425	0.0369828
FBgn0038552	CG18012	22.7941	31.3529	0.459936	1.63152	0.00425	0.0369828
FBgn0038897	CG5849	10.0775	6.9701	-0.531883	-1.68592	0.00425	0.0369828
FBgn0039561	mfrn	28.4516	19.8794	-0.51724	-1.66874	0.00425	0.0369828
FBgn0017581	Lk6	146.8	199.57	0.443048	1.64288	0.0043	0.0372986
FBgn0030040	CG15347	230.489	136.387	-0.756995	-1.75148	0.0043	0.0372986
FBgn0031488	CG17265	7.53275	10.7632	0.514864	1.62824	0.0043	0.0372986
FBgn0032988	Tif-IA	31.1241	22.9264	-0.441022	-1.63489	0.0043	0.0372986
FBgn0000244	by	34.412	45.452	0.401434	1.62112	0.00435	0.0375826
FBgn0004237	Hrb87F	94.5174	71.7981	-0.396634	-1.62791	0.00435	0.0375826
FBgn0038115	CG7966	40.5458	54.7494	0.433291	1.65781	0.00435	0.0375826
FBgn0038683	CG11779	40.4848	29.5973	-0.451916	-1.60163	0.00435	0.0375826
FBgn0087035	AGO2	47.9785	64.5627	0.428313	1.63445	0.00435	0.0375826
FBgn0053127	CG33127	201.018	101.725	-0.982658	-1.66289	0.0044	0.0379243
FBgn0085282	CG34253	0.603487	3.38882	2.48939	2.06985	0.0044	0.0379243
FBgn0038930	CG5778	2.09872	5.23063	1.31748	1.72507	0.00445	0.0382946
FBgn0085487	CG34458	2.30005	5.1591	1.16545	1.76469	0.00445	0.0382946
FBgn0035621	CG10591	0.199892	0.986646	2.30331	2.09815	0.0045	0.0386333
FBgn0037563	CG11672	39.4526	54.0346	0.453765	1.63963	0.0045	0.0386333
FBgn0050085	Rif1	5.35617	3.67425	-0.543753	-1.62217	0.0045	0.0386333
FBgn0015570	alpha-Est2	5.4357	1.7856	-1.60606	-2.0789	0.00455	0.039001
FBgn0030756	CG9903	1.88305	0.827753	-1.1858	-1.73762	0.00455	0.039001
FBgn0028542	NimB4	6.04233	9.83005	0.702093	1.65302	0.0046	0.0393676
FBgn0035022	CG11413	185.209	88.734	-1.0616	-1.77393	0.0046	0.0393676
FBgn0262114	RanBPM	18.575	24.9017	0.422883	1.65616	0.00465	0.0397643
FBgn0039611	CG14528	9.79891	18.239	0.896333	1.7281	0.0048	0.0409505
FBgn0261873	sdt	18.7111	24.9956	0.41778	1.66074	0.0048	0.0409505
FBgn0264711	CG43980	1.50264	2.63007	0.807598	1.70835	0.0048	0.0409505
FBgn0036589	CG13067	1080.19	821.159	-0.395557	-1.59042	0.00485	0.0412477
FBgn0051272	CG31272	158.584	79.916	-0.98869	-1.63322	0.00485	0.0412477
FBgn0052694	CG32694	56.014	41.2412	-0.441702	-1.59535	0.00485	0.0412477
FBgn0265267	CG18258	0.169734	1.00874	2.57121	2.33069	0.00485	0.0412477
FBgn0014135	bnl	11.7577	8.55432	-0.458886	-1.63489	0.0049	0.041608
FBgn0015019	CCT3	126.386	96.56	-0.388341	-1.60448	0.0049	0.041608
FBgn0036686	CG7728	14.269	10.4085	-0.455119	-1.64585	0.00495	0.0419671
FBgn0039469	TwdlC	10.986	17.0225	0.631774	1.67162	0.00495	0.0419671
FBgn0002736	mago	46.3301	32.5262	-0.510348	-1.62129	0.005	0.0422593
FBgn0031041	CG12788	19.2627	12.7898	-0.59081	-1.60973	0.005	0.0422593
FBgn0032775	CG17544	11.4927	16.0792	0.48447	1.62814	0.005	0.0422593
FBgn0003292	rt	0.913105	1.78643	0.96823	1.68158	0.00505	0.0426488
FBgn0032401	Plzf	1.20038	2.37825	0.986409	1.68381	0.0051	0.0429711
FBgn0032495	CG16820	10.8646	15.8558	0.545377	1.58124	0.0051	0.0429711
FBgn0038326	CG5044	54.9112	74.5378	0.440872	1.64391	0.0051	0.0429711
FBgn0032399	CG6785	0.620895	1.67204	1.42919	1.77928	0.00515	0.0433588
FBgn0016078	wun	29.0442	20.9187	-0.473452	-1.61054	0.00525	0.0441324
FBgn0032261	CG6094	41.0141	28.0285	-0.549226	-1.61772	0.00525	0.0441324
FBgn0033485	RpLP0-like	69.7204	45.9905	-0.600247	-1.64612	0.00535	0.0449037
FBgn0037942	CG14721	15.2417	9.21157	-0.726505	-1.63923	0.00535	0.0449037
FBgn0031868	Rat1	12.7295	8.78993	-0.53425	-1.58559	0.00545	0.0457078
FBgn0016684	NaPi-T	47.0116	35.7064	-0.396834	-1.548	0.0055	0.0459854
FBgn0030086	CCT2	131.878	99.4101	-0.407736	-1.59962	0.0055	0.0459854
FBgn0034432	CG7461	110.462	84.9076	-0.379578	-1.56467	0.0055	0.0459854
FBgn0041092	tai	21.4285	31.8587	0.572154	1.60082	0.0055	0.0459854
FBgn0016054	phr6-4	0.391094	0.875217	1.16212	1.55046	0.00555	0.0462613
FBgn0035094	CG9380	74.8933	55.7556	-0.42572	-1.59853	0.00555	0.0462613
FBgn0050377	CG30377	2.8531	1.40395	-1.02304	-1.63991	0.00555	0.0462613
FBgn0267130	CR45570	2.65386	0.768258	-1.78843	-1.85466	0.00555	0.0462613
FBgn0039609	CG14529	7.26252	14.0016	0.947052	1.6313	0.0056	0.0466424
FBgn0037911	CG10898	5.74019	8.8918	0.631378	1.62371	0.00565	0.0469869
FBgn0040250	Ugt86Dj	4.97473	2.75473	-0.852709	-1.66671	0.00565	0.0469869
FBgn0015040	Cyp9c1	68.1474	90.4353	0.408228	1.6086	0.0057	0.0472224
FBgn0015575	alpha-Est7	40.1325	53.3134	0.409727	1.61615	0.0057	0.0472224
FBgn0026090	CG14812	25.9303	38.1415	0.556724	1.59426	0.0057	0.0472224
FBgn0038878	CG3301	70.021	95.1857	0.442957	1.58452	0.0057	0.0472224
FBgn0045852	ham	7.16165	4.94741	-0.533619	-1.59175	0.0057	0.0472224
FBgn0029860	CG15891	8.20534	14.1312	0.784247	1.62658	0.00575	0.0475281
FBgn0035636	Cralbp	15.4478	25.2242	0.70741	1.64606	0.00575	0.0475281
FBgn0038180	Cht5	22.9659	16.6064	-0.467757	-1.55886	0.00575	0.0475281
FBgn0031522,FBgn0031523	CG3285,CG15408	27.3381	38.085	0.478309	1.61195	0.0058	0.0478324
FBgn0043458	CG12084	13.2626	9.70666	-0.450312	-1.57468	0.0058	0.0478324
FBgn0000448,FBgn0033497,FBgn0284237	Hr3,CG12912,CG46321	3.33635	5.74286	0.7835	1.6377	0.00585	0.0481354
FBgn0046302	CG10650	68.8576	51.7659	-0.411614	-1.60011	0.00585	0.0481354
FBgn0051955	CG31955	3.45563	8.9248	1.36887	1.60878	0.00585	0.0481354
FBgn0030539	CG1368	1480.16	1982.19	0.421345	1.5477	0.0059	0.0484735
FBgn0044452	Atg2	7.98262	10.6865	0.420856	1.5944	0.0059	0.0484735
FBgn0011554	etaTry	27.8069	18.598	-0.580299	-1.62191	0.00595	0.0488474
FBgn0023529	CG2918	107.029	75.566	-0.502186	-1.58014	0.006	0.0492208
FBgn0030077	CG15365	4.91661	7.20707	0.551749	1.59332	0.00605	0.0494818
FBgn0031562	CG3604	106.297	76.9546	-0.46602	-1.57371	0.00605	0.0494818
FBgn0261014	TER94	106.43	81.2321	-0.389787	-1.58522	0.00605	0.0494818
FBgn0265048	cv-d	23.3158	17.7322	-0.394934	-1.57695	0.00605	0.0494818
FBgn0030777	CG9672	55.8478	119.176	1.09352	1.76901	0.0061	0.0498533
