# Supplementary material for: The polyol pathway is an evolutionarily conserved system for sensing glucose uptake
Source: PLoS Biol. 2022 Jun 10;20(6):e3001678. doi: 10.1371/journal.pbio.3001678 (PMC9223304; doi:10.1371/journal.pbio.3001678)
Supplement: S3 Data — WT_starved = average expression levels of triplicated experiments of starved wild-type larvae (FPKM), WT_glucose = average expression levels of triplicated experiments of glucose-fed wild-type larvae (FPKM), logFC = log2 fold-change, test_stat = test statistics, p_value = uncorrected p-value of the test statistics, q_value = adjusted p-value of the test statistics with Benjamin–Hochberg correction. (XLSX) [file pbio.3001678.s012.xlsx]

## Sheet: Data S2
S3 Data. Differential expression test data of Mondo/Mlx-target genes in starved and glucose-fed wild-type larvae.
FlyBase ID	Symbol	WT_starved	WT_glucose	logFC_starved vs glucose	test_stat	p_value	q_value
FBgn0000078	Amy-d	507.166	491.235	-0.0460432	-0.287533	0.6126	0.971113
FBgn0000139	ash2	30.3831	33.9848	0.161617	0.736241	0.19905	0.636891
FBgn0000261	Cat	355.142	86.0902	-2.04448	-12.2307	5e-05	0.000767624
FBgn0000276,FBgn0000277	CecA1,CecA2	51.9522	10.2007	-2.34852	-5.26626	5e-05	0.000767624
FBgn0000279	CecC	15.3418	4.83972	-1.66447	-3.26339	5e-05	0.000767624
FBgn0000337	cn	n/a	n/a	n/a	n/a	n/a	n/a
FBgn0000406	Cyt-b5-r	871.77	145.921	-2.57876	-15.5634	5e-05	0.000767624
FBgn0000477	DNaseII	79.9685	42.4726	-0.912898	-4.61793	5e-05	0.000767624
FBgn0001125	Got2	208.73	221.1	0.0830622	0.480407	0.40275	0.867186
FBgn0001142	Gs1	260.568	449.373	0.786252	3.41459	5e-05	0.000767624
FBgn0001185	her	7.8878	8.40321	0.0913185	0.311295	0.5701	0.96002
FBgn0001208	Hn	247.123	138.808	-0.832137	-4.9432	5e-05	0.000767624
FBgn0001220	Hsc70-5	97.9518	96.8569	-0.0162178	-0.0972509	0.8596	0.99771
FBgn0001230	Hsp68	41.4182	35.1874	-0.235207	-1.1557	0.0448	0.249624
FBgn0001233	Hsp83	187.199	246.347	0.396117	2.43742	5e-05	0.000767624
FBgn0001248	Idh	500.119	234.862	-1.09046	-6.65467	5e-05	0.000767624
FBgn0001311	kkv	63.771	52.2634	-0.287099	-1.72416	0.00325	0.0309657
FBgn0001330	kz	2.96402	3.25226	0.133884	0.306822	0.59685	0.967145
FBgn0001565	Hlc	112.333	109.509	-0.0367401	-0.215229	0.7051	0.991294
FBgn0002525	Lam	26.7547	28.9543	0.113982	0.607468	0.29035	0.762825
FBgn0002526	LanA	36.1478	37.4365	0.0505402	0.310708	0.59235	0.965847
FBgn0002531	Lcp1	358.485	138.632	-1.37066	-7.14237	5e-05	0.000767624
FBgn0002533	Lcp2	92.5025	17.4129	-2.40933	-8.4993	5e-05	0.000767624
FBgn0002535	Lcp4	11065.7	9860.6	-0.166348	-1.03269	0.07225	0.345803
FBgn0002578	Kaz-m1	686.619	807.296	0.233587	1.41591	0.0133	0.097976
FBgn0002778	mnd	13.8146	21.657	0.648647	2.82791	5e-05	0.000767624
FBgn0002780	mod	82.9722	74.4898	-0.155585	-0.884772	0.1218	0.485253
FBgn0002868	MtnA	373.135	376.936	0.0146201	0.0717921	0.9001	0.99771
FBgn0002939	ninaD	10.9217	10.1341	-0.107987	-0.406153	0.4783	0.917504
FBgn0003074	Pgi	126.121	255.434	1.01815	6.20583	5e-05	0.000767624
FBgn0003328	scb	35.8972	35.0347	-0.0350872	-0.202199	0.71775	0.993587
FBgn0003861	trp	0.0140441	0.0130089	-0.110463	0	1	1
FBgn0003863	alphaTry	804.306	875.125	0.121745	0.748113	0.1892	0.621823
FBgn0003886	alphaTub85E	105.876	90.8773	-0.220391	-1.25054	0.0278	0.174897
FBgn0004057	Zw	6.71478	33.6919	2.32699	7.27887	5e-05	0.000767624
FBgn0004228	mex1	145.681	143.306	-0.02372	-0.12525	0.8288	0.99771
FBgn0004507	GlyP	240.659	398.635	0.728078	4.5781	5e-05	0.000767624
FBgn0004512	Mdr49	10.6047	7.50738	-0.498327	-2.06285	0.0004	0.00501761
FBgn0004629	Cys	495.864	269.998	-0.876995	-4.78037	5e-05	0.000767624
FBgn0004654	Pgd	29.1055	130.2	2.16136	10.6803	5e-05	0.000767624
FBgn0010042	GstD6	0.909576	0.773359	-0.234056	-0.326548	0.5563	0.954864
FBgn0010043	GstD7	24.2417	14.8721	-0.704886	-2.43706	5e-05	0.000767624
FBgn0010052	Jhe	0.6639	1.86988	1.49391	3.16413	5e-05	0.000767624
FBgn0010225	Gel	282.855	237.591	-0.251582	-1.55504	0.0078	0.0635647
FBgn0010246	Myo61F	131.754	155.104	0.235383	1.45206	0.012	0.090477
FBgn0010352,FBgn0036681	Nc73EF,Obp73a	219.55	200.149	-0.13348	-0.837039	0.14325	0.531935
FBgn0010387	Dbi	922.577	554.793	-0.733721	-4.15071	5e-05	0.000767624
FBgn0010388	Dro	154.067	16.2893	-3.24155	-11.69	5e-05	0.000767624
FBgn0010497	dmGlut	88.1077	93.9062	0.0919515	0.541783	0.3475	0.820608
FBgn0010504,FBgn0263593	kermit,Lpin	80.8617	64.2776	-0.331141	-1.76326	0.00215	0.0217667
FBgn0010516	wal	308.153	224.505	-0.456899	-2.73732	5e-05	0.000767624
FBgn0010786	l(3)02640	19.2403	23.793	0.306406	1.44937	0.0119	0.0899436
FBgn0011205	fbl	57.3142	70.1751	0.292067	1.51752	0.00835	0.0672448
FBgn0011555	thetaTry	35.3585	118.702	1.74722	8.55469	5e-05	0.000767624
FBgn0011556	zetaTry	175.55	169.479	-0.0507778	-0.287062	0.6101	0.970445
FBgn0011566	Smyd3	17.099	8.92891	-0.937359	-2.89609	5e-05	0.000767624
FBgn0011770	Gip	57.3523	46.9026	-0.290185	-1.29173	0.0256	0.164021
FBgn0013307	Odc1	99.8165	142.794	0.516584	2.91043	5e-05	0.000767624
FBgn0013763	Idgf6	676.158	401.105	-0.75338	-4.35775	5e-05	0.000767624
FBgn0013953	Esp	26.5262	21.0189	-0.335732	-1.66653	0.00375	0.034874
FBgn0014018	Rel	62.9015	67.4365	0.100435	0.555167	0.33485	0.809468
FBgn0014342	mia	0.326335	0.59448	0.865273	0.495437	0.403	0.867212
FBgn0014455	Ahcy	253.096	99.4008	-1.34835	-7.8302	5e-05	0.000767624
FBgn0014877	Roe1	50.059	52.7923	0.076698	0.36942	0.52905	0.945168
FBgn0014906	Hydr2	40.714	62.5439	0.619343	3.41737	5e-05	0.000767624
FBgn0015039	Cyp9b2	41.8669	29.2552	-0.517116	-2.55476	5e-05	0.000767624
FBgn0015277,FBgn0050184	Pi3K59F,CG30184	14.4022	15.2266	0.0803053	0.306676	0.58875	0.964055
FBgn0015569	alpha-Est10	n/a	n/a	n/a	n/a	n/a	n/a
FBgn0015576	alpha-Est8	22.5623	9.05599	-1.31697	-5.85761	5e-05	0.000767624
FBgn0015801	Reg-5	63.0132	65.8445	0.06341	0.34725	0.55105	0.953757
FBgn0016013	Faa	n/a	n/a	n/a	n/a	n/a	n/a
FBgn0016031	lama	16.3562	27.6924	0.759652	3.83546	5e-05	0.000767624
FBgn0016715	Reg-2	112.453	38.1259	-1.56048	-7.39242	5e-05	0.000767624
FBgn0016926	Pino	106.267	221.377	1.05881	6.40986	5e-05	0.000767624
FBgn0017448	CG2187	19.8739	28.4673	0.518427	2.48669	5e-05	0.000767624
FBgn0017558	Pdk	150.525	102.193	-0.558702	-3.30851	5e-05	0.000767624
FBgn0019643	Dat	70.4185	47.3945	-0.571236	-1.65575	0.00955	0.0750093
FBgn0019952	Orct	8.54562	25.5562	1.58042	6.86254	5e-05	0.000767624
FBgn0020255	Ran	156.702	170.737	0.123753	0.705471	0.222	0.672416
FBgn0020304	drongo	52.1397	59.0286	0.179034	1.01275	0.078	0.363468
FBgn0020414	Idgf3	126.086	98.288	-0.359315	-2.06319	0.0001	0.00145416
FBgn0020415	Idgf2	197.775	128.801	-0.618715	-3.15134	5e-05	0.000767624
FBgn0020545	kraken	75.0088	110.836	0.563294	3.06749	5e-05	0.000767624
FBgn0020653	Trxr-1	87.0719	84.9522	-0.035556	-0.193981	0.7319	0.995353
FBgn0020907	Scp2	65.2956	25.1643	-1.37561	-6.53144	5e-05	0.000767624
FBgn0021765	scu	266.757	161.06	-0.727926	-4.25933	5e-05	0.000767624
FBgn0022359	Sodh-2	461.593	188.047	-1.29553	-5.58929	5e-05	0.000767624
FBgn0023197	Jon74E	14.4783	11.0786	-0.38611	-0.482376	0.3918	0.85976
FBgn0023477	Taldo	83.6471	262.203	1.64829	9.22083	5e-05	0.000767624
FBgn0023507	D2hgdh	273.416	232.299	-0.235112	-1.44819	0.0118	0.0893525
FBgn0023540	CG3630	61.765	37.4029	-0.72364	-3.81303	5e-05	0.000767624
FBgn0024183	vig	70.2269	61.5903	-0.18932	-1.00546	0.0807	0.371776
FBgn0024289,FBgn0026563	Sodh-1,CG1979	87.85	15.9212	-2.46409	-9.80945	5e-05	0.000767624
FBgn0024293,FBgn0044011	Spn43Ab,Spn43Ad	330.274	201.525	-0.712706	-3.79098	5e-05	0.000767624
FBgn0024352	Hop	42.6942	45.3103	0.0857981	0.456826	0.42455	0.882065
FBgn0024947	NTPase	43.7336	55.4841	0.343334	1.73011	0.00275	0.0268323
FBgn0024995	CG2680	10.9709	12.689	0.209899	0.504863	0.3828	0.852227
FBgn0025391	Scgdelta	9.65852	9.45014	-0.031467	-0.135921	0.81725	0.99771
FBgn0025456	CREG	61.3629	60.8362	-0.0124348	-0.0594536	0.91645	0.99771
FBgn0025583,FBgn0034329	IM2,IM1	n/a	n/a	n/a	n/a	n/a	n/a
FBgn0025682	scf	43.8077	28.9277	-0.598729	-2.54486	5e-05	0.000767624
FBgn0025814	Mgstl	78.1452	70.3187	-0.152249	-0.512837	0.36995	0.84165
FBgn0025885	Inos	24.9627	15.2887	-0.707302	-3.24221	5e-05	0.000767624
FBgn0026403	Ndg	27.4429	37.2714	0.441639	2.53362	5e-05	0.000767624
FBgn0026418	Hsc70Cb	44.6865	45.3647	0.0217322	0.122929	0.8288	0.99771
FBgn0026439	Eaat1	11.3768	16.5939	0.544557	2.54172	5e-05	0.000767624
FBgn0026565	CG1315	13.3727	22.0583	0.722035	2.80437	5e-05	0.000767624
FBgn0026602	Ady43A	5.59286	6.34186	0.181319	0.64985	0.2419	0.699277
FBgn0026718	fu12	8.11544	46.0678	2.50502	10.0208	5e-05	0.000767624
FBgn0026754	Ugt37c1	44.5098	22.4972	-0.984377	-4.79551	5e-05	0.000767624
FBgn0026761	Trap1	37.9226	39.7907	0.0693728	0.370672	0.51795	0.939481
FBgn0027106	Inx7	60.3621	50.5996	-0.254515	-1.3545	0.01595	0.113596
FBgn0027348	bgm	112.702	237.856	1.07757	6.57301	5e-05	0.000767624
FBgn0027506	EDTP	23.2458	22.4274	-0.0517079	-0.267855	0.6441	0.979994
FBgn0027525	LTV1	152.157	173.559	0.189864	1.13134	0.0499	0.269296
FBgn0027581,FBgn0266489	CG6191,CG45088	52.7336	52.0781	-0.0180462	-0.101833	0.85705	0.99771
FBgn0027585	CG8740	75.4068	62.4551	-0.271876	-1.62683	0.0044	0.0399225
FBgn0027610	Dic1	182.015	137.613	-0.403438	-2.21248	0.0001	0.00145416
FBgn0027621,FBgn0031023	Pfrx,CG14200	37.6442	48.8102	0.374754	2.00003	0.0007	0.00821387
FBgn0027657	glob1	269.949	269.235	-0.00381711	-0.0224227	0.9714	0.997861
FBgn0027930	MP1	24.4954	13.4168	-0.868468	-2.69182	5e-05	0.000767624
FBgn0028325,FBgn0029722	l(1)G0334,CG7024	170.55	343.883	1.01172	6.14111	5e-05	0.000767624
FBgn0028341,FBgn0030148	Ptpmeg2,CG3106	159.272	213.588	0.423343	2.53937	5e-05	0.000767624
FBgn0028480	CG17841	46.0343	83.2859	0.855364	4.32733	5e-05	0.000767624
FBgn0028516	ZnT35C	8.95573	7.00101	-0.355248	-1.28327	0.0256	0.164021
FBgn0028527	CG18507	31.2932	29.9624	-0.0626974	-0.313724	0.58595	0.96355
FBgn0028543	NimB2	207.822	120.917	-0.781327	-4.5194	5e-05	0.000767624
FBgn0028699	Rh50	59.1087	18.8159	-1.65142	-8.0758	5e-05	0.000767624
FBgn0028737	eEF1beta	1008.77	982.743	-0.0377079	-0.234706	0.68735	0.989206
FBgn0028948	CG15253	6.67326	16.5184	1.30761	4.12576	5e-05	0.000767624
FBgn0028950	CG15255	70.7964	122.095	0.786256	4.40466	5e-05	0.000767624
FBgn0029820	CG16721	39.5045	41.9114	0.0853235	0.46305	0.41395	0.874608
FBgn0029824	CG3726	9.98363	6.47726	-0.62418	-2.60375	5e-05	0.000767624
FBgn0029924	CG4586	19.5098	5.04076	-1.95248	-7.69531	5e-05	0.000767624
FBgn0029932	CG4607	4.43353	3.8178	-0.215714	-0.700748	0.2179	0.665051
FBgn0029969	CG10932	107.477	63.8445	-0.751399	-4.16889	5e-05	0.000767624
FBgn0029990	CG2233	1312.16	948.404	-0.468375	-2.77814	5e-05	0.000767624
FBgn0029994	CG2254	121.942	88.2681	-0.466232	-2.62403	5e-05	0.000767624
FBgn0029996	UbcE2H	56.9548	51.2913	-0.151103	-0.8477	0.13565	0.516184
FBgn0030060	CG2004	18.7439	10.7336	-0.804281	-2.30528	0.00015	0.00210571
FBgn0030067	Rbm13	16.4019	15.1258	-0.11685	-0.453002	0.4264	0.883155
FBgn0030073	CG10962	67.8597	43.3721	-0.645787	-2.01588	0.00145	0.0155957
FBgn0030239	CG17333	39.211	42.3893	0.112439	0.491073	0.3914	0.85924
FBgn0030251	CG2145	116.961	72.574	-0.688496	-3.97417	5e-05	0.000767624
FBgn0030482	CG1673	74.6468	48.5822	-0.619654	-3.51171	5e-05	0.000767624
FBgn0030484	GstT4	296.85	83.9954	-1.82135	-10.1299	5e-05	0.000767624
FBgn0030541	CG11584	0.39966	0.22528	-0.827053	0	1	1
FBgn0030558	CG1461	160.666	59.7736	-1.42648	-3.37884	5e-05	0.000767624
FBgn0030569	CG9411	0.238165	0.235623	-0.0154833	0	1	1
FBgn0030575	CG5321	22.0482	4.35815	-2.33887	-7.77528	5e-05	0.000767624
FBgn0030607	dob	1.00341	2.76295	1.4613	3.48025	5e-05	0.000767624
FBgn0030608	Lsd-2	78.4829	111.763	0.509986	2.97955	5e-05	0.000767624
FBgn0030612	CG5599	39.5715	28.5798	-0.469469	-2.36066	5e-05	0.000767624
FBgn0030653	CG7860	17.6666	9.21367	-0.939178	-2.6639	5e-05	0.000767624
FBgn0030720	CG8939	14.7624	13.4785	-0.131265	-0.60114	0.2941	0.76678
FBgn0030737	CG9914	133.915	68.3695	-0.969897	-4.96459	5e-05	0.000767624
FBgn0030746	CG9981	11.616	8.23999	-0.495395	-1.23142	0.0345	0.206184
FBgn0030747	CG4301	27.6504	33.1931	0.263582	1.33452	0.02065	0.139502
FBgn0030925	Hayan	17.151	9.0157	-0.92778	-3.6703	5e-05	0.000767624
FBgn0030955	CG6891	78.4834	83.1536	0.0833906	0.402803	0.4891	0.924237
FBgn0030980	CG7406	1.73993	0.990307	-0.813078	-1.36959	0.021	0.141323
FBgn0030999	Mur18B	355.908	271.474	-0.39069	-2.11263	0.00035	0.00446944
FBgn0031002	CG14196	4.52491	14.8277	1.71233	6.30792	5e-05	0.000767624
FBgn0031011	CG8034	25.4683	28.9388	0.184303	0.877875	0.1253	0.493126
FBgn0031055	et	10.0428	8.02504	-0.32358	-0.889889	0.11795	0.47546
FBgn0031089	CG9572	65.1232	36.8696	-0.820739	-4.26725	5e-05	0.000767624
FBgn0031097	obst-A	162.956	127.935	-0.349074	-1.94752	0.0006	0.00719376
FBgn0031143	CG1532	77.2745	127.707	0.724779	3.89278	5e-05	0.000767624
FBgn0031148	Cbs	123.582	68.2144	-0.857318	-4.88709	5e-05	0.000767624
FBgn0031249	CG11911	640.504	1425.69	1.15438	5.99864	5e-05	0.000767624
FBgn0031276,FBgn0040725	CG12506,CG13946	n/a	n/a	n/a	n/a	n/a	n/a
FBgn0031392	AIF	13.6561	16.1125	0.238637	1.11377	0.0534	0.282401
FBgn0031428	CG9886	6.52798	10.1615	0.638407	2.40702	5e-05	0.000767624
FBgn0031501	CG17261	14.1352	26.9322	0.930034	2.96312	5e-05	0.000767624
FBgn0031514	CG3332	34.3341	66.0495	0.943907	4.97318	5e-05	0.000767624
FBgn0031517	CG15406	19.4208	10.0452	-0.951099	-2.69266	5e-05	0.000767624
FBgn0031544	CG17593	40.3127	41.3204	0.0356196	0.182747	0.7542	0.995353
FBgn0031558,FBgn0031560,FBgn0262721	CG16704,CG16713,CG43165	n/a	n/a	n/a	n/a	n/a	n/a
FBgn0031688	Cyp28d2	12.1973	10.8279	-0.171816	-0.627068	0.27005	0.737594
FBgn0031689	Cyp28d1	145.689	28.5581	-2.35092	-11.306	5e-05	0.000767624
FBgn0031702	fusl	16.3046	20.5133	0.331277	1.50213	0.01015	0.0787992
FBgn0031813	CG9527	106.389	96.4152	-0.142021	-0.841766	0.14335	0.532146
FBgn0031907	CG5171	15.7698	30.2088	0.937805	3.60502	5e-05	0.000767624
FBgn0031913	CG5958	130.134	103.975	-0.323758	-1.80257	0.00145	0.0155957
FBgn0031926	CG6739	9.18716	8.97191	-0.0342031	-0.143019	0.7994	0.99771
FBgn0031929,FBgn0031930	CG18585,CG7025	45.1375	115.434	1.35467	4.95996	5e-05	0.000767624
FBgn0031968	CG7231	8.84266	18.0748	1.03142	2.30271	0.0003	0.00389704
FBgn0031971	Sirup	282.618	238.757	-0.243306	-1.31914	0.0205	0.138641
FBgn0032022	CG14275	10.41	6.24342	-0.73756	-2.13578	0.0003	0.00389704
FBgn0032050	CG13096	24.8596	26.7843	0.107589	0.539546	0.3504	0.823268
FBgn0032066	LManIII	52.7007	2.78552	-4.24181	-16.729	5e-05	0.000767624
FBgn0032069	LManVI	204.577	22.7619	-3.16795	-17.3849	5e-05	0.000767624
FBgn0032079	CG31886	2.09736	1.6355	-0.358845	-0.444456	0.4478	0.897303
FBgn0032085	CG9555	22.4877	62.8126	1.48192	6.86698	5e-05	0.000767624
FBgn0032131	CG3841	8.93496	10.9587	0.294544	1.17052	0.04245	0.240415
FBgn0032144	CG17633	469.73	916.344	0.964058	6.02202	5e-05	0.000767624
FBgn0032162	CG4592	33.3136	37.8775	0.185231	0.819391	0.15355	0.553795
FBgn0032167	CG5853	43.6971	54.5624	0.320371	1.6545	0.0033	0.0313368
FBgn0032202	REPTOR-BP	274.274	373.643	0.44604	1.50419	0.0088	0.070028
FBgn0032234,FBgn0032235	gny,CG5096	124.766	126.603	0.021087	0.122865	0.82985	0.99771
FBgn0032283	CG7296	506.808	95.7126	-2.40466	-13.518	5e-05	0.000767624
FBgn0032284	CG7294	642.562	229.156	-1.48751	-8.28341	5e-05	0.000767624
FBgn0032286	CG7300	29.7312	17.5928	-0.75699	-3.80938	5e-05	0.000767624
FBgn0032400	CG6770	2711.01	2725.18	0.007523	0.0473675	0.9344	0.99771
FBgn0032433	Oatp33Ea	20.9692	27.2844	0.379805	1.95427	0.00035	0.00446944
FBgn0032435	Oatp33Eb	21.7468	27.2329	0.324547	1.6577	0.004	0.036892
FBgn0032472	CG9928	22.3322	54.4978	1.28707	3.97402	5e-05	0.000767624
FBgn0032549	CG4650	0	0	0	0	1	1
FBgn0032601	yellow-b	20.6682	11.7948	-0.809269	-3.29499	5e-05	0.000767624
FBgn0032613	CG13283	2.07172	2.1933	0.0822773	0.0669764	0.88495	0.99771
FBgn0032614	CG13284	11.0257	35.924	1.70407	6.78144	5e-05	0.000767624
FBgn0032638	SPH93	94.7222	82.3828	-0.20136	-0.90687	0.1096	0.453597
FBgn0032669,FBgn0032670	CG15155,CG5783	n/a	n/a	n/a	n/a	n/a	n/a
FBgn0032685	CG10211	33.2602	19.6856	-0.756654	-4.22565	5e-05	0.000767624
FBgn0032699	CG10383	45.9584	15.3277	-1.58418	-8.01918	5e-05	0.000767624
FBgn0032726	CG10621	118.77	29.7388	-1.99776	-10.0192	5e-05	0.000767624
FBgn0032774	CG17549	428.205	359.202	-0.253506	-1.5341	0.0075	0.0616373
FBgn0032785	CG10026	10.2797	5.8601	-0.810799	-2.5435	5e-05	0.000767624
FBgn0032810	CG13077	8.80311	13.3126	0.596708	1.8533	0.0018	0.0187058
FBgn0032820	fbp	340.287	154.511	-1.13904	-6.72475	5e-05	0.000767624
FBgn0032897	CG9336	523.853	315.933	-0.729542	-4.27177	5e-05	0.000767624
FBgn0032908	CG9270	1.10383	0.796033	-0.471624	-1.0008	0.08035	0.370812
FBgn0032940	Mondo	26.1233	34.1991	0.388621	2.06166	0.0004	0.00501761
FBgn0032945	CG8665	164.691	39.3982	-2.06356	-10.4752	5e-05	0.000767624
FBgn0032961	CG1416	39.0898	35.8506	-0.124793	-0.604432	0.2913	0.763961
FBgn0033048	CG7881	1.60363	7.86913	2.29486	6.83466	5e-05	0.000767624
FBgn0033065	Cyp6w1	131.237	100.105	-0.390673	-2.24665	0.0001	0.00145416
FBgn0033115	Spn42De	5.60948	6.25152	0.156342	0.478356	0.4094	0.871233
FBgn0033241	CG2915	44.0277	40.6731	-0.114337	-0.547714	0.34505	0.818097
FBgn0033246	ACC	29.7463	165.153	2.47302	14.7847	5e-05	0.000767624
FBgn0033297	Mal-A8	4.54835	3.503	-0.376755	-0.883367	0.121	0.48311
FBgn0033326	CG14743	0.547481	0.536094	-0.0303221	-0.050316	0.93285	0.99771
FBgn0033366	Ance-4	168.114	84.0499	-1.00012	-5.89795	5e-05	0.000767624
FBgn0033518,FBgn0033520	Prx2540-2,Prx2540-1	16.0983	7.95947	-1.01617	-3.08617	5e-05	0.000767624
FBgn0033593	Listericin	17.2919	20.2569	0.22832	0.6364	0.27655	0.745033
FBgn0033598	Cpr47Eb	234.846	206.551	-0.185211	-1.05058	0.0651	0.322805
FBgn0033741	CG8545	13.8749	13.7939	-0.00845611	-0.038481	0.9464	0.99771
FBgn0033781,FBgn0033782	CG13319,sug	69.957	214.046	1.61338	8.36644	5e-05	0.000767624
FBgn0033826	CG4734	279.06	152.115	-0.875411	-5.05071	5e-05	0.000767624
FBgn0033853	CG6145	n/a	n/a	n/a	n/a	n/a	n/a
FBgn0033873	CG6337	34.1583	19.8353	-0.784164	-3.31517	5e-05	0.000767624
FBgn0033879	CG6543	411.664	288.109	-0.514853	-3.09035	5e-05	0.000767624
FBgn0033915	CG8485	9.79295	17.549	0.841575	3.89613	5e-05	0.000767624
FBgn0033949	CG10131	46.5304	36.3466	-0.356353	-1.64133	0.0054	0.0471966
FBgn0034052	CG8299	102.768	95.2735	-0.109247	-0.566712	0.31985	0.794675
FBgn0034085	Ptp52F	8.76396	14.3256	0.708936	3.48696	5e-05	0.000767624
FBgn0034117	CG7997	48.6463	20.8669	-1.22111	-5.87804	5e-05	0.000767624
FBgn0034160	CG5550	99.0545	69.0366	-0.52086	-2.6538	5e-05	0.000767624
FBgn0034162	CG6426	145.256	115.944	-0.325166	-1.60004	0.00535	0.0468261
FBgn0034197	Cda9	86.9303	85.4398	-0.0249497	-0.136179	0.8172	0.99771
FBgn0034200	Gbp2	80.7557	69.2327	-0.22211	-1.17462	0.04	0.230359
FBgn0034225	veil	48.4356	56.6563	0.226167	1.09923	0.05715	0.296287
FBgn0034247	CG6484	6.96589	25.9635	1.89811	7.33625	5e-05	0.000767624
FBgn0034276	Sardh	90.0401	16.0251	-2.49023	-13.0664	5e-05	0.000767624
FBgn0034294	Muc55B	432.438	518.251	0.261157	1.60617	0.0045	0.0406897
FBgn0034328	IM23	13.5681	0.771238	-4.1369	-5.66635	5e-05	0.000767624
FBgn0034390	CG15093	362.215	154.549	-1.22879	-7.35412	5e-05	0.000767624
FBgn0034398	CG15098	427.242	429.613	0.00798332	0.0484718	0.93345	0.99771
FBgn0034427	CG10474	5.9931	1.17637	-2.34897	-5.55928	5e-05	0.000767624
FBgn0034436	CG11961	76.2037	92.5928	0.28104	1.66512	0.0046	0.0414011
FBgn0034437	CG10051	25.7106	23.8054	-0.111074	-0.481173	0.39925	0.864639
FBgn0034438	CG9416	11.5277	11.8701	0.0422288	0.12826	0.82135	0.99771
FBgn0034439	CG10062	18.3623	26.8519	0.548283	2.75981	5e-05	0.000767624
FBgn0034512	CG18067	172.246	47.2516	-1.86604	-7.83308	5e-05	0.000767624
FBgn0034542	Fem-1	29.0664	32.0366	0.140371	0.702197	0.22115	0.671164
FBgn0034552,FBgn0034553	CG17999,CG9993	n/a	n/a	n/a	n/a	n/a	n/a
FBgn0034662	CG13492	40.0039	44.0796	0.13997	0.855661	0.1402	0.525903
FBgn0034663	CG4363	47.8821	32.6067	-0.554319	-2.22763	0.0001	0.00145416
FBgn0034664	CG4377	35.6417	42.9541	0.269228	1.13213	0.0481	0.26219
FBgn0034697	GM130	17.024	16.6578	-0.0313668	-0.150146	0.79525	0.99766
FBgn0034706	CG11275	23.392	20.0386	-0.223236	-0.837456	0.1416	0.528415
FBgn0034712	CG3264	100.723	75.9246	-0.407757	-2.29575	5e-05	0.000767624
FBgn0034728	rad50	8.56443	9.8163	0.196822	0.859004	0.1371	0.519344
FBgn0034741	CG4269	6.23168	105.659	4.08365	6.5144	5e-05	0.000767624
FBgn0034782,FBgn0034783,FBgn0050265	CG12490,CG9825,CG30265	n/a	n/a	n/a	n/a	n/a	n/a
FBgn0034819	CG9877	307.689	184.854	-0.735084	-3.52127	5e-05	0.000767624
FBgn0034860	CG9812	59.708	73.0201	0.29037	1.27208	0.0277	0.174417
FBgn0034897	Sesn	16.9584	21.8676	0.366792	1.81935	0.00225	0.0226115
FBgn0034909	CG4797	7.39841	14.8819	1.00827	3.88593	5e-05	0.000767624
FBgn0034985	CG3328	19.6775	16.5808	-0.247031	-1.31753	0.0219	0.145916
FBgn0035006	CG4563	42.9853	30.6395	-0.488453	-2.46304	0.0001	0.00145416
FBgn0035083	Tina-1	381.951	291.221	-0.391274	-2.32362	0.0001	0.00145416
FBgn0035087	CG2765	56.546	160.486	1.50495	8.65328	5e-05	0.000767624
FBgn0035090	CG2736	48.8807	58.8844	0.268619	1.43025	0.0136	0.0996883
FBgn0035097	CG13405	1.88619	3.35027	0.828802	1.66077	0.00505	0.044731
FBgn0035112,FBgn0063923	CG13877,Kaz1-ORFB	311.52	203.626	-0.613401	-2.78017	5e-05	0.000767624
FBgn0035147	Gale	102.063	108.77	0.0918241	0.526085	0.3619	0.833576
FBgn0035154	CG3344	167.787	197.117	0.232422	1.38105	0.01655	0.117213
FBgn0035265	PIG-Wb	9.31923	6.08768	-0.614318	-2.24091	0.0001	0.00145416
FBgn0035300	CG1139	9.5803	5.36208	-0.837277	-2.84248	5e-05	0.000767624
FBgn0035348	CG16758	132.069	89.7335	-0.55757	-3.15881	5e-05	0.000767624
FBgn0035360	CG1246	44.727	55.6151	0.314331	1.56162	0.00585	0.0504366
FBgn0035397	CG11486	90.9226	97.0052	0.0934229	0.554687	0.3326	0.807361
FBgn0035476	CG12766	0.417107	2.04963	2.29687	3.48224	5e-05	0.000767624
FBgn0035484	CG11594	36.2202	49.9181	0.462768	2.23866	0.0002	0.00271764
FBgn0035607	CG4835	11.5857	11.5328	-0.00660527	-0.0312968	0.95555	0.99771
FBgn0035620	CG5150	230.586	102.074	-1.17568	-7.00487	5e-05	0.000767624
FBgn0035625	Blimp-1	0.13598	0.270804	0.993851	0	1	1
FBgn0035666	Jon65Aii	433.84	731.689	0.754066	4.5908	5e-05	0.000767624
FBgn0035670	CG10472	294.701	896.057	1.60434	9.75197	5e-05	0.000767624
FBgn0035718	CG14820	9.14116	21.8731	1.25871	4.80141	5e-05	0.000767624
FBgn0035743	CG15829	2471.08	910.405	-1.44056	-8.5721	5e-05	0.000767624
FBgn0035777	CG8563	22.0886	7.08382	-1.6407	-6.38079	5e-05	0.000767624
FBgn0035779	CG8562	342.597	497.451	0.538044	3.3342	5e-05	0.000767624
FBgn0035781	CG8560	599.389	834.319	0.477107	2.99083	5e-05	0.000767624
FBgn0035811	CG12262	272.353	56.2846	-2.27466	-7.69918	5e-05	0.000767624
FBgn0035887	Jon66Cii	2.58263	3.65912	0.502655	1.12494	0.05105	0.273781
FBgn0035929	CG13311	184.686	191.241	0.0503147	0.261446	0.64575	0.980359
FBgn0035968	Slc45-1	31.28	39.5546	0.338605	1.79763	0.0021	0.0213366
FBgn0035978	UGP	60.7696	77.1093	0.343555	1.80717	0.00115	0.0127328
FBgn0036043	CG8177	42.046	48.8517	0.21644	1.10728	0.05285	0.280538
FBgn0036227	CG17826	125.584	116.465	-0.10876	-0.650179	0.25545	0.717734
FBgn0036264	CG11529	13.096	7.54838	-0.794891	-2.72194	5e-05	0.000767624
FBgn0036272	CG4300	17.456	17.3959	-0.00497604	-0.0222472	0.9684	0.997817
FBgn0036361	CG10154	132.576	191.818	0.532916	2.6653	5e-05	0.000767624
FBgn0036393	CG17362	158.044	7.67529	-4.36396	-5.19519	5e-05	0.000767624
FBgn0036394	CG9040	498.55	137.416	-1.85918	-9.39444	5e-05	0.000767624
FBgn0036410	CG8100	0.921504	1.56772	0.766601	1.78538	0.0025	0.0247199
FBgn0036419	CG13482	94.6958	82.8395	-0.192982	-0.772439	0.18155	0.608277
FBgn0036428	Gbs-70E	27.7072	111.119	2.00378	11.0541	5e-05	0.000767624
FBgn0036449	bmm	25.3978	10.7386	-1.2419	-5.63063	5e-05	0.000767624
FBgn0036460	CG5114	17.8264	16.2477	-0.133778	-0.555097	0.33175	0.806359
FBgn0036501	CG7272	45.0307	42.4989	-0.083481	-0.341807	0.5526	0.954202
FBgn0036575,FBgn0036576,FBgn0052152	CG5157,CG5151,CG32152	11.0008	35.8208	1.70319	7.39624	5e-05	0.000767624
FBgn0036752,FBgn0043025	Adgf-A,Adgf-A2	31.1623	22.0121	-0.501503	-2.39681	5e-05	0.000767624
FBgn0036759	CG5577	21.7163	28.1161	0.372618	1.47588	0.0101	0.0785102
FBgn0036760	CG5567	53.1183	70.5873	0.4102	1.97839	0.00095	0.0107474
FBgn0036762	CG7430	233.696	283.449	0.278458	1.71046	0.00235	0.0234695
FBgn0036770	Prestin	25.3916	29.5985	0.221174	1.17809	0.0402	0.231042
FBgn0036772	CG5290	3.40358	3.85819	0.180872	0.348587	0.53705	0.947847
FBgn0036836,FBgn0036837,FBgn0036838,FBgn0085285	CG11619,CG18135,CG3808,CG34256	n/a	n/a	n/a	n/a	n/a	n/a
FBgn0036875	CG9449	359.815	259.023	-0.474176	-2.80002	5e-05	0.000767624
FBgn0036947	obst-F	99.2762	112.113	0.175435	0.92553	0.1026	0.435271
FBgn0036950	CG6996	54.5186	76.9455	0.49709	2.37406	5e-05	0.000767624
FBgn0036953	CG17145	182.67	198.831	0.122306	0.710096	0.21615	0.662726
FBgn0037007	CG5059	137.28	165.499	0.269702	1.58792	0.00615	0.0525077
FBgn0037144	CG7458	9.97472	15.0265	0.591161	2.51363	5e-05	0.000767624
FBgn0037164	CG11438	16.5884	16.4632	-0.0109384	-0.0511405	0.9307	0.99771
FBgn0037167	CG11425	17.7811	6.31336	-1.49387	-4.78527	5e-05	0.000767624
FBgn0037213	CG12581	50.2774	43.9532	-0.193942	-1.0938	0.05635	0.293583
FBgn0037248	srl	6.31798	6.60987	0.0651588	0.24692	0.6679	0.985883
FBgn0037354	CG12171	90.3928	81.9734	-0.141051	-0.731414	0.2082	0.65075
FBgn0037385,FBgn0037386	glob3,CG1208	9.51898	9.62231	0.0155749	0.0606035	0.91655	0.99771
FBgn0037606,FBgn0037607	CG8032,CG8036	70.0475	270.721	1.9504	10.9699	5e-05	0.000767624
FBgn0037697	GstZ2	150.691	57.3055	-1.39485	-7.18527	5e-05	0.000767624
FBgn0037713,FBgn0037714	CG16790,CG9396	n/a	n/a	n/a	n/a	n/a	n/a
FBgn0037723	SpdS	48.9483	46.1656	-0.0844411	-0.307252	0.596	0.966976
FBgn0037782	Npc2d	22.1207	6.84905	-1.69142	-4.88582	5e-05	0.000767624
FBgn0037783	Npc2c	23.222	11.3622	-1.03126	-3.26033	5e-05	0.000767624
FBgn0037788	CG3940	63.2018	53.1029	-0.251175	-1.31261	0.0203	0.137642
FBgn0037801	CG3999	4.81621	14.6007	1.60007	6.50947	5e-05	0.000767624
FBgn0037819	CG14688	51.3586	59.0729	0.201889	1.0078	0.08175	0.375208
FBgn0037846	CG6574	n/a	n/a	n/a	n/a	n/a	n/a
FBgn0037890	CG17734	122.503	350.376	1.51609	8.32532	5e-05	0.000767624
FBgn0037973	CG18547	32.2667	20.1551	-0.678896	-2.80573	5e-05	0.000767624
FBgn0037996	CG4830	36.2511	415.591	3.51907	19.4255	5e-05	0.000767624
FBgn0038009	CG17738	762.691	410.881	-0.892376	-3.79716	5e-05	0.000767624
FBgn0038038	CG5167	72.9466	66.3599	-0.136529	-0.745831	0.19055	0.623921
FBgn0038052,FBgn0086687	CG5538,Desat1	n/a	n/a	n/a	n/a	n/a	n/a
FBgn0038082	CG5724	6.07954	6.99258	0.201863	0.687385	0.22625	0.678548
FBgn0038083	CG5999	2.62259	3.51422	0.42221	1.16304	0.0459	0.253722
FBgn0038098	CG7381	58.6505	80.2286	0.451973	2.61392	5e-05	0.000767624
FBgn0038100	Paip2	78.8637	89.7432	0.18644	0.93491	0.10575	0.443383
FBgn0038135	CG8773	97.5497	155.951	0.676881	4.12715	5e-05	0.000767624
FBgn0038145	Droj2	140.805	162.242	0.204451	1.21198	0.03515	0.208985
FBgn0038147	CCHa2	25.7768	64.5126	1.32351	6.26548	5e-05	0.000767624
FBgn0038160	CG9759	8.61109	7.74408	-0.153102	-0.484654	0.40765	0.870382
FBgn0038172	Adgf-D	53.394	26.0255	-1.03675	-3.70418	5e-05	0.000767624
FBgn0038240	CG14851	11.1637	2.08566	-2.42024	-4.45224	5e-05	0.000767624
FBgn0038250	CG3505	24.4389	13.8757	-0.816614	-3.23146	5e-05	0.000767624
FBgn0038257	smp-30	47.1358	56.5241	0.262043	0.809679	0.16255	0.572541
FBgn0038299	Spn88Eb	39.1183	28.7914	-0.442208	-2.09532	0.0003	0.00389704
FBgn0038366	CG4576	41.5584	38.1232	-0.124473	-0.633875	0.267	0.733554
FBgn0038484	CG5246	82.3283	54.4464	-0.596551	-3.02043	5e-05	0.000767624
FBgn0038487	TwdlW	2.60107	1.12402	-1.21043	-2.50585	5e-05	0.000767624
FBgn0038528	CG14326	70.9517	1.424	-5.63882	-10.2437	5e-05	0.000767624
FBgn0038643	CG14300	2288.56	2067.1	-0.146838	-0.893698	0.11895	0.478029
FBgn0038658	CG14292	320.582	306.936	-0.0627532	-0.35783	0.52985	0.94559
FBgn0038681	Cyp12a4	288.762	134.136	-1.10619	-6.65359	5e-05	0.000767624
FBgn0038740	CG4562	14.9673	24.433	0.707014	3.29059	5e-05	0.000767624
FBgn0038784	CG4362	1336.07	596.455	-1.16351	-7.2115	5e-05	0.000767624
FBgn0038919	CG17843	4.51959	5.99522	0.407621	1.3299	0.02085	0.140467
FBgn0038938	CG7084	10.3678	13.1292	0.340668	1.48064	0.00945	0.0743188
FBgn0038964	Nop56	38.7101	32.3448	-0.25918	-1.29661	0.02315	0.151858
FBgn0038973	Pebp1	774.497	1034.36	0.417412	2.55775	5e-05	0.000767624
FBgn0039043	CG17121	70.2427	50.362	-0.480012	-2.52118	5e-05	0.000767624
FBgn0039084	CG10175	6.54207	5.34775	-0.290815	-1.04624	0.0673	0.329813
FBgn0039102,FBgn0042106	SPE,CG18754	42.7723	15.7232	-1.44378	-6.18215	5e-05	0.000767624
FBgn0039237	CG13640	19.3884	26.7455	0.464102	1.44501	0.0134	0.0984767
FBgn0039311	CG10513	24.7118	78.9871	1.67641	8.11678	5e-05	0.000767624
FBgn0039326	CG10562	12.4295	7.89165	-0.655366	-2.39966	5e-05	0.000767624
FBgn0039444	TwdlD	0.0176483	0.0191469	0.117587	0	1	1
FBgn0039452	CG14245	21.9779	16.2813	-0.432831	-1.37963	0.01705	0.119994
FBgn0039464	CG6330	61.4596	36.3147	-0.759085	-3.91324	5e-05	0.000767624
FBgn0039564	CG5527	16.5837	9.16193	-0.856044	-3.69235	5e-05	0.000767624
FBgn0039635	CG11876	231.064	373.468	0.692693	4.14818	5e-05	0.000767624
FBgn0039674	CG1907	113.023	103.485	-0.127194	-0.732633	0.1945	0.629816
FBgn0039737	CG7920	574.608	495.344	-0.214147	-1.34689	0.02055	0.138928
FBgn0039769	CG15534	105.516	149.344	0.501179	2.99237	5e-05	0.000767624
FBgn0039774	CDase	46.0558	10.3445	-2.15451	-10.1227	5e-05	0.000767624
FBgn0039789	CG9717	18.5116	19.4474	0.0711523	0.346416	0.55165	0.95399
FBgn0039848,FBgn0039849	lox,CG11334	38.7803	57.031	0.556422	2.83149	5e-05	0.000767624
FBgn0039855	CG1638	n/a	n/a	n/a	n/a	n/a	n/a
FBgn0039882	CG11576	11.6699	13.2574	0.184009	0.784183	0.16775	0.583118
FBgn0039890	CG2316	65.7495	70.3874	0.0983365	0.486506	0.39695	0.862849
FBgn0039970	CG17508	239.361	260.951	0.124595	0.738562	0.1995	0.637778
FBgn0040064	yip2	248.99	69.2449	-1.84631	-10.4597	5e-05	0.000767624
FBgn0040069	vanin-like	9.86027	45.2644	2.19868	9.70742	5e-05	0.000767624
FBgn0040104	lectin-24A	0.0518688	0.0189239	-1.45465	0	1	1
FBgn0040237	bor	29.0276	38.1494	0.394235	2.06706	0.00045	0.00558218
FBgn0040256	Ugt86Dd	16.2759	11.3308	-0.522492	-2.11965	0.00015	0.00210571
FBgn0040257	Ugt86Dc	1.7607	1.95733	0.152734	0.370355	0.51565	0.938822
FBgn0040260	Ugt36Bc	41.7379	35.7661	-0.222767	-1.13806	0.04595	0.253885
FBgn0040262	Ugt36Ba	3.66059	5.72863	0.646114	2.00295	0.00085	0.00973857
FBgn0040309	Jafrac1	224.659	408.623	0.863031	5.12015	5e-05	0.000767624
FBgn0040364	CG11378	101.634	98.5317	-0.0447255	-0.244336	0.67255	0.986238
FBgn0040609	CG3348	11.6304	65.5346	2.49436	3.85022	5e-05	0.000767624
FBgn0040653	IM4	73.3373	12.2845	-2.57771	-6.5074	5e-05	0.000767624
FBgn0040733	CG15068	437.602	213.262	-1.03699	-3.35841	5e-05	0.000767624
FBgn0040941	CG15308	636.83	289.991	-1.1349	-6.30644	5e-05	0.000767624
FBgn0040985	CG6115	415.974	414.675	-0.00451296	-0.0267279	0.96305	0.997741
FBgn0041164	armi	4.89198	5.55145	0.182444	0.733832	0.19985	0.638454
FBgn0041183	Tep1	5.20228	4.63967	-0.165121	-0.651622	0.25535	0.717633
FBgn0041579	AttC	231.344	13.3867	-4.11116	-7.07904	5e-05	0.000767624
FBgn0041630	Hexo1	104.436	61.6656	-0.760087	-3.80188	5e-05	0.000767624
FBgn0041713	yellow-c	31.9292	21.2865	-0.584941	-1.74498	0.0027	0.0263933
FBgn0042083	CG3267	43.5157	31.4232	-0.469706	-2.46081	5e-05	0.000767624
FBgn0042094	Adk3	31.2667	64.0121	1.03372	3.88128	5e-05	0.000767624
FBgn0043470	lambdaTry	91.8518	115.043	0.324799	1.72163	0.002	0.0204615
FBgn0043578	PGRP-SB1	87.1538	17.8612	-2.28674	-8.34672	5e-05	0.000767624
FBgn0043783	CG32444	20.3384	19.0981	-0.0907779	-0.325164	0.566	0.958959
FBgn0046878	Obp83cd	59.7509	58.1057	-0.0402801	-0.183793	0.75385	0.995353
FBgn0050029	CR30029	23.6586	11.8914	-0.992445	-2.90478	5e-05	0.000767624
FBgn0050046	CG30046	12.2241	4.88575	-1.32308	-5.27781	5e-05	0.000767624
FBgn0050148	CG30148	20.2484	5.05214	-2.00285	-6.37124	5e-05	0.000767624
FBgn0050197	CG30197	202.654	76.0772	-1.41348	-4.65233	5e-05	0.000767624
FBgn0050371	CG30371	16.3363	12.7367	-0.359093	-1.36317	0.0175	0.122646
FBgn0050410	Rpi	61.7432	74.742	0.275639	1.3035	0.02505	0.161226
FBgn0051075	CG31075	29.451	5.26584	-2.48358	-4.97529	5e-05	0.000767624
FBgn0051080	TwdlH	10.9856	1.32907	-3.04711	-6.67312	5e-05	0.000767624
FBgn0051086,FBgn0051323	CG31086,CG31323	880.725	854.907	-0.0429245	-0.244795	0.6703	0.986111
FBgn0051233	CG31233	76.2987	112.871	0.564943	3.37189	5e-05	0.000767624
FBgn0051313	CG31313	858.234	332.953	-1.36605	-2.74169	5e-05	0.000767624
FBgn0051343	CG31343	195.983	477.198	1.28386	8.02318	5e-05	0.000767624
FBgn0051414	Gba1b	5.55285	2.76109	-1.00799	-3.10663	5e-05	0.000767624
FBgn0051454	CG31454	2.39712	12.2948	2.35868	7.35415	5e-05	0.000767624
FBgn0051463	CG31463	49.4443	21.9022	-1.17473	-5.36915	5e-05	0.000767624
FBgn0051694	CG31694	34.009	44.6166	0.391662	2.11952	5e-05	0.000767624
FBgn0051716	Cnot4	31.9716	31.3811	-0.0268963	-0.138962	0.8018	0.99771
FBgn0051792	CG31792	4.63396	9.50705	1.03675	4.46728	5e-05	0.000767624
FBgn0051958	CR31958	0	0.260645	n/a	0	1	1
FBgn0052302	CG32302	875.659	706.942	-0.308778	-1.91664	0.0006	0.00719376
FBgn0052483	CG32483	37.1782	42.1979	0.182714	0.889564	0.12425	0.490774
FBgn0052633	CG32633	102.635	94.0163	-0.126539	-0.665027	0.24595	0.704854
FBgn0052647	CG32647	15.2061	13.5318	-0.168303	-0.660728	0.256	0.718202
FBgn0052672	Atg8a	431.195	418.265	-0.0439221	-0.268836	0.6434	0.979665
FBgn0052687	CG32687	145.288	90.3576	-0.685202	-3.91119	5e-05	0.000767624
FBgn0052751	CG32751	n/a	n/a	n/a	n/a	n/a	n/a
FBgn0053138	AGBE	25.937	64.4294	1.31271	6.99384	5e-05	0.000767624
FBgn0053229	CG33229	1088.29	991.889	-0.133809	-0.783418	0.1712	0.589116
FBgn0053282	CG33282	1.00187	0.291848	-1.77941	-2.72972	0.0002	0.00271764
FBgn0053301	CG33301	8.51947	12.4258	0.544503	1.93976	0.0009	0.0102573
FBgn0053306	CG33306	705.751	313.263	-1.17178	-2.21366	0.0003	0.00389704
FBgn0053514	CG33514	48.0356	42.1648	-0.188064	-0.889481	0.12265	0.4868
FBgn0061356	CG18003	152.556	24.0161	-2.66726	-13.1389	5e-05	0.000767624
FBgn0065047	snoRNA:U3:54Ab	0	0	0	0	1	1
FBgn0067783	att-ORFA	42.8682	24.2675	-0.820885	-3.92722	5e-05	0.000767624
FBgn0067903	IM18	236.795	6.57091	-5.1714	-9.40994	5e-05	0.000767624
FBgn0067905	IM14	266.268	27.5118	-3.27476	-7.00319	5e-05	0.000767624
FBgn0083972	CG34136	93.1226	221.925	1.25287	5.33776	5e-05	0.000767624
FBgn0085195	CG34166	1879.87	182.43	-3.36521	-16.3897	5e-05	0.000767624
FBgn0085254	CG34225	0.0346694	0	n/a	0	1	1
FBgn0085300	Cpr65Ay	442.739	296.787	-0.577028	-2.92919	5e-05	0.000767624
FBgn0085320	CG34291	5368.65	3657.02	-0.55389	-3.34739	5e-05	0.000767624
FBgn0085345	CG34316	73.8608	11.0307	-2.74328	-10.3782	5e-05	0.000767624
FBgn0085360	CG34331	128.588	66.4075	-0.953339	-4.43438	5e-05	0.000767624
FBgn0085455	CG34426	82.8279	57.8153	-0.518667	-2.60211	5e-05	0.000767624
FBgn0085483	CG34454	9.52922	14.4603	0.601669	1.68399	0.00335	0.0317463
FBgn0086254	CG6084	166.873	257.711	0.627008	3.67136	5e-05	0.000767624
FBgn0086450	su(r)	87.3729	35.1609	-1.31321	-7.56367	5e-05	0.000767624
FBgn0086691	UK114	229.797	91.6368	-1.32636	-6.5305	5e-05	0.000767624
FBgn0259175	ome	43.1991	44.1183	0.0303762	0.161231	0.77965	0.997064
FBgn0259201	CG42305	1273.79	1669.02	0.389874	2.40131	5e-05	0.000767624
FBgn0259715	CG42369	128.147	105.943	-0.274515	-1.43643	0.01155	0.0877838
FBgn0260226	CG42500	216.706	161.711	-0.422323	-2.02617	0.0005	0.00612417
FBgn0260462	CG12163	159.572	154.463	-0.0469436	-0.27433	0.6373	0.978087
FBgn0260745	mfas	144.068	127.238	-0.179213	-1.08528	0.0574	0.297291
FBgn0261108	Atg13	10.2643	9.39746	-0.127297	-0.558194	0.3204	0.794973
FBgn0261261	plx	10.5939	11.9107	0.169034	0.852391	0.13535	0.515627
FBgn0261538	CG42662	22.762	17.1011	-0.412535	-1.18376	0.0449	0.249993
FBgn0261560	Thor	926.827	916.83	-0.0156455	-0.0962457	0.8669	0.99771
FBgn0261675	Npc1b	25.4482	47.1713	0.890344	5.01733	5e-05	0.000767624
FBgn0261794	kcc	57.8138	53.5573	-0.110331	-0.644908	0.2579	0.721119
FBgn0261800	LanB1	34.2322	39.9547	0.22301	1.31821	0.02195	0.146196
FBgn0262124	uex	33.5273	36.791	0.134017	0.692629	0.22915	0.683025
FBgn0262531	CG43085	42.0843	46.9087	0.156573	0.695236	0.2202	0.669051
FBgn0262683	CG43153	129.269	45.2287	-1.51506	-7.03274	5e-05	0.000767624
FBgn0262732	mbf1	70.8682	70.7845	-0.00170534	-0.00857576	0.98795	0.998458
FBgn0262808	CG43179	39.8356	25.5025	-0.643421	-1.86246	0.00145	0.0155957
FBgn0263020	CG43315	36.9702	16.9662	-1.1237	-3.69088	5e-05	0.000767624
FBgn0263106	DnaJ-1	35.6382	55.3489	0.635131	3.36232	5e-05	0.000767624
FBgn0263120	Acsl	96.0677	122.892	0.355269	2.13292	0.00025	0.00331286
FBgn0263133	mEFG1	10.2043	11.2308	0.138288	0.579427	0.31385	0.788158
FBgn0263355	CG31688	7.10421	11.0991	0.643698	2.80964	5e-05	0.000767624
FBgn0263413	CR43459	1.75627	3.35881	0.935434	2.58445	5e-05	0.000767624
FBgn0263773	fok	133.982	95.8722	-0.48285	-2.20191	5e-05	0.000767624
FBgn0263832	Rcd5	45.1691	46.2731	0.0348392	0.185502	0.7439	0.995353
FBgn0264442	ab	13.3871	12.801	-0.064587	-0.276554	0.6148	0.972649
FBgn0264488	CG43896	100.122	118.744	0.246099	1.51299	0.008	0.064965
FBgn0264775,FBgn0264776	CG44013,CG44014	73.8506	146.465	0.987878	4.96068	5e-05	0.000767624
FBgn0264987	CR44138	14.8523	32.5659	1.13268	2.19222	0.00075	0.00872839
FBgn0265047	FDY	8.00941	9.56563	0.256164	0.703408	0.2196	0.668108
FBgn0265313	CG44286	95.6978	58.5163	-0.709648	-3.29735	5e-05	0.000767624
FBgn0265512	mlt	38.4479	42.5771	0.147173	0.657592	0.25055	0.710672
FBgn0265703	CR44510	0	0.0357227	n/a	0	1	1
FBgn0266580	Gp210	9.30212	9.4932	0.0293351	0.14672	0.79835	0.99771
FBgn0266581	pit	13.8628	12.2425	-0.179314	-0.731502	0.1993	0.637414
FBgn0266918	CG32486	35.4762	42.6859	0.266906	1.23877	0.03135	0.191421
FBgn0267348	LanB2	35.9868	40.721	0.178304	1.05404	0.0649	0.32229
FBgn0267385	PyK	203.214	439.621	1.11326	6.89632	5e-05	0.000767624
FBgn0267795	Frl	21.0129	20.3235	-0.0481243	-0.248358	0.66535	0.985634
FBgn0283427	FASN1	27.7093	438.901	3.98545	24.123	5e-05	0.000767624
FBgn0283437	PPO1	9.17971	8.31122	-0.143389	-0.175827	0.75775	0.995353
FBgn0283461	Drs	301.904	77.5885	-1.96018	-7.49914	5e-05	0.000767624
FBgn0283658	muc	128.486	268.157	1.06147	6.4648	5e-05	0.000767624
FBgn0284248	Cyt-c-p	670.597	888.855	0.406502	2.47508	5e-05	0.000767624
FBgn0010041	GstD5	0.48897	0.450523	-0.118143	0	1	1
FBgn0010241	Mdr50	11.8604	17.7242	0.579568	2.93325	5e-05	0.000767624
FBgn0011638	La	49.7249	45.1551	-0.139078	-0.716919	0.20785	0.650492
FBgn0015623	Cpr	102.986	106.362	0.0465329	0.273445	0.63255	0.977794
FBgn0022709,FBgn0036266	Adk1,CG5626	329.226	359.358	0.126347	0.752772	0.19045	0.623921
FBgn0024182,FBgn0024251	waw,bbx	22.3443	20.0186	-0.158563	-0.807921	0.1632	0.573844
FBgn0026755	Ugt37b1	5.44885	6.39094	0.230075	0.767544	0.1868	0.617179
FBgn0028945	CG7631	80.0196	57.5256	-0.476149	-2.26854	5e-05	0.000767624
FBgn0030668	CG8128	52.2568	70.1063	0.423924	2.26577	5e-05	0.000767624
FBgn0031563	CG10031	138.884	116.65	-0.251689	-1.23248	0.0359	0.212281
FBgn0031738	CG9171	9.90761	9.46569	-0.0658295	-0.291983	0.60935	0.970218
FBgn0032350	CG6287	45.6662	90.2589	0.982944	5.09181	5e-05	0.000767624
FBgn0032615	CG6012	4.44376	2.42942	-0.871167	-2.12928	0.0004	0.00501761
FBgn0032663	CG15153	12.3049	7.36802	-0.739885	-2.56135	5e-05	0.000767624
FBgn0034511	GNBP-like3	72.3395	4.0534	-4.15758	-9.63356	5e-05	0.000767624
FBgn0035162	Sf3b3	58.3472	54.0916	-0.109258	-0.611953	0.27965	0.74988
FBgn0035312	CG15820	18.484	24.5004	0.406529	1.6032	0.0058	0.050064
FBgn0035926	CG5804	864.822	341.963	-1.33856	-4.23626	5e-05	0.000767624
FBgn0036176	CG7377	0	0.163547	n/a	0	1	1
FBgn0036831	CG6839	274.521	446.549	0.701906	4.22136	5e-05	0.000767624
FBgn0036910	Cyp305a1	7.24781	5.76002	-0.331472	-1.14492	0.0462	0.254884
FBgn0037065	CG12974	163.327	153.422	-0.0902571	-0.535579	0.3474	0.820608
FBgn0037487	thw	21.9049	13.4307	-0.705721	-3.66577	5e-05	0.000767624
FBgn0037709	CG8199	47.9115	33.6476	-0.50987	-2.0983	0.0002	0.00271764
FBgn0038208	CG14355	2.86293	5.80054	1.01869	3.67791	5e-05	0.000767624
FBgn0038466	CG8907	81.7752	73.437	-0.155155	-0.903327	0.1157	0.469726
FBgn0039313	CG11892	3.60078	46.5376	3.69201	12.592	5e-05	0.000767624
FBgn0039434	TwdlM	87.5347	0.672416	-7.02436	-13.9819	5e-05	0.000767624
FBgn0039728	CG7896	18.0524	16.0403	-0.170489	-0.909893	0.10995	0.454485
FBgn0039840	pHCl-2	11.0703	14.3421	0.373558	1.61312	0.00505	0.044731
FBgn0039872	salt	22.9722	53.3535	1.21569	4.24522	5e-05	0.000767624
FBgn0040321	GNBP3	81.9007	50.5548	-0.696028	-3.73538	5e-05	0.000767624
FBgn0040323	GNBP1	19.4571	9.45492	-1.04116	-4.25994	5e-05	0.000767624
FBgn0050088,FBgn0050090	CG30088,CG30090	9.06582	6.52533	-0.474386	-1.32458	0.02095	0.141064
FBgn0051198	CG31198	378.563	533.973	0.496233	3.12698	5e-05	0.000767624
FBgn0052473	CG32473	104.054	77.5024	-0.425018	-2.5566	5e-05	0.000767624
FBgn0066101	LpR1	24.1306	25.6817	0.0898781	0.352984	0.53915	0.949207
FBgn0083123	Uhg5	4.97566	7.48625	0.589356	1.486	0.01135	0.0866027
FBgn0085484	Pdxk	66.5264	110.133	0.72725	4.06117	5e-05	0.000767624
FBgn0260228	CG42502	63.5863	70.1955	0.142664	0.674613	0.2393	0.695796
FBgn0263776	CG43693	35.9872	51.3143	0.511876	2.75822	5e-05	0.000767624
FBgn0003308	ry	6.83216	2.01134	-1.76418	-6.48502	5e-05	0.000767624
FBgn0011722	Tig	86.1606	69.3756	-0.312601	-1.93034	0.0009	0.0102573
FBgn0024315	Picot	110.102	85.3936	-0.366647	-2.15038	0.00025	0.00331286
FBgn0029148	NHP2	54.8957	48.6165	-0.175248	-0.749816	0.19535	0.630848
FBgn0030091	CG7065	6.78656	6.50895	-0.0602569	-0.2648	0.6428	0.979601
FBgn0030679	CG8206	150.464	244.151	0.698353	4.01844	5e-05	0.000767624
FBgn0031869	CG18304	12.444	12.5895	0.0167673	0.0827365	0.8886	0.99771
FBgn0034110	Atg9	14.9734	13.4599	-0.153736	-0.719188	0.2136	0.658654
FBgn0034191	CG6984	20.8487	17.6985	-0.236333	-0.911631	0.1104	0.455885
FBgn0034971	CG3209	98.4479	85.4175	-0.204829	-1.16191	0.04335	0.244163
FBgn0035298	SCOT	167.848	100.881	-0.734508	-3.17939	5e-05	0.000767624
FBgn0035619	CG10592	264.31	167.676	-0.656556	-3.97552	5e-05	0.000767624
FBgn0037635,FBgn0037636	CG9837,CG9821	94.6211	165.39	0.805636	3.28863	5e-05	0.000767624
FBgn0051004	mesh	82.4946	81.7945	-0.0122952	-0.07515	0.8943	0.99771
FBgn0053329	Sp212	13.1627	12.9934	-0.0186768	-0.0755727	0.8945	0.99771
FBgn0054056,FBgn0054057	CG34056,CG34057	12.7849	13.7074	0.100516	0.354795	0.5414	0.949648
FBgn0085311	CG34282	2934.92	2910.62	-0.0119956	-0.0749862	0.8969	0.99771
FBgn0259748	CG42397	2.76291	1.9927	-0.471465	-0.897665	0.12325	0.488393
FBgn0259998	CG17571	667.891	1756.82	1.39528	8.70803	5e-05	0.000767624
FBgn0003378	Sgs8	0.211678	0	n/a	0	1	1
FBgn0003965	v	60.0274	21.6086	-1.47402	-6.8478	5e-05	0.000767624
FBgn0015622	Cnx99A	50.0754	47.9691	-0.0619949	-0.339436	0.5518	0.954056
FBgn0022069	Nnp-1	10.6844	10.8599	0.0235009	0.104049	0.8539	0.99771
FBgn0028343	Ankle2	15.0049	13.3174	-0.17212	-0.843425	0.13985	0.525231
FBgn0028990	Spn27A	57.6718	46.3918	-0.313997	-1.34144	0.02085	0.140467
FBgn0029095	aru	39.5018	29.5856	-0.417024	-2.27686	5e-05	0.000767624
FBgn0031043	NAA20	22.3733	21.8069	-0.0369928	-0.14978	0.7969	0.99771
FBgn0031973	Spn28Dc	18.7774	17.6915	-0.0859411	-0.380345	0.50075	0.930804
FBgn0032195	CG4908	12.3411	13.7478	0.155725	0.589712	0.30345	0.777698
FBgn0032373	Vha100-5	81.9081	116.655	0.510165	3.03024	5e-05	0.000767624
FBgn0033153	Gadd45	27.7063	32.3036	0.221481	1.04678	0.0688	0.334542
FBgn0033732	CG13157	0.0787461	0.113194	0.523524	0	1	1
FBgn0034140	Lst	244.265	151.97	-0.684659	-3.89783	5e-05	0.000767624
FBgn0035515	CG14997	61.5827	39.8596	-0.627599	-3.2708	5e-05	0.000767624
FBgn0036663	CG9674	42.334	69.8259	0.721945	4.08224	5e-05	0.000767624
FBgn0036833	CG3819	917.756	699.052	-0.392713	-2.40309	5e-05	0.000767624
FBgn0037632	CCT7	58.9744	50.4623	-0.224885	-1.19883	0.03775	0.22029
FBgn0039086	CG16732	n/a	n/a	n/a	n/a	n/a	n/a
FBgn0039099	GILT2	22.5351	14.0736	-0.679185	-2.2604	5e-05	0.000767624
FBgn0040717	Nplp4	6768.2	7585.23	0.164421	1.01009	0.07575	0.356587
FBgn0040817	CG14132	81.4443	68.1449	-0.257208	-1.27675	0.0254	0.162966
FBgn0051869	CG31869	3.59063	3.33827	-0.105137	-0.340014	0.55055	0.953629
FBgn0052425	CG32425	30.0672	37.5707	0.321417	1.36984	0.01755	0.122903
FBgn0052512	CG32512	7.72767	11.8002	0.610709	1.71862	0.00345	0.0325684
FBgn0053093	CG33093	n/a	n/a	n/a	n/a	n/a	n/a
FBgn0285954	caz	39.7023	35.7306	-0.15206	-0.765989	0.17915	0.603801
FBgn0002524	lace	27.9226	34.2823	0.296032	1.55936	0.00625	0.0531892
FBgn0004914	Hnf4	25.2546	18.8118	-0.424912	-1.86677	0.00155	0.0164839
FBgn0023129	aay	52.0942	94.1373	0.853643	2.96995	5e-05	0.000767624
FBgn0028426	JhI-1	4.52935	4.38449	-0.0468951	-0.165258	0.7696	0.996794
FBgn0032213	CG5390	131.044	85.1105	-0.622644	-3.48905	5e-05	0.000767624
FBgn0032298	CG6724	12.1128	10.6486	-0.185865	-0.707157	0.21495	0.661135
FBgn0034509,FBgn0043534,FBgn0043535	Obp57c,Obp57b,Obp57a	0.25108	0.474777	0.919101	0	1	1
FBgn0035142	Hipk	18.1988	18.2797	0.00639972	0.0346385	0.9522	0.99771
FBgn0037140	SLC22A	10.4609	5.72003	-0.870908	-2.80446	5e-05	0.000767624
FBgn0037934,FBgn0037935	CG6830,CG6834	n/a	n/a	n/a	n/a	n/a	n/a
FBgn0038353	CG5399	741.986	996.906	0.426066	2.65731	5e-05	0.000767624
FBgn0038603	PKD	23.4372	23.7552	0.0194423	0.0904072	0.8719	0.99771
FBgn0039257	tnc	23.8146	16.7637	-0.506506	-2.4484	5e-05	0.000767624
FBgn0039486	caix	68.3791	78.8869	0.206231	1.07328	0.0595	0.304491
FBgn0250907	Cht10	10.9802	7.96837	-0.462554	-1.97997	0.00055	0.00666139
FBgn0000533	ea	28.6532	24.3844	-0.232738	-1.05954	0.06615	0.32617
FBgn0001301	kel	16.5141	18.1921	0.139618	0.758101	0.1827	0.609804
FBgn0001341	l(1)1Bi	3.963	3.87184	-0.0335732	-0.0810518	0.89305	0.99771
FBgn0015240	Hr96	13.6456	18.0542	0.403904	1.92214	0.00075	0.00872839
FBgn0030481	CG1662	27.3863	24.5728	-0.156394	-0.707206	0.21665	0.663291
FBgn0031940	CG7214	356.071	410.231	0.204272	1.2392	0.0313	0.191401
FBgn0032422	atilla	231.776	178.776	-0.374581	-1.6744	0.0033	0.0313368
FBgn0033557	CG12325	5.61352	5.13544	-0.128418	-0.474532	0.4086	0.870585
FBgn0036035	CG18178	13.8365	14.3367	0.0512347	0.195489	0.7262	0.995307
FBgn0036951	CG7017	450.028	433.979	-0.0523905	-0.324116	0.5664	0.958959
FBgn0262838	CG43202	8.22625	0.105083	-6.29063	-2.84517	0.16995	0.586565
FBgn0264979	CG4267	43.8579	31.3389	-0.484881	-2.21338	0.0001	0.00145416
FBgn0020639,FBgn0052405	Lcp65Af,Cpr65Av	n/a	n/a	n/a	n/a	n/a	n/a
FBgn0026721	fat-spondin	61.5113	43.5445	-0.49836	-2.74046	5e-05	0.000767624
FBgn0027793	CG14787	19.3301	7.64796	-1.33771	-4.25246	5e-05	0.000767624
FBgn0031703	CG12512	64.3325	32.7264	-0.975096	-4.99978	5e-05	0.000767624
FBgn0034215	Mtap	35.5173	37.9832	0.0968406	0.454574	0.4328	0.887693
FBgn0035501	CG1299	54.3473	37.6847	-0.528228	-2.77308	5e-05	0.000767624
FBgn0037301	Mms19	11.1625	11.0273	-0.0175838	-0.0801442	0.88865	0.99771
FBgn0037327	PEK	12.9087	12.6136	-0.0333667	-0.165411	0.7735	0.996934
FBgn0051523	CG31523	87.729	94.7245	0.110683	0.65104	0.2542	0.716147
FBgn0051668,FBgn0053124	CG31668,CG33124	n/a	n/a	n/a	n/a	n/a	n/a
FBgn0086347	Myo31DF	60.9932	75.0224	0.298675	1.76631	0.002	0.0204615
FBgn0262743	Fs(2)Ket	16.515	16.5897	0.00651667	0.0328623	0.9545	0.99771
FBgn0010803	TrpRS	21.9562	21.0853	-0.0583913	-0.265294	0.6448	0.980129
FBgn0027602	CG8611	4.55588	3.74262	-0.283679	-1.05791	0.06475	0.321761
FBgn0033584	CG7737	3.91906	4.59542	0.22969	0.438425	0.4339	0.888467
FBgn0034733	CG4752	15.7329	18.4267	0.228014	1.17521	0.0399	0.229999
FBgn0037129	CG14565	83.7709	8.54605	-3.29312	-12.0135	5e-05	0.000767624
FBgn0038136	CG8774	77.8619	59.2816	-0.393334	-2.30557	5e-05	0.000767624
FBgn0038613	Vha100-4	21.4465	27.4059	0.353745	1.6974	0.0034	0.0321705
FBgn0087002	apolpp	226.092	183.678	-0.299737	-1.84117	0.00125	0.013688
FBgn0259101	CG42249	41.1303	77.1099	0.906715	4.88524	5e-05	0.000767624
FBgn0263705	Myo10A	8.37229	5.7425	-0.543942	-2.7534	5e-05	0.000767624
FBgn0283494	Adk2	356.441	405.602	0.186403	1.1099	0.0528	0.280394
FBgn0283499	InR	6.94441	7.2435	0.0608352	0.316676	0.5852	0.963448
FBgn0030321	CG1703	22.6085	22.8205	0.0134668	0.0671968	0.90915	0.99771
FBgn0031374	Wdr62	38.4208	35.9917	-0.0942249	-0.556927	0.33615	0.810592
FBgn0033292	Cyp4ad1	61.6894	38.2053	-0.69125	-3.55503	5e-05	0.000767624
FBgn0035293	CG5687	9.91467	6.41698	-0.62767	-2.55583	5e-05	0.000767624
FBgn0037123	CG14569	138.841	4.38422	-4.98497	-14.3534	5e-05	0.000767624
FBgn0038139	PK2-R2	16.4351	12.8349	-0.356707	-1.57361	0.00635	0.0538167
FBgn0038380	CG14877	n/a	n/a	n/a	n/a	n/a	n/a
FBgn0039627	CG11837	9.71166	7.64891	-0.344464	-1.1031	0.0585	0.300792
FBgn0053965	CG33965	13.2212	16.7493	0.341253	1.23162	0.02915	0.181502
FBgn0086558	Ubi-p5E	133.416	151.322	0.181684	1.08259	0.0591	0.303032
FBgn0285917	sbb	10.6664	9.85135	-0.114676	-0.582127	0.3082	0.782277
FBgn0026415	Idgf4	515.849	401.293	-0.362293	-2.24751	0.0001	0.00145416
FBgn0033222	CG12824	41.6944	34.2383	-0.284243	-1.06191	0.0661	0.326054
FBgn0035412	CG14957	70.8702	40.033	-0.823988	-2.47301	5e-05	0.000767624
FBgn0037137	Nopp140	18.714	17.6424	-0.0850713	-0.231121	0.6906	0.989407
FBgn0270926	AsnS	7.73977	13.3456	0.786004	1.41707	0.01745	0.122342
FBgn0013770,FBgn0261975	Cp1,CG42806	461.44	361.201	-0.353342	-1.94326	0.00095	0.0107474
FBgn0032216	Usp14	41.2587	41.9434	0.0237463	0.12046	0.8342	0.99771
FBgn0034628	Acox57D-p	27.3649	11.7893	-1.21485	-4.43957	5e-05	0.000767624
FBgn0035213	CG2199	7.31082	8.05534	0.139911	0.55671	0.3314	0.805986
FBgn0036605	CG13041	28.837	0.504629	-5.83655	-3.63342	0.00035	0.00446944
FBgn0036816	Indy	122.87	168.474	0.455396	2.76541	5e-05	0.000767624
FBgn0038734	CG11453	24.3452	27.7788	0.190344	0.912097	0.112	0.459969
FBgn0038968	CG12499	4.03707	3.26816	-0.304832	-1.27385	0.02755	0.17368
FBgn0038989	CG6937	18.7093	16.9946	-0.138674	-0.560194	0.326	0.800026
FBgn0040582	CG5791	127.827	60.5498	-1.078	-3.71622	5e-05	0.000767624
FBgn0086909	CG31751	34.2444	26.7222	-0.35783	-1.47232	0.0106	0.0819135
FBgn0261286	Mat89Ba	5.09073	4.62847	-0.137336	-0.506409	0.37775	0.847895
FBgn0028518	CG18480	24.809	25.8218	0.0577297	0.290297	0.6108	0.970608
FBgn0031304	CG4552	16.2003	21.7912	0.427725	2.08183	0.0007	0.00821387
FBgn0033355	CG13748	11.1437	8.85965	-0.330914	-0.949266	0.1034	0.437608
FBgn0033377	Pmm45A	30.8028	26.9521	-0.192667	-0.994945	0.08035	0.370812
FBgn0033437	CG12926	17.7945	22.4432	0.334847	1.25282	0.03005	0.185727
FBgn0034067	CG8399	77.518	58.5742	-0.404267	-2.31286	5e-05	0.000767624
FBgn0036502	CG7841	16.3555	19.6972	0.268215	1.04818	0.0691	0.335558
FBgn0037835	CG14687	77.2516	86.629	0.165285	0.797377	0.16945	0.585716
FBgn0052207,FBgn0062928	CR32207,pncr009:3L	21.1448	17.0248	-0.312669	-1.11094	0.05335	0.282258
FBgn0259219	CG42319	121.66	121.152	-0.00604227	-0.0323192	0.95585	0.99771
FBgn0000042	Act5C	1559.99	1542.54	-0.016234	-0.100213	0.8624	0.99771
FBgn0028533	CG7953	1064.42	720.751	-0.562493	-1.77946	0.00215	0.0217667
FBgn0031184	CG14615	25.886	28.6777	0.147758	0.605181	0.2919	0.764719
FBgn0032809	CG13078	0.0935413	0.970527	3.37509	2.04579	0.02205	0.146703
FBgn0033205	CG2064	33.0124	35.1214	0.0893422	0.342119	0.5561	0.954749
FBgn0034828	CG13545	13.7829	8.97716	-0.618549	-0.355171	0.54395	0.950646
FBgn0051697,FBgn0053116	CG31697,CG33116	14.6818	20.1172	0.454398	1.71658	0.0023	0.0230325
FBgn0086912	mbm	9.78244	7.72071	-0.34146	-1.26348	0.02855	0.17855
FBgn0261524	lic	14.4849	12.3452	-0.230597	-0.972334	0.09015	0.400507
FBgn0284253	LeuRS	14.0007	14.9349	0.0931883	0.463368	0.4174	0.87702
FBgn0019982	Gs1l	36.0829	35.831	-0.0101084	-0.0440892	0.94	0.99771
FBgn0028920	CG8997	1933.4	1318.75	-0.551976	-2.08674	0.00015	0.00210571
FBgn0031327	CG5397	11.4816	9.56451	-0.263561	-1.0741	0.0587	0.301484
FBgn0031399	mio	16.8988	15.7453	-0.102002	-0.493051	0.3901	0.858283
FBgn0032397	Tom70	16.8451	20.3283	0.271167	1.25521	0.02955	0.183343
FBgn0036133	CG7638	21.9219	23.1283	0.0772836	0.362991	0.5341	0.94699
FBgn0037204	CG11131	1101.64	802.39	-0.457275	-2.85511	5e-05	0.000767624
FBgn0039711	CG7824	19.607	18.0876	-0.116369	-0.471884	0.41135	0.872558
FBgn0023550,FBgn0053548	FarO,SmydA-8	n/a	n/a	n/a	n/a	n/a	n/a
FBgn0030151	CG1354	140.47	121.543	-0.208796	-1.20556	0.03595	0.212475
FBgn0031004	CG7992	38.5382	52.951	0.45837	2.13187	0.00025	0.00331286
FBgn0040253	Ugt86Dg	4.97398	9.32194	0.906229	3.05515	5e-05	0.000767624
FBgn0040532	CG8369	235.195	150.283	-0.64618	-3.06635	5e-05	0.000767624
FBgn0015791	Rab14	48.0133	50.4388	0.071102	0.339557	0.5553	0.954652
FBgn0019661	roX1	85.5003	114.213	0.41772	2.39474	0.0001	0.00145416
FBgn0031001	CG7884	0.491616	0.630756	0.35955	0.422722	0.46565	0.908499
FBgn0036196	CG11658	20.2276	20.2558	0.00200343	0.00949099	0.987	0.998458
FBgn0036372	Abp1	12.3542	13.1064	0.0852675	0.22062	0.6972	0.989997
FBgn0039006	Cyp6d4	17.2677	12.1526	-0.506811	-2.14721	0.0002	0.00271764
FBgn0039697	CG7834	302.014	234.323	-0.366116	-2.16575	0.00015	0.00210571
FBgn0040252	Ugt86Dh	10.5427	9.03304	-0.222965	-0.7999	0.16555	0.57814
FBgn0051410	Npc2e	294.694	504.656	0.776081	3.99539	5e-05	0.000767624
FBgn0052667	ssp7	573.407	167.361	-1.77659	-7.26745	5e-05	0.000767624
FBgn0064237	Idgf5	48.4922	44.6385	-0.119466	-0.610172	0.2859	0.757608
FBgn0262146	MtnE	114.618	89.3388	-0.35947	-0.544433	0.34445	0.817766
FBgn0000116	Argk	3161.71	2642.95	-0.258555	-1.59378	0.0049	0.0437067
FBgn0024807	DIP1	51.7346	58.0877	0.167102	0.95776	0.0955	0.416255
FBgn0026196	nop5	48.1672	37.2182	-0.372044	-1.73142	0.00215	0.0217667
FBgn0028744	CG5033	13.9674	12.4231	-0.169035	-0.756157	0.1871	0.617673
FBgn0038179	CG9312	32.8922	24.3893	-0.431497	-1.69152	0.00325	0.0309657
FBgn0039453	CG6403	487.069	545.375	0.163123	0.961646	0.09365	0.410618
FBgn0051741	CG31741	7.59044	0.714002	-3.41018	-8.71181	5e-05	0.000767624
FBgn0052249	CG32249	72.3907	127.698	0.818856	4.21261	5e-05	0.000767624
FBgn0261554	CG42672	14.3177	25.862	0.853032	4.3709	5e-05	0.000767624
FBgn0031500	CG17221	12.6482	20.2275	0.677385	2.55289	5e-05	0.000767624
FBgn0034647	pirk	11.8376	6.60703	-0.8413	-2.84238	5e-05	0.000767624
FBgn0035091	CG3829	37.1165	25.1173	-0.563381	-1.78217	0.00165	0.017377
FBgn0035499	Chd64	373.271	348.236	-0.100158	-0.614351	0.28855	0.760968
FBgn0039308,FBgn0039309	CG11889,CG11891	17.2837	27.4619	0.66802	2.78465	5e-05	0.000767624
FBgn0263039	CR43334	0.0614873	0.0600504	-0.0341129	0	1	1
FBgn0264953	Piezo	19.1569	16.1638	-0.245099	-1.40543	0.01325	0.0976466
FBgn0031849,FBgn0031850	CG11327,Tsp	n/a	n/a	n/a	n/a	n/a	n/a
FBgn0032646	mEFTs	42.225	46.4809	0.138539	0.704697	0.218	0.665051
FBgn0033720,FBgn0033721,FBgn0050047,FBgn0053012	CG13160,CG13159,CG30047,CG33012	n/a	n/a	n/a	n/a	n/a	n/a
FBgn0036334	CG11267	149.343	147.085	-0.021979	-0.11177	0.8402	0.99771
FBgn0037128	CG14572	201.683	74.7527	-1.43189	-7.55836	5e-05	0.000767624
FBgn0039941	CG17167	30.6411	33.4446	0.126302	0.64217	0.259	0.722825
FBgn0026428	HDAC6	20.1777	16.3357	-0.304738	-1.56741	0.0063	0.0535036
FBgn0030177	CG2972	16.418	14.7997	-0.149709	-0.576712	0.32425	0.798777
FBgn0032639	CG18563	60.6802	32.6886	-0.892436	-2.44156	5e-05	0.000767624
FBgn0037955	CG6950	76.4996	98.3249	0.362103	1.89518	0.00125	0.013688
FBgn0038341	AdamTS-A	11.498	10.2193	-0.170086	-0.87491	0.12975	0.503126
FBgn0040759	CG13177	2.8413	10.7523	1.92002	4.41083	5e-05	0.000767624
FBgn0261479	nero	26.7332	25.3867	-0.0745609	-0.316177	0.58485	0.963356
FBgn0263706	CG43658	6.58847	5.36608	-0.296075	-1.42581	0.01285	0.0952123
FBgn0005278	Sam-S	577.778	351.296	-0.71783	-4.36722	5e-05	0.000767624
FBgn0010482	l(2)01289	124.643	129.151	0.05125	0.313001	0.5859	0.96355
FBgn0033482	CG1371	19.8404	20.0214	0.0130979	0.0688663	0.9011	0.99771
FBgn0033688	Prp8	12.0673	11.1483	-0.114273	-0.570445	0.3202	0.79478
FBgn0036927	Gabat	32.2753	23.0254	-0.487205	-1.59826	0.00575	0.0497255
FBgn0002440	l(3)mbn	84.2994	77.314	-0.124794	-0.72178	0.2085	0.65098
FBgn0033725	Cpr49Ac	8.94563	2.74728	-1.70318	-4.90429	5e-05	0.000767624
FBgn0035770	pst	284.091	343.483	0.273886	1.71164	0.00315	0.0301374
FBgn0036592	CG13049	0.450312	0.441482	-0.0285679	0	1	1
FBgn0039316	CG11893	39.6018	23.2585	-0.767804	-3.55386	5e-05	0.000767624
FBgn0042206	GstD10	58.8955	16.4722	-1.83812	-7.28312	5e-05	0.000767624
FBgn0259726,FBgn0259727	CG42380,CG42381	35.3184	35.3293	0.000444204	0.00221492	0.99715	0.999129
FBgn0003062	Fib	60.1883	46.4602	-0.373489	-1.89583	0.001	0.0112304
FBgn0010040	GstD4	0.15696	0.239336	0.608641	0	1	1
FBgn0011296	l(2)efl	685.504	358.461	-0.935349	-5.55936	5e-05	0.000767624
FBgn0034624	CG17974	5.5762	7.15712	0.360099	1.04001	0.07115	0.342627
FBgn0038450	CG17560	2.26637	13.3593	2.55939	5.4808	5e-05	0.000767624
FBgn0039644	CG11897	5.49965	6.20613	0.174354	0.76179	0.18385	0.612534
FBgn0032187	CG4839	9.19551	10.8119	0.233621	1.04292	0.0689	0.334808
FBgn0033970	CG10205	51.2304	40.8163	-0.327855	-1.47171	0.0114	0.0868944
FBgn0036157	CG7560	8.96891	4.24172	-1.08028	-3.13558	5e-05	0.000767624
FBgn0037127	CG14566	755.675	376.629	-1.00462	-5.99332	5e-05	0.000767624
FBgn0263083	CG43351	198.816	101.068	-0.976101	-2.76456	5e-05	0.000767624
FBgn0000405	CycB	6.21552	8.42514	0.438824	1.73888	0.00205	0.0208746
FBgn0023549	Mct1	9.17662	12.1997	0.410811	1.65288	0.00475	0.0425436
FBgn0033216	CG1946	0.66132	0.967661	0.549152	0.943812	0.1018	0.432973
FBgn0034802	CG3800	159.634	157.514	-0.01929	-0.116426	0.8421	0.99771
FBgn0036124	CG7839	6.96647	6.03367	-0.207392	-0.870566	0.12855	0.50063
FBgn0040319	Gclc	84.2766	59.2101	-0.509287	-3.01788	5e-05	0.000767624
FBgn0040507	ACXD	7.48733	7.74391	0.0486113	0.215345	0.70865	0.99211
FBgn0019660	roX2	7.66505	9.27502	0.275055	0.658258	0.24055	0.697725
FBgn0033936	CG17386	1.95673	0.159948	-3.61277	-6.63879	5e-05	0.000767624
FBgn0015245	Hsp60A	133.42	104.888	-0.34712	-2.07573	0.0005	0.00612417
FBgn0034534	maf-S	107.066	106.337	-0.00986159	-0.047818	0.93185	0.99771
FBgn0039519	Cyp6a18	19.844	7.38894	-1.42526	-5.4736	5e-05	0.000767624
FBgn0039807	CG15546	17.094	13.1161	-0.382156	-1.62413	0.00465	0.0417798
FBgn0051221	CG31221	7.28362	8.23749	0.177549	0.593523	0.29935	0.772822
FBgn0013269	FK506-bp1	57.5065	48.6127	-0.242392	-1.05295	0.0669	0.328682
FBgn0027375	RecQ5	10.5762	12.7871	0.273872	0.998264	0.08425	0.383344
FBgn0034428	CG18606	0.994079	0.286976	-1.79243	-1.98746	0.0085	0.0682442
FBgn0039087	CG10168	n/a	n/a	n/a	n/a	n/a	n/a
FBgn0263850	CG43711	0	0	0	0	1	1
FBgn0019938	RpI1	7.78039	7.23024	-0.105799	-0.48055	0.40475	0.868647
FBgn0031937	CG13795	n/a	n/a	n/a	n/a	n/a	n/a
FBgn0033624	CG12384	384.346	361.021	-0.0903257	-0.519906	0.3582	0.830824
FBgn0034275	CG5002	6.94157	13.4557	0.954885	3.72759	5e-05	0.000767624
FBgn0037698	CG16779	1.46943	1.66541	0.180617	0.695997	0.2233	0.674828
FBgn0037817	Cyp12e1	43.5018	31.8811	-0.448371	-2.22452	0.0001	0.00145416
FBgn0263987	spoon	26.6068	29.6058	0.154083	0.86079	0.13315	0.510865
FBgn0030803	CG4880	7.26926	8.98769	0.306141	1.09612	0.05655	0.294334
FBgn0034407	DptB	200.05	30.6698	-2.70547	-9.34756	5e-05	0.000767624
FBgn0034422	CG7137	8.31076	8.21996	-0.0158498	-0.0525685	0.92815	0.99771
FBgn0035413	CG14958	33.7967	13.127	-1.36435	-3.35905	5e-05	0.000767624
FBgn0039131	CG12268	10.2774	10.4719	0.0270353	0.103942	0.85525	0.99771
FBgn0259716	CG42370	11.955	9.04131	-0.403011	-0.784026	0.17405	0.594267
FBgn0025373	Fpps	33.2974	33.3043	0.000298786	0.00131748	0.99845	0.999344
FBgn0034753	CG2852	578.134	372.4	-0.634548	-3.83979	5e-05	0.000767624
FBgn0035547	CG15022	9.7967	1.25942	-2.95954	-6.95402	5e-05	0.000767624
FBgn0035626	lin-28	2.76304	3.35445	0.279817	0.694897	0.23025	0.684369
FBgn0036199	Bmcp	13.6713	14.7252	0.107139	0.444117	0.439	0.891533
FBgn0038679	CG6040	9.41499	8.98086	-0.0681058	-0.343	0.55345	0.95465
FBgn0039207	CG5789	5.04723	5.47813	0.11819	0.375544	0.5091	0.934972
FBgn0086346	ALiX	74.3257	66.2933	-0.164998	-0.958575	0.0915	0.404411
FBgn0032282	CG7299	616.868	804.266	0.38271	2.3746	5e-05	0.000767624
FBgn0033601	Cpr47Ed	0.317633	0.101369	-1.64774	0	1	1
FBgn0035735	Cpr65Ea	2.02735	0.743009	-1.44815	-1.79486	0.0189	0.129989
FBgn0037627	CG13318	10.3531	6.24335	-0.729664	-2.39225	5e-05	0.000767624
FBgn0033760	CG8785	25.8769	64.151	1.30981	6.70052	5e-05	0.000767624
FBgn0034443	cer	67.6659	49.5371	-0.449919	-1.74936	0.0024	0.0238783
FBgn0034718	wdp	82.2374	90.2586	0.13427	0.797135	0.1641	0.575364
FBgn0027600	obst-B	64.2178	47.6875	-0.429363	-2.13593	5e-05	0.000767624
FBgn0031653	Jon25Biii	4796.61	3486.58	-0.460204	-2.87962	5e-05	0.000767624
FBgn0038197	foxo	32.491	26.9127	-0.271756	-1.48628	0.00865	0.0691475
FBgn0265831	CR44620	18.8135	11.4195	-0.720267	-0.935526	0.11245	0.460843
FBgn0011705	rost	18.1552	17.5178	-0.0515616	-0.212328	0.70835	0.992083
FBgn0024734,FBgn0284225	PRL-1,CG46309	58.1752	68.4817	0.235313	1.35413	0.01785	0.124555
FBgn0030775	CG9673	328.983	291.065	-0.176672	-0.632876	0.27715	0.745996
FBgn0053494	CG33494	20.782	34.0999	0.714433	1.86182	0.002	0.0204615
FBgn0265577	CR44404	146.883	55.4905	-1.40436	-3.57699	5e-05	0.000767624
FBgn0033777	CG17574	139.914	191.712	0.454402	2.50779	5e-05	0.000767624
FBgn0033906	CG8331	174.321	197.234	0.17816	0.864766	0.1271	0.497345
FBgn0036321	CG14120	89.7049	156.636	0.804161	3.42149	5e-05	0.000767624
FBgn0038460	CG18622	17.1751	8.00739	-1.10091	-3.44423	5e-05	0.000767624
FBgn0039877	CG2118	43.3026	31.189	-0.473417	-1.51351	0.00865	0.0691475
FBgn0042701	CR12628	13.4867	8.371	-0.688068	-1.90047	0.00125	0.013688
FBgn0043456	CG4747	38.5786	38.3033	-0.0103325	-0.0561745	0.92135	0.99771
FBgn0021979,FBgn0261363	l(2)k09913,PPO3	66.2076	66.6273	0.00911648	0.0486954	0.93155	0.99771
FBgn0028573	prc	96.5281	78.5079	-0.298112	-1.78725	0.00195	0.02005
FBgn0030796	CG4829	14.4223	13.8104	-0.0625492	-0.28427	0.6248	0.97624
FBgn0032819	CG10463	5.40656	4.68428	-0.206884	-0.682468	0.235	0.690476
FBgn0036980	RhoBTB	27.009	28.235	0.0640462	0.293572	0.609	0.970193
FBgn0038783	CG4367	83.237	30.5	-1.44842	-6.3438	5e-05	0.000767624
FBgn0043841	vir-1	196.065	160.074	-0.292592	-1.62757	0.0041	0.0376262
FBgn0085359	CG34330	110.465	114.333	0.0496624	0.242982	0.66435	0.985572
FBgn0261461	RhoGAP18B	21.9368	18.5871	-0.239055	-1.04268	0.06835	0.333188
FBgn0016059,FBgn0034259	Sema1b,P32	n/a	n/a	n/a	n/a	n/a	n/a
FBgn0032198	eEF1delta	165.369	168.597	0.0278891	0.153293	0.79095	0.997427
FBgn0033356,FBgn0053199	CG8229,CG33199	201.669	274.877	0.446801	2.62268	5e-05	0.000767624
FBgn0033594	CG13226	3.28754	0.32865	-3.32239	-4.1903	5e-05	0.000767624
FBgn0036949	CG7290	658.245	607.511	-0.115714	-0.723042	0.2066	0.64834
FBgn0039302	Nup358	11.3633	11.9591	0.0737214	0.40298	0.4762	0.916287
FBgn0031145	Ntf-2	91.3225	83.829	-0.123521	-0.595154	0.30275	0.777248
FBgn0032919	CG9253	32.3855	30.4195	-0.090351	-0.409623	0.47325	0.914187
FBgn0034756	Cyp6d2	6.52833	4.67617	-0.481386	-1.1165	0.05635	0.293583
FBgn0035553	CG13722	32.0002	24.9178	-0.360906	-1.28811	0.02535	0.162759
FBgn0036538	CG15715	83.766	89.4232	0.094285	0.459156	0.42735	0.88395
FBgn0036940	obst-J	86.8914	62.7864	-0.468761	-1.93508	0.0011	0.0122454
FBgn0038321	CG6218	14.4694	11.89	-0.283248	-0.59749	0.301	0.77475
FBgn0042179	CG18869	11.5783	12.6586	0.128698	0.525548	0.36165	0.833576
FBgn0051116	ClC-a	16.1589	18.2048	0.171996	0.886	0.125	0.492734
FBgn0054026	CG34026	478.609	324.177	-0.562066	-2.84718	5e-05	0.000767624
FBgn0002869	MtnB	40.3971	40.2079	-0.00677196	-0.0192094	0.9727	0.997861
FBgn0016041	Tom40	55.0289	56.3718	0.0347856	0.184556	0.7479	0.995353
FBgn0034201	CG17290	104.046	7.23626	-3.84583	-7.19383	5e-05	0.000767624
FBgn0037721	CG9427	39.6795	25.1672	-0.656848	-2.66438	5e-05	0.000767624
FBgn0032001,FBgn0032002	CG8360,CG8353	91.0654	72.6513	-0.325914	-1.58311	0.00705	0.0587373
FBgn0035985	Cpr67B	470.046	329.475	-0.512634	-3.09745	5e-05	0.000767624
FBgn0038292	CG3987	103.317	90.6326	-0.188974	-0.640076	0.26405	0.729717
FBgn0038610	CG7675	109.623	88.5058	-0.308709	-1.67912	0.00405	0.0372972
FBgn0027582	CG6230	18.723	19.996	0.0949	0.504555	0.37285	0.844135
FBgn0266019	rudhira	133.698	131.914	-0.0193797	-0.0404887	0.94495	0.99771
FBgn0039868	CG11563	16.7445	15.4562	-0.115509	-0.396881	0.487	0.9232
FBgn0053120	CG33120	4.02592	6.32574	0.651914	2.11629	0.00015	0.00210571
FBgn0038873	CG5892	1.2145	10.6119	3.12724	9.21465	5e-05	0.000767624
FBgn0259938	cwo	18.3953	21.0866	0.196984	1.04825	0.06865	0.334165
FBgn0263258	chas	9.67388	7.47221	-0.37256	-1.75238	0.0026	0.0255921
FBgn0030272	CG15201	82.0236	75.9652	-0.110702	-0.464344	0.41625	0.876366
FBgn0030828	CG5162	66.2594	34.3552	-0.947595	-4.8087	5e-05	0.000767624
FBgn0262035	CG42846	204.723	179.213	-0.191998	-1.00201	0.079	0.3666
FBgn0262794	CG43175	30.0905	18.5007	-0.701728	-2.02521	0.0003	0.00389704
FBgn0263231	bel	47.1308	50.1597	0.0898577	0.509079	0.3759	0.846737
FBgn0266570	CG2982	18.7936	17.4769	-0.104798	-0.489094	0.39385	0.861695
FBgn0028399	TMS1	87.2155	81.9273	-0.090241	-0.506315	0.38055	0.850194
FBgn0034093	CG15706	11.0988	15.3736	0.470052	1.66022	0.00405	0.0372972
FBgn0034951	CG3860	32.289	32.2521	-0.00164945	-0.00817234	0.9887	0.998458
FBgn0259214	PMCA	137.292	140.982	0.0382611	0.231293	0.6879	0.989206
FBgn0005777,FBgn0037744	PpD3,CG8417	n/a	n/a	n/a	n/a	n/a	n/a
FBgn0033631	Sod3	79.8468	85.0349	0.0908203	0.465905	0.41545	0.875666
FBgn0034734	CG4554	2.9896	2.75359	-0.118638	-0.501604	0.38165	0.851002
FBgn0040338	TfIIA-S-2	6.45396	6.15981	-0.0672994	-0.141437	0.80135	0.99771
FBgn0033294	Mal-A4	293.223	123.233	-1.25061	-7.51856	5e-05	0.000767624
FBgn0037232	Suv3	8.62283	9.41096	0.12618	0.482404	0.3979	0.863337
FBgn0036359	CG14105	82.2697	65.4988	-0.328894	-0.575115	0.2988	0.772158
FBgn0039817	CG15553	5.30368	6.82778	0.364423	1.22687	0.03135	0.191421
FBgn0053460	CG33460	4.39196	5.54648	0.336708	0.889684	0.1258	0.494514
FBgn0026619	Taz	21.1899	22.2496	0.0703992	0.29249	0.6071	0.969531
FBgn0033352	PAN2	20.4538	20.6689	0.0150878	0.0802325	0.88845	0.99771
FBgn0034447	CG7744	5.36911	4.60583	-0.221224	-0.748638	0.1923	0.626705
FBgn0035969	CG4476	1.0329	0.985359	-0.0679844	-0.158661	0.7851	0.997427
FBgn0036254	CG5645	5.54406	5.9463	0.10105	0.240756	0.66645	0.985634
FBgn0039085	CG10170	n/a	n/a	n/a	n/a	n/a	n/a
FBgn0039820	CG15554	29.4979	23.4773	-0.329346	-1.26599	0.0254	0.162966
FBgn0013680	mt:ND2	6.94123	8.02162	0.208702	0.463758	0.3386	0.812718
FBgn0033033	scaf	95.3809	56.5934	-0.753066	-4.41945	5e-05	0.000767624
FBgn0052379	CG32379	3.696	5.13916	0.475569	1.32093	0.0228	0.150337
FBgn0020641,FBgn0020642	Lcp65Ad,Lcp65Ac	n/a	n/a	n/a	n/a	n/a	n/a
FBgn0037230	CG9780	93.5625	64.2638	-0.541924	-2.37714	5e-05	0.000767624
FBgn0039690	CG1969	73.1527	40.8909	-0.839133	-3.98777	5e-05	0.000767624
FBgn0030688	CG8952	144.123	163.368	0.180824	0.927447	0.10415	0.439522
FBgn0038306	Art3	12.7073	11.9346	-0.0905146	-0.3628	0.5308	0.946173
FBgn0040777	CG14767	102.082	88.8244	-0.200705	-1.15746	0.04355	0.244916
FBgn0259733	tal-AA	4.74691	6.22719	0.391594	1.23212	0.0332	0.199839
FBgn0030343	ATP7	11.586	11.6305	0.00553345	0.0226464	0.967	0.997817
FBgn0038481	CG17475	102.85	81.6417	-0.333157	-1.76448	0.0022	0.0221937
FBgn0261535	l(2)34Fd	6.13484	5.34356	-0.199225	-0.654579	0.2537	0.715394
FBgn0029831	CG5966	8.37265	4.59529	-0.86553	-3.2606	5e-05	0.000767624
FBgn0032082	CG18088	1.37687	1.75852	0.352965	0.757846	0.1855	0.61542
FBgn0039494	grass	24.7941	15.0843	-0.71695	-2.96006	5e-05	0.000767624
FBgn0040367	CG11382	1.04499	0.445564	-1.22978	-2.1905	0.0003	0.00389704
FBgn0284436	CCT8	66.5741	60.4627	-0.138916	-0.770736	0.1793	0.604085
FBgn0003257	r-l	13.1812	14.545	0.14204	0.219119	0.70125	0.990443
FBgn0028562	sut2	1.57858	1.77436	0.168664	0.399383	0.4876	0.923484
FBgn0031432	Cyp309a1	21.5045	5.92919	-1.85873	-6.93621	5e-05	0.000767624
FBgn0053113	Rtnl1	383.524	430.214	0.165737	0.966332	0.09165	0.40488
FBgn0004369	Ptp99A	9.50353	9.28643	-0.0333388	-0.157278	0.78435	0.997427
FBgn0037842	CG6567	30.622	30.0069	-0.0292729	-0.124154	0.82805	0.99771
FBgn0039755,FBgn0039756	CG15531,CG9743	n/a	n/a	n/a	n/a	n/a	n/a
FBgn0040091	Ugt58Fa	9.448	5.66677	-0.737482	-2.61419	5e-05	0.000767624
FBgn0002031	l(2)37Cc	108.056	96.2462	-0.16698	-0.936868	0.0998	0.428069
FBgn0027359	Tim8	71.948	79.7623	0.148752	0.688086	0.23355	0.688556
FBgn0027586	CG5867	50.3386	61.2685	0.283479	1.37662	0.01625	0.115398
FBgn0030157	CG1468	197.424	167.808	-0.234481	-1.28241	0.02575	0.164611
FBgn0047095	CG33939	129.351	56.2778	-1.20065	-2.70881	5e-05	0.000767624
FBgn0031285	CG3662	252.388	251.61	-0.00445236	-0.0268027	0.9623	0.997741
FBgn0031872	ihog	5.87166	4.43121	-0.406067	-1.55733	0.0071	0.0590871
FBgn0033289	CG2121	6.19236	2.80223	-1.14392	-1.30353	0.03165	0.192742
FBgn0052251	Claspin	1.60945	1.49362	-0.107751	-0.334638	0.55575	0.954749
FBgn0036566	ClC-c	22.2255	25.118	0.176504	0.928518	0.1056	0.443309
FBgn0038146	CG9799	9.06518	8.18995	-0.146481	-0.619888	0.2885	0.760891
FBgn0039629	CG11842	2.63957	0.181154	-3.86501	-3.72471	0.00025	0.00331286
FBgn0040259	Ugt86Da	51.4566	38.5958	-0.414913	-2.20755	0.00015	0.00210571
FBgn0261020	wol	32.7157	30.3421	-0.108659	-0.503861	0.3784	0.848061
FBgn0031630	CG15629	14.5633	13.4859	-0.110887	-0.389769	0.4944	0.927082
FBgn0031816,FBgn0259749	CG16947,mmy	n/a	n/a	n/a	n/a	n/a	n/a
FBgn0035192,FBgn0053966	CG9194,CG33966	n/a	n/a	n/a	n/a	n/a	n/a
FBgn0037057	CG10512	106.57	56.6913	-0.910605	-4.29387	5e-05	0.000767624
FBgn0039448	TwdlQ	0.161333	0.0264182	-2.61044	0	1	1
FBgn0004924	Top1	23.3877	24.4272	0.062739	0.308588	0.5818	0.962644
FBgn0015399	kek1	2.08923	2.2228	0.0894044	0.321137	0.57365	0.961172
FBgn0028487	f-cup	17.7321	20.8523	0.233847	0.78776	0.17305	0.593323
FBgn0035767	CG8596	11.1163	10.2259	-0.120449	-0.24226	0.6812	0.988549
FBgn0283547	mir-9376	n/a	n/a	n/a	n/a	n/a	n/a
FBgn0036099	CG11811	31.6894	29.8734	-0.0851392	-0.24862	0.6607	0.984387
FBgn0037515	Sp7	34.9901	24.676	-0.503839	-2.32748	0.00015	0.00210571
FBgn0037849	CG4596	1.23653	1.22117	-0.0180286	-0.0361544	0.95195	0.99771
FBgn0039798	CG11313	3.28626	3.16235	-0.0554473	-0.13918	0.80595	0.99771
FBgn0061361	CG33786	9.16507	10.7963	0.236325	0.677258	0.2404	0.6974
FBgn0264441	CR43859	1.50198	1.49175	-0.009856	-0.0132443	0.9803	0.998097
FBgn0033571	Rpb5	19.5633	16.7779	-0.221591	-0.841866	0.14015	0.525823
FBgn0036732	Oatp74D	34.1433	37.3809	0.130699	0.482595	0.3534	0.826108
FBgn0004240	DptA	138.895	3.10925	-5.48128	-12.682	5e-05	0.000767624
FBgn0022702	Cht2	46.0471	35.6878	-0.367682	-1.75972	0.0016	0.0169084
FBgn0030774	spheroide	142.205	130.618	-0.12262	-0.365807	0.5205	0.940966
FBgn0040255	Ugt86De	0.0260662	0.235715	3.17679	0	1	1
FBgn0052409	CG32409	16.7026	14.7274	-0.18157	-0.598611	0.2963	0.769146
FBgn0039151	CG13607	15.3747	56.6836	1.88237	7.8341	5e-05	0.000767624
FBgn0041191	Rheb	161.964	146.525	-0.144521	-0.80116	0.1654	0.577944
FBgn0085194	CG34165	71.0026	43.6998	-0.700246	-2.7247	5e-05	0.000767624
FBgn0037010	CG4825	20.1967	30.8113	0.609336	2.91697	5e-05	0.000767624
FBgn0038088	CG10126	21.618	28.609	0.404231	1.54903	0.0064	0.0541534
FBgn0035207	Sherpa	21.0642	20.5189	-0.0378449	-0.199592	0.72605	0.995307
FBgn0082936,FBgn0082938,FBgn0259936	snoRNA:Me28S-C2645c,snoRNA:Me28S-C2645a	n/a	n/a	n/a	n/a	n/a	n/a
FBgn0052133	Ptip	2.67209	2.54289	-0.0714977	-0.293121	0.6102	0.970445
FBgn0016687	Nurf-38	194.554	244.666	0.330644	1.9578	0.0004	0.00501761
FBgn0038701	CG18493	426.338	315.908	-0.432491	-2.3969	5e-05	0.000767624
FBgn0039656,FBgn0263236	CG11951,SP1029	n/a	n/a	n/a	n/a	n/a	n/a
FBgn0041156	exex	7.71925	5.94353	-0.37714	-1.42408	0.0144	0.104493
FBgn0001308	Khc	14.1618	10.5411	-0.425983	-0.733011	0.19125	0.624884
FBgn0013981	His4r	808.939	798.466	-0.0187992	-0.113407	0.8444	0.99771
FBgn0034202,FBgn0050458	CG17287,CG30458	68.2031	10.6546	-2.67836	-7.20488	5e-05	0.000767624
FBgn0050499	CG30499	43.6852	45.62	0.0625224	0.241802	0.66615	0.985634
FBgn0051121	CG31121	16.3342	11.4046	-0.518283	-1.88113	0.00095	0.0107474
FBgn0004427	LysD	1280.79	577.45	-1.14926	-2.89881	5e-05	0.000767624
FBgn0029827	CG6048	18.1132	36.3593	1.00529	4.25236	5e-05	0.000767624
FBgn0033523	CG12895	41.3963	45.192	0.126565	0.230729	0.6897	0.989259
FBgn0038419	CG14879	11.155	14.2244	0.350677	1.11797	0.0497	0.26861
FBgn0038473	Ns1	22.6418	21.7815	-0.0558865	-0.201849	0.72925	0.995353
FBgn0039481	Cpr97Eb	83.4701	70.2209	-0.249359	-1.28895	0.0242	0.15696
FBgn0030156	CG15247	11.8529	11.5452	-0.037951	-0.158636	0.7804	0.997064
FBgn0034408	sano	8.52894	6.04556	-0.496491	-2.13664	0.00015	0.00210571
FBgn0050151	CG30151	14.4164	13.5506	-0.0893497	-0.310487	0.5845	0.963124
FBgn0039537	CG5590	141.083	87.9271	-0.68216	-3.89251	5e-05	0.000767624
FBgn0004644	hh	1.3085	1.25355	-0.0618984	-0.152741	0.78745	0.997427
FBgn0028491	CG2930	77.8858	109.424	0.490496	2.85274	5e-05	0.000767624
FBgn0031381	Npc2a	117.453	79.7035	-0.55937	-2.68776	5e-05	0.000767624
FBgn0036368	CG10738	2.61233	4.0006	0.614879	1.63307	0.00525	0.046137
FBgn0030543	CG11585	128.115	46.8713	-1.45066	-2.21055	0.00025	0.00331286
FBgn0032773	fon	927.014	369.156	-1.32836	-8.29622	5e-05	0.000767624
FBgn0035449	CG14971	17.145	16.703	-0.0376801	-0.17512	0.75485	0.995353
FBgn0035608	blanks	39.5221	47.2449	0.2575	1.24726	0.0314	0.191631
FBgn0260795	NaPi-III	13.9299	18.8028	0.432761	1.3493	0.03235	0.195938
FBgn0038508	CG5866	3.72481	4.40915	0.243333	0.552702	0.3338	0.808307
FBgn0051267	CG31267	52.5492	42.8737	-0.293578	-1.3464	0.0201	0.136687
FBgn0000046	Act87E	895.681	831.325	-0.107572	-0.677213	0.2303	0.684407
FBgn0038552	CG18012	56.8276	51.9612	-0.129157	-0.683959	0.23305	0.68842
FBgn0038897	CG5849	11.632	16.9264	0.541171	2.56939	5e-05	0.000767624
FBgn0039561	mfrn	19.6475	18.61	-0.0782623	-0.392813	0.4907	0.925078
FBgn0017581	Lk6	144.254	163.827	0.183568	1.1229	0.05275	0.28029
FBgn0030040	CG15347	287.451	249.496	-0.204302	-1.19041	0.03685	0.216649
FBgn0031488	CG17265	5.34736	6.30213	0.237012	0.904977	0.11695	0.47241
FBgn0032988	Tif-IA	27.5214	29.7998	0.114752	0.566742	0.3194	0.794398
FBgn0000244	by	76.9163	72.9613	-0.0761585	-0.446974	0.4378	0.890911
FBgn0004237	Hrb87F	59.5782	64.5929	0.116592	0.639335	0.2714	0.738602
FBgn0038115	CG7966	75.1371	29.6022	-1.34382	-6.82283	5e-05	0.000767624
FBgn0038683	CG11779	20.4234	22.6763	0.15096	0.592451	0.3084	0.782281
FBgn0087035	AGO2	69.4436	63.5442	-0.128082	-0.714572	0.21345	0.658565
FBgn0053127	CG33127	170.441	213.719	0.32644	0.752858	0.1867	0.617179
FBgn0085282	CG34253	9.63041	12.733	0.402908	0.985401	0.08895	0.397233
FBgn0038930	CG5778	131.243	63.8592	-1.03928	-4.37448	5e-05	0.000767624
FBgn0085487	CG34458	4.02677	3.28849	-0.2922	-0.681687	0.2326	0.687697
FBgn0035621	CG10591	0.504501	0.264222	-0.933107	0	1	1
FBgn0037563	CG11672	56.7439	47.3768	-0.260286	-1.26282	0.0272	0.171855
FBgn0050085	Rif1	1.55956	1.40399	-0.151609	-0.464432	0.4276	0.88395
FBgn0015570	alpha-Est2	17.3093	16.3184	-0.0850513	-0.338869	0.54835	0.95257
FBgn0030756	CG9903	8.5491	12.9903	0.603595	2.28506	0.00015	0.00210571
FBgn0028542	NimB4	25.0737	14.736	-0.766827	-3.25848	5e-05	0.000767624
FBgn0035022	CG11413	170.157	59.3663	-1.51915	-3.43483	5e-05	0.000767624
FBgn0262114	RanBPM	36.4177	35.7155	-0.028093	-0.149685	0.79835	0.99771
FBgn0039611	CG14528	40.6004	27.628	-0.555364	-1.68442	0.00285	0.0276181
FBgn0261873	sdt	20.2202	17.4774	-0.210307	-1.1184	0.0506	0.272159
FBgn0264711	CG43980	2.03596	1.44314	-0.496499	-1.5864	0.00675	0.05657
FBgn0036589	CG13067	4224.43	2255.95	-0.90502	-5.66949	5e-05	0.000767624
FBgn0051272	CG31272	7.11826	17.5164	1.29911	5.25951	5e-05	0.000767624
FBgn0052694	CG32694	58.3777	43.9635	-0.409111	-2.00854	0.0004	0.00501761
FBgn0265267	CG18258	0.0445224	0.0225722	-0.979983	0	1	1
FBgn0014135	bnl	2.0237	3.2026	0.66225	2.24302	5e-05	0.000767624
FBgn0015019	CCT3	67.6355	59.066	-0.195454	-1.09893	0.05615	0.293162
FBgn0036686	CG7728	7.54168	7.28076	-0.0507973	-0.219607	0.70605	0.991466
FBgn0039469	TwdlC	6.37458	0.0612007	-6.70264	-4.43639	0.04575	0.253121
FBgn0002736	mago	24.1899	20.5995	-0.231796	-0.724527	0.20485	0.645594
FBgn0031041	CG12788	12.8477	13.9754	0.121371	0.433537	0.44685	0.896573
FBgn0032775	CG17544	12.4926	10.3977	-0.264813	-1.09212	0.0561	0.292984
FBgn0003292	rt	3.97621	2.82187	-0.494745	-1.69836	0.00395	0.0364856
FBgn0032401	Plzf	2.91641	3.73919	0.358533	1.0672	0.06545	0.32367
FBgn0032495	CG16820	9.76007	9.48271	-0.0415917	-0.152232	0.79135	0.997444
FBgn0038326	CG5044	114.558	84.7598	-0.434621	-2.31323	0.0001	0.00145416
FBgn0032399	CG6785	0.335897	0.284744	-0.238353	0	1	1
FBgn0016078	wun	25.5435	39.5092	0.629233	3.01541	5e-05	0.000767624
FBgn0032261	CG6094	22.4309	22.1349	-0.0191688	-0.0686107	0.90285	0.99771
FBgn0033485	RpLP0-like	37.0962	33.0006	-0.168777	-0.492832	0.39445	0.861782
FBgn0037942	CG14721	15.5077	19.3948	0.322687	1.0681	0.06355	0.318199
FBgn0031868	Rat1	9.98988	8.5251	-0.22875	-0.786517	0.1737	0.593951
FBgn0016684	NaPi-T	63.7393	61.5953	-0.049362	-0.273392	0.63775	0.978087
FBgn0030086	CCT2	68.008	62.8025	-0.114882	-0.645567	0.26175	0.726597
FBgn0034432	CG7461	109.345	88.2613	-0.309031	-1.81391	0.0019	0.0196069
FBgn0041092	tai	16.7683	15.1539	-0.146048	-0.823228	0.14935	0.544933
FBgn0016054	phr6-4	1.97978	2.17598	0.13633	0.359254	0.5269	0.943978
FBgn0035094	CG9380	106.815	135.148	0.339425	2.00778	0.00065	0.00771303
FBgn0050377	CG30377	9.25577	7.63364	-0.277981	-0.665189	0.24195	0.699292
FBgn0267130	CR45570	0.0374637	0.0406451	0.117587	0	1	1
FBgn0039609	CG14529	34.3094	23.1514	-0.567503	-1.56211	0.0072	0.059677
FBgn0037911	CG10898	15.3901	13.2546	-0.215506	-0.925654	0.10685	0.446321
FBgn0040250	Ugt86Dj	6.08432	6.69425	0.137827	0.469783	0.41025	0.871678
FBgn0015040	Cyp9c1	79.1931	74.8808	-0.080779	-0.44506	0.43875	0.891369
FBgn0015575	alpha-Est7	215.418	169.968	-0.341875	-2.08205	0.0002	0.00271764
FBgn0026090	CG14812	46.116	42.0631	-0.132713	-0.5581	0.32925	0.804204
FBgn0038878	CG3301	94.9577	63.9449	-0.570456	-2.74964	5e-05	0.000767624
FBgn0045852	ham	8.81753	8.51583	-0.0502275	-0.220435	0.7013	0.990443
FBgn0029860	CG15891	39.4256	32.5979	-0.274351	-1.14838	0.04615	0.254761
FBgn0035636	Cralbp	3.36451	3.68758	0.13228	0.180554	0.7461	0.995353
FBgn0038180	Cht5	16.665	1.92342	-3.11508	-9.44501	5e-05	0.000767624
FBgn0031522,FBgn0031523	CG3285,CG15408	5.60031	5.08401	-0.139541	-0.435486	0.449	0.897951
FBgn0043458	CG12084	12.6236	12.6551	0.00359648	0.0169604	0.9745	0.997861
FBgn0000448,FBgn0033497,FBgn0284237	Hr3,CG12912,CG46321	0.6034	0.648266	0.103471	0.184283	0.6807	0.988516
FBgn0046302	CG10650	98.3956	100.495	0.0304527	0.173098	0.7626	0.995953
FBgn0051955	CG31955	0.484055	1.22381	1.33814	1.01765	0.03875	0.224739
FBgn0030539	CG1368	578.118	212.427	-1.4444	-3.44813	5e-05	0.000767624
FBgn0044452	Atg2	15.0791	13.7155	-0.136742	-0.736577	0.2027	0.641779
FBgn0011554	etaTry	48.8965	48.2334	-0.0196981	-0.0906424	0.87695	0.99771
FBgn0023529	CG2918	33.7567	31.3908	-0.104833	-0.572944	0.3215	0.796346
FBgn0030077	CG15365	2.56669	2.62505	0.0324371	0.0449554	0.93675	0.99771
FBgn0031562	CG3604	265.94	107.853	-1.30204	-6.5126	5e-05	0.000767624
FBgn0261014	TER94	88.192	86.0394	-0.0356515	-0.211589	0.70855	0.99211
FBgn0265048	cv-d	20.7332	16.3034	-0.346768	-1.60411	0.00685	0.0572649
FBgn0030777	CG9672	328.895	196.599	-0.742372	-2.2668	0.00015	0.00210571
