# Supplementary material for: The polyol pathway is an evolutionarily conserved system for sensing glucose uptake
Source: PLoS Biol. 2022 Jun 10;20(6):e3001678. doi: 10.1371/journal.pbio.3001678 (PMC9223304; doi:10.1371/journal.pbio.3001678)
Supplement: S4 Data — WT_starved = average expression levels of triplicated experiments of starved wild-type larvae (FPKM), WT_sorbitol = average expression levels of triplicated experiments of sorbitol-fed wild-type larvae (FPKM), logFC = log2 fold-change, test_stat = test statistics, p_value = uncorrected p-value of the test statistics, q_value = adjusted p-value of the test statistics with Benjamin–Hochberg correction. (XLSX) [file pbio.3001678.s013.xlsx]

## Sheet: Data S3
S4 Data. Differential expression test data of Mondo/Mlx-target genes in starved and sorbitol-fed wild-type larvae.
Gene	Symbol	WT_starved	WT_sorbitol	logFC_starved vs sorbitol	test_stat	p_value	q_value
FBgn0000078	Amy-d	507.166	566.21	0.158878	0.994998	0.08105	0.372784
FBgn0000139	ash2	30.3831	36.6666	0.271197	1.23808	0.0322	0.195221
FBgn0000261	Cat	355.142	118.939	-1.57818	-9.57679	5e-05	0.000767624
FBgn0000276,FBgn0000277	CecA1,CecA2	51.9522	8.63578	-2.58879	-5.51189	5e-05	0.000767624
FBgn0000279	CecC	15.3418	5.58995	-1.45656	-2.98489	5e-05	0.000767624
FBgn0000337	cn	n/a	n/a	n/a	n/a	n/a	n/a
FBgn0000406	Cyt-b5-r	871.77	400.735	-1.1213	-6.97979	5e-05	0.000767624
FBgn0000477	DNaseII	79.9685	65.3613	-0.290995	-1.53273	0.0076	0.0623481
FBgn0001125	Got2	208.73	225.04	0.108548	0.627401	0.27395	0.742037
FBgn0001142	Gs1	260.568	483.995	0.893331	3.86416	5e-05	0.000767624
FBgn0001185	her	7.8878	7.42558	-0.0871182	-0.289763	0.58835	0.963938
FBgn0001208	Hn	247.123	167.877	-0.557821	-3.35312	5e-05	0.000767624
FBgn0001220	Hsc70-5	97.9518	96.8125	-0.0168789	-0.101502	0.85745	0.99771
FBgn0001230	Hsp68	41.4182	21.7276	-0.930739	-4.35255	5e-05	0.000767624
FBgn0001233	Hsp83	187.199	194.977	0.0587257	0.359869	0.5301	0.945898
FBgn0001248	Idh	500.119	386.718	-0.37099	-2.30243	0.0001	0.00145416
FBgn0001311	kkv	63.771	55.8259	-0.191965	-1.15485	0.04575	0.253121
FBgn0001330	kz	2.96402	2.82012	-0.0717989	-0.158542	0.78405	0.997427
FBgn0001565	Hlc	112.333	106.608	-0.0754667	-0.440629	0.43465	0.888913
FBgn0002525	Lam	26.7547	29.3163	0.131909	0.700261	0.22495	0.677071
FBgn0002526	LanA	36.1478	37.3214	0.0460979	0.283325	0.6227	0.975645
FBgn0002531	Lcp1	358.485	149.626	-1.26055	-6.63289	5e-05	0.000767624
FBgn0002533	Lcp2	92.5025	21.6325	-2.09629	-7.4717	5e-05	0.000767624
FBgn0002535	Lcp4	11065.7	10649.2	-0.055356	-0.343324	0.5493	0.953131
FBgn0002578	Kaz-m1	686.619	798.798	0.21832	1.32403	0.0222	0.147382
FBgn0002778	mnd	13.8146	19.4105	0.490648	2.10184	0.00015	0.00210571
FBgn0002780	mod	82.9722	74.5659	-0.15411	-0.876755	0.12435	0.491064
FBgn0002868	MtnA	373.135	335.797	-0.152106	-0.738674	0.1975	0.634518
FBgn0002939	ninaD	10.9217	11.0658	0.0189063	0.0711173	0.89675	0.99771
FBgn0003074	Pgi	126.121	182.233	0.53098	3.23333	5e-05	0.000767624
FBgn0003328	scb	35.8972	36.8514	0.037846	0.218462	0.6997	0.990096
FBgn0003861	trp	0.0140441	0.00435299	-1.68989	0	1	1
FBgn0003863	alphaTry	3.81862	0.803427	-2.24881	-0.563776	0.48605	0.923154
FBgn0003886	alphaTub85E	105.876	90.5485	-0.22562	-1.27996	0.02515	0.161756
FBgn0004057	Zw	6.71478	8.83031	0.395123	1.08843	0.0607	0.308535
FBgn0004228	mex1	145.681	166.309	0.191046	1.0148	0.07385	0.350956
FBgn0004507	GlyP	240.659	385.431	0.679481	4.25997	5e-05	0.000767624
FBgn0004512	Mdr49	10.6047	9.72865	-0.124397	-0.526071	0.3588	0.831002
FBgn0004629	Cys	495.864	333.951	-0.57031	-3.1577	5e-05	0.000767624
FBgn0004654	Pgd	29.1055	51.4726	0.822514	3.84555	5e-05	0.000767624
FBgn0010042	GstD6	0.909576	0.534493	-0.767023	-0.957438	0.08945	0.398742
FBgn0010043	GstD7	24.2417	22.2428	-0.124152	-0.45385	0.42935	0.884893
FBgn0010052	Jhe	0.6639	1.25464	0.918235	1.87752	0.0012	0.0131993
FBgn0010225	Gel	282.855	262.039	-0.110279	-0.680734	0.23805	0.694021
FBgn0010246	Myo61F	131.754	153.87	0.223863	1.37932	0.0154	0.110619
FBgn0010352,FBgn0036681	Nc73EF,Obp73a	219.55	215.844	-0.0245622	-0.154246	0.7922	0.997607
FBgn0010387	Dbi	922.577	632.155	-0.545391	-3.10458	5e-05	0.000767624
FBgn0010388	Dro	154.067	32.5041	-2.24486	-8.46695	5e-05	0.000767624
FBgn0010497	dmGlut	88.1077	78.2752	-0.170714	-0.997643	0.07935	0.367715
FBgn0010504,FBgn0263593	kermit,Lpin	80.8617	71.2	-0.18358	-0.978216	0.088	0.394855
FBgn0010516	wal	308.153	247.399	-0.316809	-1.90274	0.00075	0.00872839
FBgn0010786	l(3)02640	19.2403	23.4915	0.288005	1.36216	0.0169	0.119188
FBgn0011205	fbl	57.3142	65.6961	0.196914	1.02405	0.07455	0.353282
FBgn0011555	thetaTry	35.3585	83.3002	1.23626	5.92662	5e-05	0.000767624
FBgn0011556	zetaTry	175.55	180.969	0.04386	0.248956	0.6578	0.983632
FBgn0011566	Smyd3	17.099	9.62038	-0.82975	-2.61578	5e-05	0.000767624
FBgn0011770	Gip	57.3523	51.9698	-0.142178	-0.646474	0.26125	0.72592
FBgn0013307	Odc1	99.8165	161.322	0.692591	3.92265	5e-05	0.000767624
FBgn0013763	Idgf6	676.158	501.003	-0.432541	-2.53409	5e-05	0.000767624
FBgn0013953	Esp	26.5262	17.5727	-0.594081	-2.89324	5e-05	0.000767624
FBgn0014018	Rel	62.9015	71.5534	0.185927	1.02094	0.07405	0.351635
FBgn0014342	mia	0.326335	0.270508	-0.270683	0	1	1
FBgn0014455	Ahcy	253.096	93.7297	-1.43311	-8.29949	5e-05	0.000767624
FBgn0014877	Roe1	50.059	50.2826	0.00642991	0.0308999	0.95735	0.99771
FBgn0014906	Hydr2	40.714	56.9715	0.484715	2.66333	5e-05	0.000767624
FBgn0015039	Cyp9b2	41.8669	47.1059	0.170099	0.876412	0.12405	0.490194
FBgn0015277,FBgn0050184	Pi3K59F,CG30184	14.4022	16.9676	0.236498	0.942367	0.09645	0.418763
FBgn0015569	alpha-Est10	n/a	n/a	n/a	n/a	n/a	n/a
FBgn0015576	alpha-Est8	22.5623	11.8722	-0.926327	-4.21784	5e-05	0.000767624
FBgn0015801	Reg-5	63.0132	61.6576	-0.0313739	-0.171128	0.768	0.996794
FBgn0016013	Faa	n/a	n/a	n/a	n/a	n/a	n/a
FBgn0016031	lama	16.3562	23.6131	0.529747	2.62667	5e-05	0.000767624
FBgn0016715	Reg-2	112.453	41.8784	-1.42505	-6.83268	5e-05	0.000767624
FBgn0016926	Pino	106.267	206.338	0.957317	5.79211	5e-05	0.000767624
FBgn0017448	CG2187	19.8739	26.0808	0.392114	1.86828	0.0011	0.0122454
FBgn0017558	Pdk	150.525	108.674	-0.469999	-2.78527	5e-05	0.000767624
FBgn0019643	Dat	70.4185	61.9507	-0.184833	-0.54497	0.2902	0.762703
FBgn0019952	Orct	8.54562	23.2946	1.44674	6.2326	5e-05	0.000767624
FBgn0020255	Ran	156.702	166.251	0.0853334	0.486766	0.3979	0.863337
FBgn0020304	drongo	52.1397	56.4628	0.114919	0.654823	0.25515	0.717508
FBgn0020414	Idgf3	126.086	107.958	-0.223938	-1.29209	0.0252	0.161965
FBgn0020415	Idgf2	197.775	146.187	-0.436051	-2.27377	5e-05	0.000767624
FBgn0020545	kraken	75.0088	109.485	0.545599	2.96741	5e-05	0.000767624
FBgn0020653	Trxr-1	87.0719	88.3193	0.0205217	0.112402	0.8461	0.99771
FBgn0020907	Scp2	65.2956	22.5269	-1.53534	-7.18565	5e-05	0.000767624
FBgn0021765	scu	266.757	185.568	-0.523581	-3.06926	5e-05	0.000767624
FBgn0022359	Sodh-2	461.593	196.17	-1.23452	-5.29309	5e-05	0.000767624
FBgn0023197	Jon74E	14.4783	13.2585	-0.126968	-0.174018	0.762	0.995929
FBgn0023477	Taldo	83.6471	127.403	0.607013	3.29757	5e-05	0.000767624
FBgn0023507	D2hgdh	273.416	273.599	0.000964198	0.00595896	0.9914	0.998729
FBgn0023540	CG3630	61.765	40.353	-0.614113	-3.26197	5e-05	0.000767624
FBgn0024183	vig	70.2269	68.2198	-0.0418318	-0.227863	0.6844	0.988975
FBgn0024289,FBgn0026563	Sodh-1,CG1979	87.85	22.5264	-1.96342	-8.9168	5e-05	0.000767624
FBgn0024293,FBgn0044011	Spn43Ab,Spn43Ad	330.274	226.434	-0.544571	-2.92436	5e-05	0.000767624
FBgn0024352	Hop	42.6942	39.7477	-0.103169	-0.544657	0.3376	0.81186
FBgn0024947	NTPase	43.7336	58.7116	0.424906	2.14563	0.0002	0.00271764
FBgn0024995	CG2680	10.9709	13.0129	0.246266	0.610856	0.29105	0.76374
FBgn0025391	Scgdelta	9.65852	9.58616	-0.0108496	-0.0468635	0.9361	0.99771
FBgn0025456	CREG	61.3629	64.9271	0.0814551	0.39172	0.49425	0.927082
FBgn0025583,FBgn0034329	IM2,IM1	n/a	n/a	n/a	n/a	n/a	n/a
FBgn0025682	scf	43.8077	30.0451	-0.544051	-2.33958	0.0001	0.00145416
FBgn0025814	Mgstl	78.1452	73.0095	-0.0980738	-0.336083	0.5587	0.955788
FBgn0025885	Inos	24.9627	23.9939	-0.0571023	-0.274796	0.63345	0.977873
FBgn0026403	Ndg	27.4429	34.9581	0.349197	1.99727	0.0004	0.00501761
FBgn0026418	Hsc70Cb	44.6865	43.9152	-0.0251203	-0.141234	0.805	0.99771
FBgn0026439	Eaat1	11.3768	17.7675	0.643149	3.01678	5e-05	0.000767624
FBgn0026565	CG1315	13.3727	23.243	0.797506	3.13798	5e-05	0.000767624
FBgn0026602	Ady43A	5.59286	6.71458	0.263712	0.951928	0.09295	0.408617
FBgn0026718	fu12	8.11544	23.9137	1.5591	6.00017	5e-05	0.000767624
FBgn0026754	Ugt37c1	44.5098	18.0735	-1.30025	-6.16741	5e-05	0.000767624
FBgn0026761	Trap1	37.9226	41.5724	0.132568	0.710217	0.2153	0.661463
FBgn0027106	Inx7	60.3621	53.5811	-0.171919	-0.918396	0.10705	0.446651
FBgn0027348	bgm	112.702	171.798	0.608199	3.67763	5e-05	0.000767624
FBgn0027506	EDTP	23.2458	22.1923	-0.0669098	-0.345584	0.54825	0.952531
FBgn0027525	LTV1	152.157	161.899	0.0895346	0.532832	0.3543	0.826954
FBgn0027581,FBgn0266489	CG6191,CG45088	52.7336	55.0714	0.0625789	0.355329	0.54065	0.949466
FBgn0027585	CG8740	75.4068	66.6943	-0.17713	-1.06215	0.06165	0.311646
FBgn0027610	Dic1	182.015	161.05	-0.176548	-0.98458	0.0849	0.385256
FBgn0027621,FBgn0031023	Pfrx,CG14200	37.6442	45.5334	0.274498	1.46565	0.01175	0.0890288
FBgn0027657	glob1	269.949	289.97	0.103218	0.608975	0.28825	0.760744
FBgn0027930	MP1	24.4954	24.1648	-0.0196015	-0.0694676	0.90555	0.99771
FBgn0028325,FBgn0029722	l(1)G0334,CG7024	170.55	263.018	0.624965	3.75688	5e-05	0.000767624
FBgn0028341,FBgn0030148	Ptpmeg2,CG3106	159.272	181.223	0.186278	1.12322	0.04955	0.267956
FBgn0028480	CG17841	46.0343	73.5098	0.675229	3.45295	5e-05	0.000767624
FBgn0028516	ZnT35C	8.95573	7.8161	-0.196362	-0.721318	0.21065	0.654791
FBgn0028527	CG18507	31.2932	31.3303	0.00170837	0.00857928	0.98765	0.998458
FBgn0028543	NimB2	207.822	164.566	-0.336678	-1.9777	0.0005	0.00612417
FBgn0028699	Rh50	59.1087	26.1393	-1.17715	-6.01902	5e-05	0.000767624
FBgn0028737	eEF1beta	1008.77	978.918	-0.0433346	-0.269958	0.63925	0.978096
FBgn0028948	CG15253	6.67326	12.2121	0.871854	2.66821	5e-05	0.000767624
FBgn0028950	CG15255	70.7964	97.6265	0.463598	2.57025	5e-05	0.000767624
FBgn0029820	CG16721	39.5045	43.0212	0.123029	0.672105	0.2417	0.699247
FBgn0029824	CG3726	9.98363	7.13687	-0.484273	-2.0512	0.00045	0.00558218
FBgn0029924	CG4586	19.5098	6.70667	-1.54053	-6.37094	5e-05	0.000767624
FBgn0029932	CG4607	4.43353	3.73513	-0.247295	-0.799599	0.16235	0.572164
FBgn0029969	CG10932	107.477	78.5692	-0.451997	-2.54266	5e-05	0.000767624
FBgn0029990	CG2233	1312.16	934.61	-0.489511	-2.89836	5e-05	0.000767624
FBgn0029994	CG2254	121.942	91.369	-0.416419	-2.35023	5e-05	0.000767624
FBgn0029996	UbcE2H	56.9548	57.1743	0.00555151	0.0312777	0.9564	0.99771
FBgn0030060	CG2004	18.7439	12.6178	-0.570958	-1.6905	0.00335	0.0317463
FBgn0030067	Rbm13	16.4019	15.0654	-0.12262	-0.475608	0.4018	0.866499
FBgn0030073	CG10962	67.8597	34.7228	-0.966671	-3.1461	5e-05	0.000767624
FBgn0030239	CG17333	39.211	36.2611	-0.112838	-0.484876	0.3988	0.864172
FBgn0030251	CG2145	116.961	98.1671	-0.25271	-1.4892	0.0101	0.0785102
FBgn0030482	CG1673	74.6468	46.8484	-0.672082	-3.79958	5e-05	0.000767624
FBgn0030484	GstT4	296.85	126.056	-1.23567	-7.06656	5e-05	0.000767624
FBgn0030541	CG11584	0.39966	0.179892	-1.15164	0	1	1
FBgn0030558	CG1461	160.666	61.3875	-1.38805	-3.2912	5e-05	0.000767624
FBgn0030569	CG9411	0.238165	0.200953	-0.245103	0	1	1
FBgn0030575	CG5321	22.0482	5.7565	-1.9374	-6.77619	5e-05	0.000767624
FBgn0030607	dob	1.00341	2.44323	1.28388	3.0324	5e-05	0.000767624
FBgn0030608	Lsd-2	78.4829	100.128	0.351392	2.03819	0.0006	0.00719376
FBgn0030612	CG5599	39.5715	33.0162	-0.26129	-1.33533	0.01735	0.121826
FBgn0030653	CG7860	17.6666	10.6279	-0.733166	-2.14591	0.00045	0.00558218
FBgn0030720	CG8939	14.7624	14.165	-0.059599	-0.274439	0.62895	0.977197
FBgn0030737	CG9914	133.915	125.1	-0.0982387	-0.536279	0.34675	0.820466
FBgn0030746	CG9981	11.616	8.74047	-0.410326	-1.00795	0.0821	0.376253
FBgn0030747	CG4301	27.6504	35.5192	0.361298	1.82792	0.00145	0.0155957
FBgn0030925	Hayan	17.151	11.4532	-0.582535	-2.37952	5e-05	0.000767624
FBgn0030955	CG6891	78.4834	87.2474	0.152724	0.744423	0.19705	0.6339
FBgn0030980	CG7406	1.73993	1.161	-0.583662	-1.01933	0.0803	0.370767
FBgn0030999	Mur18B	75.9549	63.0482	-0.268688	-0.688015	0.2369	0.69209
FBgn0031002	CG14196	4.52491	11.5535	1.35237	4.89507	5e-05	0.000767624
FBgn0031011	CG8034	25.4683	23.7118	-0.103097	-0.471703	0.40625	0.869596
FBgn0031055	et	10.0428	8.05649	-0.317937	-1.07607	0.0603	0.307051
FBgn0031089	CG9572	65.1232	39.1934	-0.732559	-3.83464	5e-05	0.000767624
FBgn0031097	obst-A	162.956	122.874	-0.407304	-2.26429	0.00025	0.00331286
FBgn0031143	CG1532	77.2745	155.198	1.00604	5.44205	5e-05	0.000767624
FBgn0031148	Cbs	123.582	80.5926	-0.616745	-3.55012	5e-05	0.000767624
FBgn0031249	CG11911	640.504	1317.59	1.04062	5.36263	5e-05	0.000767624
FBgn0031276,FBgn0040725	CG12506,CG13946	n/a	n/a	n/a	n/a	n/a	n/a
FBgn0031392	AIF	13.6561	15.7528	0.206061	0.964347	0.09825	0.423588
FBgn0031428	CG9886	6.52798	8.37991	0.360299	1.32234	0.02225	0.147608
FBgn0031501	CG17261	14.1352	22.0409	0.640885	1.99248	0.0007	0.00821387
FBgn0031514	CG3332	34.3341	60.1545	0.809032	4.2085	5e-05	0.000767624
FBgn0031517	CG15406	19.4208	12.437	-0.642964	-2.06381	0.0003	0.00389704
FBgn0031544	CG17593	40.3127	38.3829	-0.0707708	-0.360574	0.5289	0.945035
FBgn0031558,FBgn0031560,FBgn0262721	CG16704,CG16713,CG43165	n/a	n/a	n/a	n/a	n/a	n/a
FBgn0031688	Cyp28d2	1.73465	1.18416	-0.550783	-0.544944	0.33025	0.8051
FBgn0031689	Cyp28d1	145.689	39.4564	-1.88456	-9.6806	5e-05	0.000767624
FBgn0031702	fusl	16.3046	22.9854	0.495438	2.26542	5e-05	0.000767624
FBgn0031813	CG9527	106.389	101.939	-0.0616453	-0.364919	0.52545	0.943935
FBgn0031907	CG5171	15.7698	30.3115	0.942698	3.63359	5e-05	0.000767624
FBgn0031913	CG5958	130.134	105.492	-0.302865	-1.68573	0.00345	0.0325684
FBgn0031926	CG6739	9.18716	8.48967	-0.113909	-0.474116	0.4082	0.870531
FBgn0031929,FBgn0031930	CG18585,CG7025	45.1375	103.276	1.19411	4.27829	5e-05	0.000767624
FBgn0031968	CG7231	8.84266	15.6361	0.822326	1.80097	0.0026	0.0255921
FBgn0031971	Sirup	282.618	273.452	-0.0475616	-0.257552	0.65135	0.98256
FBgn0032022	CG14275	10.41	6.87197	-0.599174	-1.75977	0.00205	0.0208746
FBgn0032050	CG13096	24.8596	24.2596	-0.0352445	-0.174788	0.76385	0.996054
FBgn0032066	LManIII	52.7007	3.01931	-4.12553	-16.7009	5e-05	0.000767624
FBgn0032069	LManVI	204.577	34.2261	-2.57947	-14.9612	5e-05	0.000767624
FBgn0032079	CG31886	2.09736	2.11957	0.0151972	0.0216497	0.97095	0.997861
FBgn0032085	CG9555	22.4877	63.3408	1.494	6.93024	5e-05	0.000767624
FBgn0032131	CG3841	8.93496	10.4203	0.221862	0.876375	0.12625	0.495438
FBgn0032144	CG17633	469.73	833.331	0.82706	5.16108	5e-05	0.000767624
FBgn0032162	CG4592	33.3136	34.6	0.0546625	0.239912	0.67685	0.987676
FBgn0032167	CG5853	43.6971	55.6662	0.349265	1.79344	0.0014	0.0151241
FBgn0032202	REPTOR-BP	274.274	364.243	0.409282	1.39635	0.0153	0.110072
FBgn0032234,FBgn0032235	gny,CG5096	124.766	136.337	0.127952	0.748049	0.18565	0.61553
FBgn0032283	CG7296	506.808	122.259	-2.0515	-11.7738	5e-05	0.000767624
FBgn0032284	CG7294	642.562	244.298	-1.3952	-7.80781	5e-05	0.000767624
FBgn0032286	CG7300	29.7312	16.0598	-0.888519	-4.43235	5e-05	0.000767624
FBgn0032400	CG6770	2711.01	3194.29	0.236665	1.48935	0.0089	0.0705498
FBgn0032433	Oatp33Ea	20.9692	27.8189	0.407795	2.10036	0.00025	0.00331286
FBgn0032435	Oatp33Eb	21.7468	27.5311	0.340261	1.73872	0.00215	0.0217667
FBgn0032472	CG9928	22.3322	32.4302	0.53821	1.56597	0.00665	0.0558842
FBgn0032549	CG4650	0	0	0	0	1	1
FBgn0032601	yellow-b	20.6682	13.2961	-0.636411	-2.62784	5e-05	0.000767624
FBgn0032613	CG13283	3.55572	2.65829	-0.419647	-0.425206	0.4757	0.916042
FBgn0032614	CG13284	11.0257	34.4602	1.64405	6.55131	5e-05	0.000767624
FBgn0032638	SPH93	94.7222	70.3473	-0.429207	-1.97277	0.0003	0.00389704
FBgn0032669,FBgn0032670	CG15155,CG5783	n/a	n/a	n/a	n/a	n/a	n/a
FBgn0032685	CG10211	33.2602	19.5348	-0.767745	-4.28436	5e-05	0.000767624
FBgn0032699	CG10383	45.9584	18.1678	-1.33895	-6.95451	5e-05	0.000767624
FBgn0032726	CG10621	118.77	44.5246	-1.4155	-7.3968	5e-05	0.000767624
FBgn0032774	CG17549	428.205	385.426	-0.151845	-0.921218	0.1101	0.454799
FBgn0032785	CG10026	10.2797	7.05646	-0.542779	-1.76651	0.0022	0.0221937
FBgn0032810	CG13077	8.80311	11.0468	0.327547	0.995023	0.08485	0.385171
FBgn0032820	fbp	340.287	183.994	-0.887095	-5.2557	5e-05	0.000767624
FBgn0032897	CG9336	523.853	368.183	-0.508738	-2.99974	5e-05	0.000767624
FBgn0032908	CG9270	1.10383	0.957077	-0.205816	-0.480551	0.4013	0.866079
FBgn0032940	Mondo	26.1233	36.855	0.496521	2.6746	5e-05	0.000767624
FBgn0032945	CG8665	164.691	27.7592	-2.56872	-12.1621	5e-05	0.000767624
FBgn0032961	CG1416	39.0898	35.3745	-0.144083	-0.695638	0.2213	0.671288
FBgn0033048	CG7881	1.60363	5.91021	1.88187	5.46998	5e-05	0.000767624
FBgn0033065	Cyp6w1	131.237	158.246	0.269986	1.58491	0.00515	0.0454857
FBgn0033115	Spn42De	5.60948	7.33172	0.386286	1.20623	0.03735	0.218682
FBgn0033241	CG2915	44.0277	40.7352	-0.112134	-0.541808	0.34475	0.817924
FBgn0033246	ACC	29.7463	164.062	2.46346	14.724	5e-05	0.000767624
FBgn0033297	Mal-A8	4.54835	6.25158	0.458877	1.28404	0.02415	0.156801
FBgn0033326	CG14743	0.547481	0.474313	-0.206971	-0.323891	0.56825	0.959753
FBgn0033366	Ance-4	168.114	111.894	-0.58731	-3.50978	5e-05	0.000767624
FBgn0033518,FBgn0033520	Prx2540-2,Prx2540-1	16.0983	10.85	-0.569214	-1.81717	0.0014	0.0151241
FBgn0033593	Listericin	17.2919	21.5412	0.317003	0.893919	0.1206	0.482034
FBgn0033598	Cpr47Eb	234.846	193.236	-0.281351	-1.58989	0.00555	0.0482788
FBgn0033741	CG8545	13.8749	14.2204	0.0354765	0.162055	0.7762	0.996934
FBgn0033781,FBgn0033782	CG13319,sug	69.957	175.761	1.32908	6.87272	5e-05	0.000767624
FBgn0033826	CG4734	279.06	157.692	-0.823464	-4.75714	5e-05	0.000767624
FBgn0033853	CG6145	n/a	n/a	n/a	n/a	n/a	n/a
FBgn0033873	CG6337	34.1583	29.313	-0.220695	-0.980435	0.08885	0.397154
FBgn0033879	CG6543	411.664	337.531	-0.28645	-1.73584	0.00225	0.0226115
FBgn0033915	CG8485	9.79295	12.4363	0.344746	1.54676	0.0064	0.0541534
FBgn0033949	CG10131	46.5304	43.1582	-0.108539	-0.509832	0.37465	0.845564
FBgn0034052	CG8299	102.768	107.072	0.0591849	0.309817	0.58615	0.96355
FBgn0034085	Ptp52F	8.76396	13.9019	0.665623	3.25757	5e-05	0.000767624
FBgn0034117	CG7997	48.6463	28.5174	-0.770487	-3.8565	5e-05	0.000767624
FBgn0034160	CG5550	99.0545	77.3233	-0.357319	-1.82339	0.0015	0.0160447
FBgn0034162	CG6426	145.256	122.6	-0.244632	-1.20556	0.0363	0.214132
FBgn0034197	Cda9	86.9303	82.0231	-0.0838286	-0.4561	0.4291	0.884575
FBgn0034200	Gbp2	80.7557	77.8169	-0.0534808	-0.285925	0.6175	0.973456
FBgn0034225	veil	48.4356	55.223	0.189202	0.910834	0.1129	0.46202
FBgn0034247	CG6484	6.96589	23.5637	1.75819	6.74339	5e-05	0.000767624
FBgn0034276	Sardh	90.0401	20.1699	-2.15837	-11.6289	5e-05	0.000767624
FBgn0034294	Muc55B	432.438	561.694	0.377291	2.32503	5e-05	0.000767624
FBgn0034328	IM23	13.5681	2.58037	-2.39458	-4.40439	5e-05	0.000767624
FBgn0034390	CG15093	362.215	209.706	-0.788482	-4.73703	5e-05	0.000767624
FBgn0034398	CG15098	427.242	458.346	0.101383	0.616832	0.2794	0.749754
FBgn0034427	CG10474	5.9931	1.83806	-1.70512	-4.35746	5e-05	0.000767624
FBgn0034436	CG11961	76.2037	95.1024	0.31962	1.89294	0.0011	0.0122454
FBgn0034437	CG10051	25.7106	22.9652	-0.162916	-0.697093	0.2244	0.676132
FBgn0034438	CG9416	11.5277	12.1095	0.0710323	0.216663	0.70395	0.991159
FBgn0034439	CG10062	18.3623	23.2993	0.343546	1.70534	0.00275	0.0268323
FBgn0034512	CG18067	172.246	93.252	-0.885266	-3.61038	5e-05	0.000767624
FBgn0034542	Fem-1	29.0664	32.1094	0.143645	0.715415	0.21425	0.659886
FBgn0034552,FBgn0034553	CG17999,CG9993	n/a	n/a	n/a	n/a	n/a	n/a
FBgn0034662	CG13492	40.0039	42.2936	0.0802971	0.490037	0.3963	0.862735
FBgn0034663	CG4363	47.8821	46.9319	-0.0289156	-0.121605	0.8318	0.99771
FBgn0034664	CG4377	35.6417	62.9091	0.819703	3.57522	5e-05	0.000767624
FBgn0034697	GM130	17.024	17.4024	0.0317158	0.152265	0.7879	0.997427
FBgn0034706	CG11275	23.392	21.8444	-0.0987521	-0.380942	0.5045	0.932653
FBgn0034712	CG3264	100.723	101.529	0.0114974	0.0660413	0.90605	0.99771
FBgn0034728	rad50	8.56443	10.203	0.252563	1.10562	0.0553	0.289832
FBgn0034741	CG4269	6.23168	50.5092	3.01885	4.5824	5e-05	0.000767624
FBgn0034782,FBgn0034783,FBgn0050265	CG12490,CG9825,CG30265	n/a	n/a	n/a	n/a	n/a	n/a
FBgn0034819	CG9877	307.689	201.66	-0.609551	-2.95488	5e-05	0.000767624
FBgn0034860	CG9812	59.708	76.2651	0.353101	1.55127	0.00715	0.0593559
FBgn0034897	Sesn	16.9584	24.3509	0.521974	2.60386	5e-05	0.000767624
FBgn0034909	CG4797	7.39841	13.7305	0.892096	3.43601	5e-05	0.000767624
FBgn0034985	CG3328	19.6775	17.88	-0.138204	-0.741745	0.19535	0.630848
FBgn0035006	CG4563	42.9853	28.5459	-0.590559	-2.95373	5e-05	0.000767624
FBgn0035083	Tina-1	381.951	316.356	-0.271842	-1.61713	0.0035	0.0329645
FBgn0035087	CG2765	56.546	129.851	1.19936	6.8557	5e-05	0.000767624
FBgn0035090	CG2736	48.8807	70.0976	0.520098	2.79952	5e-05	0.000767624
FBgn0035097	CG13405	1.88619	3.02451	0.681226	1.33049	0.02085	0.140467
FBgn0035112,FBgn0063923	CG13877,Kaz1-ORFB	311.52	209.907	-0.569573	-2.60581	5e-05	0.000767624
FBgn0035147	Gale	102.063	122.466	0.262933	1.51759	0.0079	0.0642803
FBgn0035154	CG3344	167.787	203.354	0.277365	1.64947	0.00435	0.0395564
FBgn0035265	PIG-Wb	9.31923	7.29147	-0.354002	-1.32037	0.02085	0.140467
FBgn0035300	CG1139	9.5803	6.92552	-0.468149	-1.64778	0.0043	0.039179
FBgn0035348	CG16758	132.069	89.3796	-0.563271	-3.20325	5e-05	0.000767624
FBgn0035360	CG1246	44.727	60.5857	0.437833	2.18455	0.0001	0.00145416
FBgn0035397	CG11486	90.9226	101.89	0.164302	0.975934	0.0884	0.395927
FBgn0035476	CG12766	0.417107	2.48791	2.57644	3.95084	5e-05	0.000767624
FBgn0035484	CG11594	36.2202	47.2496	0.383508	1.85865	0.00165	0.017377
FBgn0035607	CG4835	11.5857	11.1659	-0.0532481	-0.251555	0.66	0.984313
FBgn0035620	CG5150	230.586	177.378	-0.37848	-2.30922	0.00015	0.00210571
FBgn0035625	Blimp-1	0.13598	0.243931	0.843075	0	1	1
FBgn0035666	Jon65Aii	433.84	669.078	0.625011	3.7963	5e-05	0.000767624
FBgn0035670	CG10472	294.701	736.077	1.32061	7.99132	5e-05	0.000767624
FBgn0035718	CG14820	9.14116	12.6715	0.471142	1.70966	0.00305	0.0293175
FBgn0035743	CG15829	2471.08	1344.08	-0.878522	-5.32503	5e-05	0.000767624
FBgn0035777	CG8563	22.0886	7.7533	-1.51042	-6.00509	5e-05	0.000767624
FBgn0035779	CG8562	342.597	524.97	0.615723	3.81842	5e-05	0.000767624
FBgn0035781	CG8560	599.389	719.369	0.263239	1.64641	0.0041	0.0376262
FBgn0035811	CG12262	272.353	71.5853	-1.92774	-7.08029	5e-05	0.000767624
FBgn0035887	Jon66Cii	2.58263	2.68452	0.0558231	0.120262	0.83435	0.99771
FBgn0035929	CG13311	184.686	146.678	-0.332426	-1.69051	0.00245	0.0242906
FBgn0035968	Slc45-1	31.28	38.4744	0.298657	1.5828	0.0065	0.0548486
FBgn0035978	UGP	60.7696	67.9623	0.161386	0.845225	0.1424	0.530353
FBgn0036043	CG8177	42.046	50.823	0.273513	1.42526	0.01215	0.091328
FBgn0036227	CG17826	125.584	106.211	-0.241721	-1.44027	0.0119	0.0899436
FBgn0036264	CG11529	13.096	9.37835	-0.481725	-1.70415	0.00375	0.034874
FBgn0036272	CG4300	17.456	17.8424	0.0315883	0.141678	0.80295	0.99771
FBgn0036361	CG10154	132.576	165.092	0.316445	1.56428	0.00645	0.054489
FBgn0036393	CG17362	158.044	14.7356	-3.42295	-4.41199	5e-05	0.000767624
FBgn0036394	CG9040	498.55	232.52	-1.10038	-5.79373	5e-05	0.000767624
FBgn0036410	CG8100	0.921504	1.50907	0.711595	1.64615	0.005	0.0443947
FBgn0036419	CG13482	94.6958	65.6233	-0.529092	-1.88242	0.0018	0.0187058
FBgn0036428	Gbs-70E	27.7072	79.5825	1.52219	8.31173	5e-05	0.000767624
FBgn0036449	bmm	25.3978	9.58057	-1.40652	-6.25453	5e-05	0.000767624
FBgn0036460	CG5114	17.8264	16.8851	-0.078265	-0.325012	0.57515	0.961295
FBgn0036501	CG7272	45.0307	47.8034	0.086205	0.358324	0.5297	0.945551
FBgn0036575,FBgn0036576,FBgn0052152	CG5157,CG5151,CG32152	11.0008	28.7797	1.38745	5.84666	5e-05	0.000767624
FBgn0036752,FBgn0043025	Adgf-A,Adgf-A2	31.1623	22.384	-0.47733	-2.31865	5e-05	0.000767624
FBgn0036759	CG5577	21.7163	26.4025	0.281893	1.10443	0.05405	0.28494
FBgn0036760	CG5567	53.1183	69.0114	0.377626	1.81759	0.00215	0.0217667
FBgn0036762	CG7430	233.696	268.938	0.202641	1.24482	0.0279	0.175347
FBgn0036770	Prestin	25.3916	29.3959	0.211266	1.12235	0.052	0.277705
FBgn0036772	CG5290	3.40358	3.71917	0.127928	0.251243	0.6543	0.983132
FBgn0036836,FBgn0036837,FBgn0036838,FBgn0085285	CG11619,CG18135,CG3808,CG34256	n/a	n/a	n/a	n/a	n/a	n/a
FBgn0036875	CG9449	359.815	290.168	-0.310368	-1.85112	0.00095	0.0107474
FBgn0036947	obst-F	99.2762	109.851	0.146035	0.770859	0.17295	0.593201
FBgn0036950	CG6996	54.5186	68.1581	0.322138	1.50782	0.00755	0.061993
FBgn0036953	CG17145	182.67	208.601	0.191508	1.11659	0.05065	0.272348
FBgn0037007	CG5059	137.28	171.187	0.318451	1.87399	0.0012	0.0131993
FBgn0037144	CG7458	9.97472	14.1694	0.506433	2.14107	0.0002	0.00271764
FBgn0037164	CG11438	16.5884	18.5548	0.161617	0.764468	0.18285	0.610029
FBgn0037167	CG11425	17.7811	23.3698	0.394301	1.52123	0.00865	0.0691475
FBgn0037213	CG12581	50.2774	46.9389	-0.0991274	-0.560999	0.3281	0.802846
FBgn0037248	srl	6.31798	6.7327	0.0917229	0.359439	0.53335	0.94699
FBgn0037354	CG12171	90.3928	87.3542	-0.0493301	-0.257129	0.65745	0.983632
FBgn0037385,FBgn0037386	glob3,CG1208	9.51898	7.16756	-0.409325	-1.54858	0.00625	0.0531892
FBgn0037606,FBgn0037607	CG8032,CG8036	70.0475	119.184	0.76679	4.174	5e-05	0.000767624
FBgn0037697	GstZ2	150.691	61.634	-1.28979	-6.60541	5e-05	0.000767624
FBgn0037713,FBgn0037714	CG16790,CG9396	n/a	n/a	n/a	n/a	n/a	n/a
FBgn0037723	SpdS	48.9483	61.7999	0.336346	1.2998	0.0241	0.156504
FBgn0037782	Npc2d	22.1207	7.20416	-1.6185	-4.72387	5e-05	0.000767624
FBgn0037783	Npc2c	23.222	18.8463	-0.301213	-1.03762	0.07275	0.347745
FBgn0037788	CG3940	63.2018	57.3601	-0.139916	-0.735461	0.20045	0.638871
FBgn0037801	CG3999	4.81621	12.7048	1.39941	5.66197	5e-05	0.000767624
FBgn0037819	CG14688	51.3586	53.3948	0.0560936	0.277433	0.63425	0.977922
FBgn0037846	CG6574	n/a	n/a	n/a	n/a	n/a	n/a
FBgn0037890	CG17734	122.503	273.879	1.16072	6.33606	5e-05	0.000767624
FBgn0037973	CG18547	32.2667	27.9641	-0.206469	-0.883669	0.12895	0.501552
FBgn0037996	CG4830	36.2511	243.758	2.74935	15.0655	5e-05	0.000767624
FBgn0038009	CG17738	762.691	492.576	-0.630751	-3.04537	5e-05	0.000767624
FBgn0038038	CG5167	72.9466	74.4761	0.0299373	0.164837	0.773	0.996934
FBgn0038052,FBgn0086687	CG5538,Desat1	n/a	n/a	n/a	n/a	n/a	n/a
FBgn0038082	CG5724	6.07954	15.5964	1.35918	5.01446	5e-05	0.000767624
FBgn0038083	CG5999	2.62259	5.68142	1.11526	3.24743	5e-05	0.000767624
FBgn0038098	CG7381	58.6505	70.1123	0.257525	1.48157	0.00885	0.0703197
FBgn0038100	Paip2	78.8637	100.995	0.356851	1.80133	0.0017	0.0178222
FBgn0038135	CG8773	97.5497	145.92	0.580972	3.53779	5e-05	0.000767624
FBgn0038145	Droj2	140.805	152.489	0.115016	0.682965	0.2363	0.691542
FBgn0038147	CCHa2	25.7768	52.1425	1.01639	4.73464	5e-05	0.000767624
FBgn0038160	CG9759	8.61109	9.49066	0.140312	0.457514	0.4327	0.887693
FBgn0038172	Adgf-D	53.394	29.8703	-0.837967	-3.36286	5e-05	0.000767624
FBgn0038240	CG14851	11.1637	0.459132	-4.60377	-4.23682	0.00265	0.0259665
FBgn0038250	CG3505	24.4389	21.8894	-0.158944	-0.668135	0.2434	0.701579
FBgn0038257	smp-30	47.1358	50.2401	0.0920156	0.28756	0.61385	0.97198
FBgn0038299	Spn88Eb	39.1183	31.2994	-0.321711	-1.53665	0.00695	0.0580089
FBgn0038366	CG4576	41.5584	41.3337	-0.00782149	-0.0401269	0.94405	0.99771
FBgn0038484	CG5246	82.3283	48.9479	-0.750142	-3.75585	5e-05	0.000767624
FBgn0038487	TwdlW	2.60107	0.812611	-1.67847	-3.25331	5e-05	0.000767624
FBgn0038528	CG14326	70.9517	1.279	-5.79375	-10.0374	5e-05	0.000767624
FBgn0038643	CG14300	2288.56	2145.78	-0.0929413	-0.566236	0.3252	0.799942
FBgn0038658	CG14292	320.582	331.539	0.0484874	0.277649	0.62685	0.976677
FBgn0038681	Cyp12a4	288.762	175.201	-0.720867	-4.37576	5e-05	0.000767624
FBgn0038740	CG4562	14.9673	20.999	0.488504	2.25889	0.0001	0.00145416
FBgn0038784	CG4362	1336.07	708.383	-0.915395	-5.68989	5e-05	0.000767624
FBgn0038919	CG17843	4.51959	6.26917	0.472083	1.54864	0.00745	0.0613905
FBgn0038938	CG7084	10.3678	14.5602	0.489929	2.14162	0.0002	0.00271764
FBgn0038964	Nop56	38.7101	33.7511	-0.197775	-0.993903	0.0819	0.375569
FBgn0038973	Pebp1	774.497	985.024	0.3469	2.12371	0.0001	0.00145416
FBgn0039043	CG17121	70.2427	66.5594	-0.0777055	-0.416703	0.4618	0.906112
FBgn0039084	CG10175	6.54207	5.69957	-0.198894	-0.734209	0.19995	0.638552
FBgn0039102,FBgn0042106	SPE,CG18754	42.7723	23.6704	-0.853591	-3.86232	5e-05	0.000767624
FBgn0039237	CG13640	19.3884	27.1435	0.485414	1.51326	0.00855	0.0685561
FBgn0039311	CG10513	24.7118	71.783	1.53844	7.41253	5e-05	0.000767624
FBgn0039326	CG10562	12.4295	15.4863	0.317228	1.26283	0.02835	0.17757
FBgn0039444	TwdlD	0.0176483	0.0214373	0.280598	0	1	1
FBgn0039452	CG14245	21.9779	18.1713	-0.274387	-0.888725	0.12205	0.485568
FBgn0039464	CG6330	61.4596	50.5954	-0.280633	-1.48708	0.01065	0.0821966
FBgn0039564	CG5527	16.5837	11.3372	-0.548705	-2.43517	5e-05	0.000767624
FBgn0039635	CG11876	231.064	289.412	0.32483	1.92503	0.00075	0.00872839
FBgn0039674	CG1907	113.023	111.501	-0.019555	-0.11307	0.84045	0.99771
FBgn0039737	CG7920	574.608	515.19	-0.157473	-0.990168	0.08285	0.378655
FBgn0039769	CG15534	105.516	215.4	1.02955	6.20002	5e-05	0.000767624
FBgn0039774	CDase	46.0558	11.8017	-1.96439	-9.3899	5e-05	0.000767624
FBgn0039789	CG9717	18.5116	19.6355	0.0850363	0.414858	0.4772	0.916777
FBgn0039848,FBgn0039849	lox,CG11334	38.7803	48.6932	0.328396	1.64633	0.0037	0.0345047
FBgn0039855	CG1638	n/a	n/a	n/a	n/a	n/a	n/a
FBgn0039882	CG11576	11.6699	14.5847	0.32167	1.3838	0.01615	0.114732
FBgn0039890	CG2316	65.7495	76.8524	0.225111	1.12533	0.0522	0.278571
FBgn0039970	CG17508	239.361	268.646	0.16652	0.985909	0.0894	0.398664
FBgn0040064	yip2	248.99	98.9216	-1.33173	-7.73374	5e-05	0.000767624
FBgn0040069	vanin-like	9.86027	44.3219	2.16832	9.55312	5e-05	0.000767624
FBgn0040104	lectin-24A	0.0518688	0.0433674	-0.258256	0	1	1
FBgn0040237	bor	29.0276	35.2456	0.280017	1.46033	0.0105	0.0812088
FBgn0040256	Ugt86Dd	16.2759	16.1774	-0.00876283	-0.0371839	0.94935	0.99771
FBgn0040257	Ugt86Dc	1.7607	2.68743	0.610075	1.52508	0.00885	0.0703197
FBgn0040260	Ugt36Bc	41.7379	42.5906	0.0291762	0.15148	0.79615	0.99766
FBgn0040262	Ugt36Ba	3.66059	5.0133	0.453683	1.39383	0.0149	0.107635
FBgn0040309	Jafrac1	224.659	445.205	0.986729	5.87673	5e-05	0.000767624
FBgn0040364	CG11378	101.634	104.962	0.0464819	0.25504	0.66	0.984313
FBgn0040609	CG3348	11.6304	71.2277	2.61454	4.00409	5e-05	0.000767624
FBgn0040653	IM4	73.3373	38.4651	-0.930995	-2.58718	5e-05	0.000767624
FBgn0040733	CG15068	437.602	290.904	-0.589076	-1.94899	0.00115	0.0127328
FBgn0040941	CG15308	636.83	246.937	-1.36677	-7.50787	5e-05	0.000767624
FBgn0040985	CG6115	415.974	410.527	-0.0190162	-0.113133	0.84075	0.99771
FBgn0041164	armi	4.89198	5.06465	0.0500435	0.199702	0.72615	0.995307
FBgn0041183	Tep1	5.20228	1.44278	-1.8503	-6.17833	5e-05	0.000767624
FBgn0041579	AttC	231.344	58.9398	-1.97273	-4.91041	5e-05	0.000767624
FBgn0041630	Hexo1	104.436	68.8525	-0.601043	-3.05539	5e-05	0.000767624
FBgn0041713	yellow-c	31.9292	22.9162	-0.478508	-1.44502	0.0135	0.0990734
FBgn0042083	CG3267	43.5157	36.4955	-0.253816	-1.34645	0.0173	0.121498
FBgn0042094	Adk3	31.2667	46.8482	0.583367	2.10419	0.00025	0.00331286
FBgn0043470	lambdaTry	91.8518	107.613	0.228471	1.20476	0.0314	0.191631
FBgn0043578	PGRP-SB1	87.1538	39.9851	-1.1241	-4.39442	5e-05	0.000767624
FBgn0043783	CG32444	0.705404	0.798274	0.178435	0.0665895	0.8952	0.99771
FBgn0046878	Obp83cd	59.7509	53.886	-0.149049	-0.676839	0.23615	0.691322
FBgn0050029	CR30029	23.6586	15.6221	-0.598778	-1.8221	0.0018	0.0187058
FBgn0050046	CG30046	12.2241	5.76783	-1.08363	-4.40964	5e-05	0.000767624
FBgn0050148	CG30148	20.2484	12.4392	-0.702914	-2.59605	0.0001	0.00145416
FBgn0050197	CG30197	202.654	76.1169	-1.41273	-4.60842	5e-05	0.000767624
FBgn0050371	CG30371	16.3363	9.95947	-0.713941	-2.6184	5e-05	0.000767624
FBgn0050410	Rpi	61.7432	63.0755	0.0308005	0.142462	0.8062	0.99771
FBgn0051075	CG31075	29.451	7.42264	-1.98831	-4.61613	5e-05	0.000767624
FBgn0051080	TwdlH	10.9856	1.86014	-2.56213	-5.95545	5e-05	0.000767624
FBgn0051086,FBgn0051323	CG31086,CG31323	880.725	920.973	0.0644681	0.370477	0.51895	0.940006
FBgn0051233	CG31233	76.2987	89.3882	0.228427	1.35417	0.0177	0.123742
FBgn0051313	CG31313	677.09	289.154	-1.22751	-6.20118	5e-05	0.000767624
FBgn0051343	CG31343	195.983	384.907	0.973784	6.08045	5e-05	0.000767624
FBgn0051414	Gba1b	5.55285	4.08512	-0.44285	-1.38313	0.0163	0.11562
FBgn0051454	CG31454	2.39712	12.675	2.40261	7.50757	5e-05	0.000767624
FBgn0051463	CG31463	49.4443	25.7951	-0.938709	-4.3783	5e-05	0.000767624
FBgn0051694	CG31694	34.009	40.9062	0.266402	1.4333	0.01275	0.0946615
FBgn0051716	Cnot4	31.9716	31.4638	-0.0231012	-0.119911	0.83235	0.99771
FBgn0051792	CG31792	4.63396	8.83984	0.931775	3.97807	5e-05	0.000767624
FBgn0051958	CR31958	0	0.127286	n/a	0	1	1
FBgn0052302	CG32302	875.659	823.767	-0.0881337	-0.548166	0.33235	0.807126
FBgn0052483	CG32483	37.1782	49.5733	0.415106	2.05279	0.0004	0.00501761
FBgn0052633	CG32633	102.635	111.606	0.120897	0.642658	0.25675	0.719376
FBgn0052647	CG32647	15.2061	15.1818	-0.002313	-0.00926132	0.98695	0.998458
FBgn0052672	Atg8a	431.195	404.626	-0.0917518	-0.561274	0.3244	0.798916
FBgn0052687	CG32687	145.288	107.396	-0.435984	-2.5233	5e-05	0.000767624
FBgn0052751	CG32751	n/a	n/a	n/a	n/a	n/a	n/a
FBgn0053138	AGBE	25.937	53.4153	1.04224	5.5063	5e-05	0.000767624
FBgn0053229	CG33229	1088.29	958.015	-0.18394	-1.07506	0.06135	0.310768
FBgn0053282	CG33282	1.00187	0.38419	-1.38281	-2.32219	0.0004	0.00501761
FBgn0053301	CG33301	8.51947	9.61812	0.174991	0.606086	0.29295	0.765838
FBgn0053306	CG33306	705.751	463.979	-0.605098	-1.23442	0.0308	0.189253
FBgn0053514	CG33514	48.0356	49.5116	0.0436623	0.210787	0.71485	0.993342
FBgn0061356	CG18003	152.556	57.4507	-1.40894	-7.68679	5e-05	0.000767624
FBgn0065047	snoRNA:U3:54Ab	0	0	0	0	1	1
FBgn0067783	att-ORFA	42.8682	27.6057	-0.634943	-3.06938	5e-05	0.000767624
FBgn0067903	IM18	236.795	16.6544	-3.82966	-8.09158	5e-05	0.000767624
FBgn0067905	IM14	266.268	120.701	-1.14144	-2.94309	5e-05	0.000767624
FBgn0083972	CG34136	93.1226	148.935	0.677475	2.76542	5e-05	0.000767624
FBgn0085195	CG34166	1879.87	219.879	-3.09585	-15.5071	5e-05	0.000767624
FBgn0085254	CG34225	0.0346694	0	n/a	0	1	1
FBgn0085300	Cpr65Ay	442.739	330.802	-0.420488	-2.13942	0.00015	0.00210571
FBgn0085320	CG34291	5368.65	3851.74	-0.479047	-2.90824	5e-05	0.000767624
FBgn0085345	CG34316	73.8608	12.9198	-2.51523	-9.83359	5e-05	0.000767624
FBgn0085360	CG34331	128.588	72.5109	-0.826488	-3.88212	5e-05	0.000767624
FBgn0085455	CG34426	82.8279	53.6938	-0.625361	-3.11357	5e-05	0.000767624
FBgn0085483	CG34454	9.52922	13.9681	0.551705	1.53454	0.00825	0.0665848
FBgn0086254	CG6084	166.873	272.736	0.708758	4.17543	5e-05	0.000767624
FBgn0086450	su(r)	87.3729	43.2904	-1.01314	-5.90593	5e-05	0.000767624
FBgn0086691	UK114	229.797	128.834	-0.834849	-4.24838	5e-05	0.000767624
FBgn0259175	ome	43.1991	42.9047	-0.00986582	-0.0527452	0.929	0.99771
FBgn0259201	CG42305	1273.79	1896.95	0.574557	3.54357	5e-05	0.000767624
FBgn0259715	CG42369	128.147	129.489	0.0150201	0.0798651	0.88785	0.99771
FBgn0260226	CG42500	216.706	165.12	-0.392223	-1.88747	0.0015	0.0160447
FBgn0260462	CG12163	159.572	170.13	0.092429	0.544361	0.34835	0.820895
FBgn0260745	mfas	144.068	138.137	-0.0606467	-0.367442	0.5278	0.944306
FBgn0261108	Atg13	10.2643	9.92167	-0.0489845	-0.216182	0.70285	0.991159
FBgn0261261	plx	10.5939	12.6038	0.250631	1.26282	0.0281	0.176334
FBgn0261538	CG42662	22.762	15.9173	-0.516032	-1.45873	0.01155	0.0877838
FBgn0261560	Thor	926.827	998.442	0.107378	0.661044	0.2529	0.71423
FBgn0261675	Npc1b	25.4482	38.6486	0.602852	3.36768	5e-05	0.000767624
FBgn0261794	kcc	57.8138	55.1493	-0.068071	-0.398317	0.4895	0.924612
FBgn0261800	LanB1	34.2322	37.1945	0.119736	0.705123	0.2236	0.675045
FBgn0262124	uex	33.5273	38.087	0.183964	0.952034	0.0974	0.421005
FBgn0262531	CG43085	42.0843	34.7477	-0.276367	-1.19148	0.03785	0.220699
FBgn0262683	CG43153	129.269	34.9673	-1.88629	-8.44569	5e-05	0.000767624
FBgn0262732	mbf1	70.8682	65.852	-0.10591	-0.523268	0.36255	0.834073
FBgn0262808	CG43179	39.8356	21.561	-0.885636	-2.16096	0.0017	0.0178222
FBgn0263020	CG43315	36.9702	24.0137	-0.622503	-2.14171	0.0002	0.00271764
FBgn0263106	DnaJ-1	35.6382	37.5313	0.07467	0.385107	0.50555	0.932861
FBgn0263120	Acsl	96.0677	118.662	0.304735	1.83089	0.0013	0.0141599
FBgn0263133	mEFG1	10.2043	11.7156	0.199255	0.840474	0.1446	0.534635
FBgn0263355	CG31688	7.10421	7.9445	0.161282	0.673714	0.2404	0.6974
FBgn0263413	CR43459	1.75627	3.12628	0.831933	2.33016	0.00035	0.00446944
FBgn0263773	fok	133.982	92.6917	-0.531523	-2.3675	5e-05	0.000767624
FBgn0263832	Rcd5	45.1691	44.645	-0.0168355	-0.0894079	0.87505	0.99771
FBgn0264442	ab	13.3871	11.4648	-0.223636	-0.943283	0.08235	0.377117
FBgn0264488	CG43896	100.122	110.321	0.139955	0.858184	0.13345	0.511505
FBgn0264775,FBgn0264776	CG44013,CG44014	73.8506	110.793	0.585185	2.88391	5e-05	0.000767624
FBgn0264987	CR44138	14.8523	60.9841	2.03775	4.1099	5e-05	0.000767624
FBgn0265047	FDY	8.00941	8.49784	0.0854004	0.243038	0.6687	0.986082
FBgn0265313	CG44286	95.6978	74.062	-0.369752	-1.76174	0.0016	0.0169084
FBgn0265512	mlt	38.4479	43.5265	0.178989	0.754035	0.18575	0.615585
FBgn0265703	CR44510	0	0	0	0	1	1
FBgn0266580	Gp210	9.30212	9.58623	0.0434044	0.217222	0.70325	0.991159
FBgn0266581	pit	13.8628	12.9164	-0.102012	-0.418261	0.4698	0.911196
FBgn0266918	CG32486	35.4762	44.4713	0.326021	1.5253	0.0089	0.0705498
FBgn0267348	LanB2	35.9868	39.2954	0.126891	0.751269	0.1941	0.629563
FBgn0267385	PyK	203.214	378.379	0.896835	5.54474	5e-05	0.000767624
FBgn0267795	Frl	21.0129	20.3385	-0.0470624	-0.244614	0.67885	0.98796
FBgn0283427	FASN1	27.7093	398.804	3.84724	23.3335	5e-05	0.000767624
FBgn0283437	PPO1	9.17971	6.12557	-0.583606	-0.76544	0.1898	0.622907
FBgn0283461	Drs	301.904	150.044	-1.0087	-4.07137	5e-05	0.000767624
FBgn0283658	muc	128.486	214.44	0.738962	4.45478	5e-05	0.000767624
FBgn0284248	Cyt-c-p	670.597	801.237	0.256782	1.5549	0.0061	0.0521532
FBgn0010041	GstD5	0.48897	0.697585	0.512624	0.62485	0.2672	0.733776
FBgn0010241	Mdr50	11.8604	22.14	0.9005	4.62801	5e-05	0.000767624
FBgn0011638	La	49.7249	45.4792	-0.128762	-0.663516	0.24115	0.698477
FBgn0015623	Cpr	102.986	109.996	0.0949938	0.559363	0.33025	0.8051
FBgn0022709,FBgn0036266	Adk1,CG5626	329.226	396.288	0.267474	1.60208	0.0055	0.0479457
FBgn0024182,FBgn0024251	waw,bbx	22.3443	21.8377	-0.0330859	-0.171503	0.76695	0.996519
FBgn0026755	Ugt37b1	5.44885	9.41829	0.789513	2.76195	5e-05	0.000767624
FBgn0028945	CG7631	80.0196	65.272	-0.293889	-1.41752	0.0128	0.0949754
FBgn0030668	CG8128	52.2568	67.6123	0.371666	1.98416	0.00045	0.00558218
FBgn0031563	CG10031	138.884	129.96	-0.0958119	-0.474721	0.4102	0.871622
FBgn0031738	CG9171	9.90761	8.79634	-0.171633	-0.765678	0.1813	0.607992
FBgn0032350	CG6287	45.6662	113.841	1.31782	6.90592	5e-05	0.000767624
FBgn0032615	CG6012	4.44376	3.44217	-0.368462	-0.943919	0.1014	0.432268
FBgn0032663	CG15153	12.3049	11.045	-0.155835	-0.571343	0.31835	0.79307
FBgn0034511	GNBP-like3	72.3395	24.7303	-1.54851	-4.32888	5e-05	0.000767624
FBgn0035162	Sf3b3	58.3472	52.2155	-0.160183	-0.904798	0.11345	0.463756
FBgn0035312	CG15820	18.484	20.5382	0.152033	0.591618	0.30175	0.77576
FBgn0035926	CG5804	864.822	409.107	-1.07993	-3.53072	5e-05	0.000767624
FBgn0036176	CG7377	0	0	0	0	1	1
FBgn0036831	CG6839	274.521	389.232	0.503718	3.02173	5e-05	0.000767624
FBgn0036910	Cyp305a1	7.24781	7.81004	0.107785	0.386975	0.49375	0.926852
FBgn0037065	CG12974	163.327	161.944	-0.0122764	-0.0728335	0.89835	0.99771
FBgn0037487	thw	21.9049	16.3099	-0.425508	-2.24479	5e-05	0.000767624
FBgn0037709	CG8199	47.9115	37.0512	-0.37085	-1.54611	0.00715	0.0593559
FBgn0038208	CG14355	2.86293	4.72021	0.721359	2.55275	5e-05	0.000767624
FBgn0038466	CG8907	81.7752	80.6071	-0.0207555	-0.121677	0.8318	0.99771
FBgn0039313	CG11892	3.60078	62.7099	4.12231	14.1834	5e-05	0.000767624
FBgn0039434	TwdlM	87.5347	0.740234	-6.88573	-13.927	5e-05	0.000767624
FBgn0039728	CG7896	18.0524	17.2226	-0.0678933	-0.364333	0.52035	0.940877
FBgn0039840	pHCl-2	11.0703	14.3763	0.376999	1.62627	0.00415	0.0380188
FBgn0039872	salt	22.9722	45.9415	0.999908	3.42725	5e-05	0.000767624
FBgn0040321	GNBP3	81.9007	57.8383	-0.501853	-2.72217	5e-05	0.000767624
FBgn0040323	GNBP1	19.4571	11.2102	-0.795484	-3.33549	5e-05	0.000767624
FBgn0050088,FBgn0050090	CG30088,CG30090	9.06582	7.73884	-0.228321	-0.681817	0.23605	0.691249
FBgn0051198	CG31198	378.563	457.165	0.272183	1.71393	0.00295	0.0284155
FBgn0052473	CG32473	104.054	81.5203	-0.352101	-2.11371	0.00035	0.00446944
FBgn0066101	LpR1	24.1306	23.8582	-0.0163788	-0.0648303	0.90845	0.99771
FBgn0083123	Uhg5	4.97566	6.20551	0.318662	0.783719	0.1652	0.577683
FBgn0085484	Pdxk	66.5264	103.286	0.634639	3.53377	5e-05	0.000767624
FBgn0260228	CG42502	63.5863	122.081	0.941055	4.65479	5e-05	0.000767624
FBgn0263776	CG43693	35.9872	47.0357	0.38627	2.07035	0.0001	0.00145416
FBgn0003308	ry	6.83216	3.0813	-1.1488	-4.5173	5e-05	0.000767624
FBgn0011722	Tig	86.1606	76.8076	-0.16578	-1.02406	0.07035	0.340017
FBgn0024315	Picot	110.102	105.579	-0.0605242	-0.356925	0.53465	0.947263
FBgn0029148	NHP2	54.8957	46.8986	-0.227148	-0.963816	0.0942	0.412196
FBgn0030091	CG7065	6.78656	6.54037	-0.0533079	-0.232489	0.6874	0.989206
FBgn0030679	CG8206	150.464	231.274	0.620178	3.56435	5e-05	0.000767624
FBgn0031869	CG18304	12.444	12.1403	-0.0356451	-0.174065	0.766	0.996336
FBgn0034110	Atg9	14.9734	14.0576	-0.0910507	-0.428228	0.45595	0.902653
FBgn0034191	CG6984	20.8487	18.8916	-0.142213	-0.552303	0.32985	0.804657
FBgn0034971	CG3209	98.4479	90.0511	-0.128617	-0.733843	0.2038	0.643991
FBgn0035298	SCOT	167.848	99.8651	-0.749107	-3.20602	5e-05	0.000767624
FBgn0035619	CG10592	264.31	239.632	-0.141408	-0.866271	0.12895	0.501552
FBgn0037635,FBgn0037636	CG9837,CG9821	94.6211	175.733	0.893149	3.6728	5e-05	0.000767624
FBgn0051004	mesh	82.4946	87.5569	0.0859211	0.526627	0.357	0.829425
FBgn0053329	Sp212	13.1627	13.0472	-0.0127077	-0.0513016	0.92665	0.99771
FBgn0054056,FBgn0054057	CG34056,CG34057	12.7849	16.7003	0.385433	1.41916	0.0137	0.100302
FBgn0085311	CG34282	2934.92	2869.35	-0.0325989	-0.203839	0.7193	0.9939
FBgn0259748	CG42397	2.76291	2.64678	-0.0619502	-0.122054	0.83165	0.99771
FBgn0259998	CG17571	667.891	1528.91	1.19482	7.45567	5e-05	0.000767624
FBgn0003378	Sgs8	0.211678	0	n/a	0	1	1
FBgn0003965	v	60.0274	31.5873	-0.926279	-4.51311	5e-05	0.000767624
FBgn0015622	Cnx99A	50.0754	43.0747	-0.21726	-1.18592	0.03985	0.229782
FBgn0022069	Nnp-1	10.6844	10.7819	0.0131106	0.0580242	0.91915	0.99771
FBgn0028343	Ankle2	15.0049	14.572	-0.0422348	-0.210535	0.71245	0.993171
FBgn0028990	Spn27A	57.6718	48.1071	-0.261616	-1.14326	0.0454	0.252054
FBgn0029095	aru	39.5018	32.5092	-0.281072	-1.53905	0.0075	0.0616373
FBgn0031043	NAA20	22.3733	24.1106	0.107894	0.432589	0.4583	0.903329
FBgn0031973	Spn28Dc	18.7774	18.0354	-0.0581695	-0.258304	0.6492	0.98173
FBgn0032195	CG4908	12.3411	13.8435	0.16573	0.631458	0.2687	0.73565
FBgn0032373	Vha100-5	81.9081	105.779	0.368974	2.18787	5e-05	0.000767624
FBgn0033153	Gadd45	27.7063	29.3834	0.0847873	0.396524	0.4871	0.9232
FBgn0033732	CG13157	0.0787461	0.0696242	-0.177619	0	1	1
FBgn0034140	Lst	244.265	139.654	-0.806593	-4.53961	5e-05	0.000767624
FBgn0035515	CG14997	61.5827	48.8217	-0.335003	-1.77462	0.0018	0.0187058
FBgn0036663	CG9674	42.334	71.3418	0.752931	4.28796	5e-05	0.000767624
FBgn0036833	CG3819	917.756	779.695	-0.235201	-1.44122	0.0122	0.0914802
FBgn0037632	CCT7	58.9744	51.1331	-0.205831	-1.09824	0.05755	0.297691
FBgn0039086	CG16732	n/a	n/a	n/a	n/a	n/a	n/a
FBgn0039099	GILT2	22.5351	17.4924	-0.365448	-1.25385	0.0279	0.175347
FBgn0040717	Nplp4	6768.2	7589.58	0.165248	1.01428	0.0747	0.353811
FBgn0040817	CG14132	81.4443	70.7784	-0.202505	-1.00863	0.0805	0.371226
FBgn0051869	CG31869	3.59063	3.22896	-0.153166	-0.495881	0.38095	0.850572
FBgn0052425	CG32425	30.0672	44.5881	0.568468	2.53317	5e-05	0.000767624
FBgn0052512	CG32512	7.72767	10.8184	0.485378	1.34642	0.0216	0.14436
FBgn0053093	CG33093	n/a	n/a	n/a	n/a	n/a	n/a
FBgn0285954	caz	39.7023	38.9637	-0.0270904	-0.137971	0.81125	0.99771
FBgn0002524	lace	27.9226	41.8846	0.584989	3.1289	5e-05	0.000767624
FBgn0004914	Hnf4	25.2546	20.1377	-0.326652	-1.54255	0.0081	0.0655462
FBgn0023129	aay	52.0942	121.233	1.21858	4.44452	5e-05	0.000767624
FBgn0028426	JhI-1	4.52935	4.79677	0.0827586	0.295032	0.60205	0.968908
FBgn0032213	CG5390	131.044	105.518	-0.312568	-1.76835	0.00195	0.02005
FBgn0032298	CG6724	12.1128	10.6281	-0.188641	-0.717562	0.2103	0.654385
FBgn0034509,FBgn0043534,FBgn0043535	Obp57c,Obp57b,Obp57a	0.25108	0.516925	1.04181	0.519429	0.13865	0.5228
FBgn0035142	Hipk	18.1988	17.9888	-0.0167408	-0.0903786	0.8764	0.99771
FBgn0037140	SLC22A	10.4609	7.82614	-0.41863	-1.40278	0.0149	0.107635
FBgn0037934,FBgn0037935	CG6830,CG6834	n/a	n/a	n/a	n/a	n/a	n/a
FBgn0038353	CG5399	741.986	1000.85	0.43176	2.69061	5e-05	0.000767624
FBgn0038603	PKD	23.4372	25.0947	0.0985807	0.460318	0.42365	0.881084
FBgn0039257	tnc	1.55524	1.12099	-0.472368	-0.188753	0.76255	0.995929
FBgn0039486	caix	68.3791	77.084	0.172877	0.898414	0.1161	0.470212
FBgn0250907	Cht10	10.9802	8.56628	-0.35817	-1.58812	0.0052	0.0458395
FBgn0000533	ea	28.6532	27.3062	-0.0694636	-0.319336	0.5836	0.963035
FBgn0001301	kel	16.5141	20.2336	0.293059	1.60205	0.0046	0.0414011
FBgn0001341	l(1)1Bi	3.963	3.52529	-0.168851	-0.36884	0.5193	0.940177
FBgn0015240	Hr96	13.6456	19.2765	0.498411	2.38775	5e-05	0.000767624
FBgn0030481	CG1662	27.3863	26.8681	-0.0275593	-0.126804	0.8263	0.99771
FBgn0031940	CG7214	356.071	395.586	0.151826	0.920151	0.10895	0.451768
FBgn0032422	atilla	231.776	176.685	-0.391556	-1.84368	0.00125	0.013688
FBgn0033557	CG12325	5.61352	5.71884	0.0268181	0.101309	0.8569	0.99771
FBgn0036035	CG18178	13.8365	13.4764	-0.0380457	-0.143474	0.7963	0.99766
FBgn0036951	CG7017	450.028	456.795	0.0215336	0.133387	0.8148	0.99771
FBgn0262838	CG43202	8.22625	2.69051	-1.61235	-3.0606	0.00055	0.00666139
FBgn0264979	CG4267	43.8579	37.9804	-0.20758	-0.975173	0.0912	0.403278
FBgn0020639,FBgn0052405	Lcp65Af,Cpr65Av	n/a	n/a	n/a	n/a	n/a	n/a
FBgn0026721	fat-spondin	61.5113	52.3077	-0.233827	-1.30458	0.02295	0.150922
FBgn0027793	CG14787	19.3301	8.5734	-1.17291	-3.81609	5e-05	0.000767624
FBgn0031703	CG12512	64.3325	54.7071	-0.23382	-1.26173	0.02805	0.17608
FBgn0034215	Mtap	35.5173	39.4854	0.152797	0.72121	0.2082	0.65075
FBgn0035501	CG1299	54.3473	41.6387	-0.384284	-2.02995	0.00045	0.00558218
FBgn0037301	Mms19	11.1625	10.2327	-0.125477	-0.566703	0.3215	0.796346
FBgn0037327	PEK	12.9087	13.1401	0.0256281	0.127155	0.8275	0.99771
FBgn0051523	CG31523	87.729	97.7324	0.155782	0.922114	0.1103	0.455523
FBgn0051668,FBgn0053124	CG31668,CG33124	n/a	n/a	n/a	n/a	n/a	n/a
FBgn0086347	Myo31DF	60.9932	74.7743	0.293894	1.74592	0.002	0.0204615
FBgn0262743	Fs(2)Ket	16.515	15.7225	-0.0709426	-0.35865	0.53105	0.946173
FBgn0010803	TrpRS	21.9562	21.5961	-0.0238597	-0.109101	0.8471	0.99771
FBgn0027602	CG8611	4.55588	3.80184	-0.261032	-0.977703	0.0865	0.390165
FBgn0033584	CG7737	3.91906	5.17988	0.402413	0.806765	0.16305	0.5737
FBgn0034733	CG4752	15.7329	21.3978	0.443673	2.31018	5e-05	0.000767624
FBgn0037129	CG14565	83.7709	6.84853	-3.61258	-12.7287	5e-05	0.000767624
FBgn0038136	CG8774	77.8619	50.723	-0.618279	-3.59057	5e-05	0.000767624
FBgn0038613	Vha100-4	21.4465	28.5252	0.411494	1.9992	0.0008	0.00923743
FBgn0087002	apolpp	226.092	181.169	-0.319577	-1.96825	0.0004	0.00501761
FBgn0259101	CG42249	41.1303	64.0489	0.638973	3.40299	5e-05	0.000767624
FBgn0263705	Myo10A	8.37229	6.81226	-0.297488	-1.52279	0.00805	0.0652848
FBgn0283494	Adk2	356.441	366.287	0.0393098	0.23276	0.6786	0.98796
FBgn0283499	InR	6.94441	7.12416	0.0368684	0.191991	0.7372	0.995353
FBgn0030321	CG1703	22.6085	23.4137	0.0504926	0.2518	0.6609	0.984387
FBgn0031374	Wdr62	38.4208	37.8318	-0.0222883	-0.131367	0.82095	0.99771
FBgn0033292	Cyp4ad1	61.6894	44.3124	-0.477312	-2.49738	5e-05	0.000767624
FBgn0035293	CG5687	9.91467	7.11852	-0.477989	-1.97571	0.00095	0.0107474
FBgn0037123	CG14569	138.841	1.71961	-6.33521	-15.6983	5e-05	0.000767624
FBgn0038139	PK2-R2	16.4351	14.9584	-0.135826	-0.615183	0.2812	0.751905
FBgn0038380	CG14877	n/a	n/a	n/a	n/a	n/a	n/a
FBgn0039627	CG11837	9.71166	8.66597	-0.164357	-0.535845	0.3504	0.823268
FBgn0053965	CG33965	13.2212	17.3503	0.392113	1.42148	0.01265	0.0940895
FBgn0086558	Ubi-p5E	133.416	147.674	0.146484	0.87095	0.128	0.499173
FBgn0285917	sbb	10.6664	9.70638	-0.136064	-0.652777	0.25525	0.717633
FBgn0026415	Idgf4	515.849	422.316	-0.288626	-1.79496	0.0016	0.0169084
FBgn0033222	CG12824	41.6944	42.1369	0.0152306	0.0583714	0.92025	0.99771
FBgn0035412	CG14957	70.8702	38.5456	-0.878613	-2.6602	5e-05	0.000767624
FBgn0037137	Nopp140	18.714	16.8055	-0.155185	-0.411669	0.4825	0.92063
FBgn0270926	AsnS	7.73977	10.3802	0.423466	0.75092	0.1948	0.630341
FBgn0013770,FBgn0261975	Cp1,CG42806	461.44	404.81	-0.188897	-1.05045	0.0682	0.332853
FBgn0032216	Usp14	41.2587	41.5372	0.00970746	0.0491666	0.93015	0.99771
FBgn0034628	Acox57D-p	27.3649	16.5179	-0.728293	-2.92853	5e-05	0.000767624
FBgn0035213	CG2199	7.31082	6.79793	-0.104938	-0.409199	0.48455	0.922395
FBgn0036605	CG13041	28.837	0.131463	-7.77712	-3.57867	0.08075	0.371914
FBgn0036816	Indy	122.87	140.586	0.194321	1.17391	0.0409	0.233573
FBgn0038734	CG11453	24.3452	31.2979	0.362427	1.75545	0.0022	0.0221937
FBgn0038968	CG12499	4.03707	3.38099	-0.255862	-1.07358	0.06535	0.323393
FBgn0038989	CG6937	18.7093	18.5846	-0.00964221	-0.0393474	0.94795	0.99771
FBgn0040582	CG5791	127.827	51.8669	-1.30131	-4.11835	5e-05	0.000767624
FBgn0086909	CG31751	34.2444	34.4055	0.00677009	0.0285222	0.96135	0.99771
FBgn0261286	Mat89Ba	5.09073	4.51808	-0.172164	-0.644949	0.262	0.726963
FBgn0028518	CG18480	24.809	26.6058	0.10088	0.506465	0.3745	0.845536
FBgn0031304	CG4552	16.2003	20.3774	0.330949	1.60575	0.0056	0.0486221
FBgn0033355	CG13748	11.1437	8.83796	-0.334449	-0.954988	0.10075	0.430343
FBgn0033377	Pmm45A	30.8028	27.0331	-0.188338	-0.972302	0.0884	0.395927
FBgn0033437	CG12926	17.7945	26.0983	0.552523	2.10405	0.0005	0.00612417
FBgn0034067	CG8399	77.518	65.0659	-0.25263	-1.46133	0.01045	0.080856
FBgn0036502	CG7841	16.3555	19.5579	0.257978	1.01949	0.0783	0.364222
FBgn0037835	CG14687	77.2516	97.9068	0.341843	1.66846	0.0033	0.0313368
FBgn0052207,FBgn0062928	CR32207,pncr009:3L	21.1448	19.8	-0.0948031	-0.347293	0.5533	0.95465
FBgn0259219	CG42319	121.66	126.766	0.0593145	0.319521	0.57755	0.961419
FBgn0000042	Act5C	1559.99	1816.54	0.219655	1.34656	0.01895	0.13026
FBgn0028533	CG7953	1064.42	823.022	-0.371063	-1.17375	0.0427	0.241498
FBgn0031184	CG14615	25.886	30.5444	0.238737	0.999747	0.0805	0.371226
FBgn0032809	CG13078	0.0935413	0.898979	3.26461	1.97748	0.023	0.151062
FBgn0033205	CG2064	33.0124	38.6709	0.228241	0.890417	0.1224	0.486372
FBgn0034828	CG13545	13.7829	10.4843	-0.394653	-0.243385	0.6728	0.986238
FBgn0051697,FBgn0053116	CG31697,CG33116	14.6818	21.9303	0.578891	2.39332	5e-05	0.000767624
FBgn0086912	mbm	9.78244	8.6792	-0.172633	-0.648684	0.2553	0.717633
FBgn0261524	lic	14.4849	14.4457	-0.00390818	-0.0168025	0.97485	0.997919
FBgn0284253	LeuRS	14.0007	15.3969	0.137138	0.685482	0.2303	0.684407
FBgn0019982	Gs1l	36.0829	39.2197	0.120261	0.52414	0.3618	0.833576
FBgn0028920	CG8997	1933.4	1420.64	-0.444605	-1.66804	0.00315	0.0301374
FBgn0031327	CG5397	11.4816	10.9705	-0.0656928	-0.271862	0.6325	0.977794
FBgn0031399	mio	16.8988	16.7349	-0.0140584	-0.0683263	0.90615	0.99771
FBgn0032397	Tom70	16.8451	18.9482	0.169733	0.782198	0.1732	0.593507
FBgn0036133	CG7638	21.9219	21.3353	-0.0391294	-0.182315	0.7501	0.995353
FBgn0037204	CG11131	1101.64	782.653	-0.493205	-3.0788	5e-05	0.000767624
FBgn0039711	CG7824	19.607	18.7121	-0.067396	-0.273975	0.62625	0.976645
FBgn0023550,FBgn0053548	FarO,SmydA-8	n/a	n/a	n/a	n/a	n/a	n/a
FBgn0030151	CG1354	140.47	122.302	-0.199822	-1.15017	0.04455	0.24872
FBgn0031004	CG7992	38.5382	58.4787	0.601622	2.76512	5e-05	0.000767624
FBgn0040253	Ugt86Dg	4.97398	8.71882	0.809732	2.70932	5e-05	0.000767624
FBgn0040532	CG8369	235.195	164.622	-0.5147	-2.43558	5e-05	0.000767624
FBgn0015791	Rab14	48.0133	49.0608	0.0311386	0.147087	0.7993	0.99771
FBgn0019661	roX1	85.5003	91.3804	0.095955	0.55161	0.33625	0.81078
FBgn0031001	CG7884	0.491616	0.432514	-0.184785	0	1	1
FBgn0036196	CG11658	20.2276	21.6642	0.098984	0.473577	0.4029	0.867212
FBgn0036372	Abp1	12.3542	13.8062	0.160313	0.42932	0.454	0.901306
FBgn0039006	Cyp6d4	17.2677	14.0426	-0.298267	-1.28953	0.02205	0.146703
FBgn0039697	CG7834	302.014	253.702	-0.251481	-1.49281	0.00905	0.0716004
FBgn0040252	Ugt86Dh	1.4024	1.86048	0.407781	0.434191	0.4548	0.901923
FBgn0051410	Npc2e	294.694	403.352	0.45282	2.28369	5e-05	0.000767624
FBgn0052667	ssp7	573.407	280.371	-1.03222	-4.63645	5e-05	0.000767624
FBgn0064237	Idgf5	48.4922	53.4035	0.13918	0.720889	0.20135	0.640031
FBgn0262146	MtnE	114.618	93.1775	-0.298776	-0.435677	0.4422	0.893516
FBgn0000116	Argk	3161.71	2836.6	-0.156541	-0.967612	0.0959	0.417259
FBgn0024807	DIP1	51.7346	57.8145	0.160301	0.917124	0.11225	0.460381
FBgn0026196	nop5	48.1672	38.7739	-0.312966	-1.46414	0.011	0.0844035
FBgn0028744	CG5033	13.9674	12.2398	-0.190488	-0.850926	0.1391	0.523534
FBgn0038179	CG9312	32.8922	27.5307	-0.256702	-1.02202	0.0708	0.341387
FBgn0039453	CG6403	487.069	573.714	0.236206	1.39439	0.0155	0.11112
FBgn0051741	CG31741	7.59044	1.62238	-2.22607	-6.58301	5e-05	0.000767624
FBgn0052249	CG32249	72.3907	126.234	0.802224	4.14056	5e-05	0.000767624
FBgn0261554	CG42672	14.3177	23.0422	0.686477	3.49604	5e-05	0.000767624
FBgn0031500	CG17221	0.140394	1.13224	3.01162	0.956864	0.21775	0.664948
FBgn0034647	pirk	11.8376	8.0222	-0.561304	-1.96356	0.00075	0.00872839
FBgn0035091	CG3829	37.1165	29.7386	-0.319724	-1.05971	0.064	0.319714
FBgn0035499	Chd64	373.271	346.141	-0.108866	-0.667954	0.2454	0.704098
FBgn0039308,FBgn0039309	CG11889,CG11891	17.2837	27.9372	0.69278	2.90125	5e-05	0.000767624
FBgn0263039	CR43334	0.0614873	0.0790664	0.362778	0	1	1
FBgn0264953	Piezo	19.1569	16.1703	-0.244518	-1.40155	0.01545	0.110913
FBgn0031849,FBgn0031850	CG11327,Tsp	n/a	n/a	n/a	n/a	n/a	n/a
FBgn0032646	mEFTs	42.225	45.8805	0.119784	0.608715	0.2887	0.760983
FBgn0033720,FBgn0033721,FBgn0050047,FBgn0053012	CG13160,CG13159,CG30047,CG33012	n/a	n/a	n/a	n/a	n/a	n/a
FBgn0036334	CG11267	149.343	148.26	-0.0105022	-0.0534352	0.9244	0.99771
FBgn0037128	CG14572	201.683	67.5402	-1.57827	-8.25963	5e-05	0.000767624
FBgn0039941	CG17167	30.6411	34.198	0.158445	0.807992	0.16395	0.575166
FBgn0026428	HDAC6	20.1777	16.1993	-0.316828	-1.61618	0.00355	0.0332825
FBgn0030177	CG2972	16.418	14.6618	-0.16322	-0.62079	0.2846	0.755574
FBgn0032639	CG18563	60.6802	41.9002	-0.534268	-1.65437	0.00475	0.0425436
FBgn0037955	CG6950	76.4996	89.8162	0.231523	1.20721	0.03485	0.207603
FBgn0038341	AdamTS-A	11.498	10.1305	-0.182669	-0.940353	0.10405	0.439452
FBgn0040759	CG13177	2.8413	8.17219	1.52417	3.42713	5e-05	0.000767624
FBgn0261479	nero	26.7332	25.6569	-0.0592883	-0.251907	0.65695	0.983612
FBgn0263706	CG43658	6.58847	4.97242	-0.405996	-1.93458	0.00065	0.00771303
FBgn0005278	Sam-S	577.778	359.569	-0.684247	-4.13392	5e-05	0.000767624
FBgn0010482	l(2)01289	124.643	139.162	0.158963	0.972924	0.0905	0.401145
FBgn0033482	CG1371	19.8404	20.5678	0.0519484	0.273739	0.62895	0.977197
FBgn0033688	Prp8	12.0673	11.8408	-0.027332	-0.135629	0.81525	0.99771
FBgn0036927	Gabat	32.2753	24.5557	-0.394374	-1.27918	0.02455	0.1587
FBgn0002440	l(3)mbn	84.2994	76.171	-0.146282	-0.845209	0.1415	0.528255
FBgn0033725	Cpr49Ac	8.94563	2.69526	-1.73076	-4.81583	5e-05	0.000767624
FBgn0035770	pst	284.091	350.582	0.303402	1.89642	0.00065	0.00771303
FBgn0036592	CG13049	0.450312	0.481533	0.0967122	0	1	1
FBgn0039316	CG11893	39.6018	36.6297	-0.11255	-0.545728	0.34105	0.815084
FBgn0042206	GstD10	58.8955	17.9665	-1.71284	-6.90431	5e-05	0.000767624
FBgn0259726,FBgn0259727	CG42380,CG42381	35.3184	33.3908	-0.0809717	-0.405258	0.4791	0.918084
FBgn0003062	Fib	60.1883	46.3386	-0.377268	-1.91352	0.0008	0.00923743
FBgn0010040	GstD4	0.15696	0.0312594	-2.32804	0	1	1
FBgn0011296	l(2)efl	685.504	283.597	-1.27332	-7.4459	5e-05	0.000767624
FBgn0034624	CG17974	5.5762	8.46866	0.602853	1.77652	0.00265	0.0259665
FBgn0038450	CG17560	2.26637	17.42	2.94229	7.01691	5e-05	0.000767624
FBgn0039644	CG11897	5.49965	6.58559	0.259971	1.1408	0.04735	0.259251
FBgn0032187	CG4839	9.19551	10.055	0.128907	0.568971	0.3243	0.798777
FBgn0033970	CG10205	51.2304	42.5243	-0.268711	-1.20375	0.0389	0.225432
FBgn0036157	CG7560	8.96891	5.15807	-0.798101	-2.38893	5e-05	0.000767624
FBgn0037127	CG14566	755.675	298.032	-1.3423	-7.9565	5e-05	0.000767624
FBgn0263083	CG43351	198.816	124.665	-0.673383	-2.02375	0.00055	0.00666139
FBgn0000405	CycB	6.21552	7.21623	0.215368	0.829945	0.1496	0.545273
FBgn0023549	Mct1	9.17662	12.7605	0.475651	1.93089	0.0011	0.0122454
FBgn0033216	CG1946	0.66132	0.930646	0.492883	0.832779	0.1468	0.538934
FBgn0034802	CG3800	159.634	155.987	-0.0333452	-0.202004	0.7222	0.994448
FBgn0036124	CG7839	6.96647	6.07888	-0.196623	-0.825969	0.15065	0.547511
FBgn0040319	Gclc	84.2766	66.8109	-0.335049	-1.98871	0.0004	0.00501761
FBgn0040507	ACXD	7.48733	7.54359	0.0108001	0.0475338	0.9367	0.99771
FBgn0019660	roX2	7.66505	7.76313	0.0183443	0.0403151	0.9403	0.99771
FBgn0033936	CG17386	1.95673	0.178348	-3.45568	-6.62798	5e-05	0.000767624
FBgn0015245	Hsp60A	133.42	107.213	-0.315498	-1.88668	0.00095	0.0107474
FBgn0034534	maf-S	107.066	101.89	-0.0714821	-0.345295	0.54825	0.952531
FBgn0039519	Cyp6a18	19.844	11.0292	-0.847377	-3.45233	5e-05	0.000767624
FBgn0039807	CG15546	17.094	14.3219	-0.255271	-1.09636	0.056	0.292545
FBgn0051221	CG31221	0.301783	0	n/a	0	1	1
FBgn0013269	FK506-bp1	57.5065	49.8361	-0.206535	-0.885063	0.12265	0.4868
FBgn0027375	RecQ5	10.5762	14.5536	0.460553	1.70346	0.0032	0.0305524
FBgn0034428	CG18606	0.994079	0.341177	-1.54284	-2.0053	0.0041	0.0376262
FBgn0039087	CG10168	n/a	n/a	n/a	n/a	n/a	n/a
FBgn0263850	CG43711	0	0.0347118	n/a	0	1	1
FBgn0019938	RpI1	7.78039	7.3799	-0.0762409	-0.345954	0.5435	0.950495
FBgn0031937	CG13795	n/a	n/a	n/a	n/a	n/a	n/a
FBgn0033624	CG12384	384.346	355.618	-0.112079	-0.644732	0.2571	0.719646
FBgn0034275	CG5002	6.94157	14.7671	1.08905	4.28761	5e-05	0.000767624
FBgn0037698	CG16779	1.46943	1.79158	0.285975	1.111	0.05035	0.271209
FBgn0037817	Cyp12e1	43.5018	40.1781	-0.114664	-0.582959	0.31775	0.792181
FBgn0263987	spoon	26.6068	30.8663	0.214237	1.19642	0.03625	0.213974
FBgn0030803	CG4880	7.26926	8.6641	0.253241	0.901295	0.113	0.462378
FBgn0034407	DptB	200.05	78.9567	-1.34123	-5.05276	5e-05	0.000767624
FBgn0034422	CG7137	8.31076	7.22512	-0.201959	-0.659018	0.2505	0.710662
FBgn0035413	CG14958	33.7967	11.3239	-1.57751	-3.92183	5e-05	0.000767624
FBgn0039131	CG12268	10.2774	11.4238	0.152565	0.591378	0.3017	0.77576
FBgn0259716	CG42370	11.955	10.2025	-0.228695	-0.440442	0.44715	0.896633
FBgn0025373	Fpps	33.2974	33.4801	0.00789714	0.0348251	0.95225	0.99771
FBgn0034753	CG2852	578.134	399.237	-0.534156	-3.24244	5e-05	0.000767624
FBgn0035547	CG15022	9.7967	0.651979	-3.9094	-7.6725	5e-05	0.000767624
FBgn0035626	lin-28	2.76304	2.53444	-0.124588	-0.298774	0.6044	0.968916
FBgn0036199	Bmcp	13.6713	16.1733	0.242462	1.01313	0.08005	0.369844
FBgn0038679	CG6040	9.41499	9.86219	0.0669482	0.341351	0.5577	0.955397
FBgn0039207	CG5789	5.04723	6.59926	0.386811	1.25985	0.0285	0.178328
FBgn0086346	ALiX	74.3257	69.7198	-0.0922914	-0.537541	0.34125	0.815217
FBgn0032282	CG7299	616.868	897.722	0.541307	3.36443	5e-05	0.000767624
FBgn0033601	Cpr47Ed	0.317633	0.0756634	-2.06969	0	1	1
FBgn0035735	Cpr65Ea	2.02735	0.350226	-2.53324	-1.97744	0.0133	0.097976
FBgn0037627	CG13318	10.3531	7.84816	-0.39963	-1.35366	0.0173	0.121498
FBgn0033760	CG8785	25.8769	46.2112	0.836576	4.20012	5e-05	0.000767624
FBgn0034443	cer	67.6659	47.5923	-0.507701	-1.95901	0.0008	0.00923743
FBgn0034718	wdp	82.2374	88.7553	0.110039	0.650824	0.25895	0.72274
FBgn0027600	obst-B	64.2178	51.5512	-0.316967	-1.58988	0.00525	0.046137
FBgn0031653	Jon25Biii	4796.61	3829.31	-0.324932	-2.03126	0.0005	0.00612417
FBgn0038197	foxo	32.491	26.8756	-0.273745	-1.50234	0.00915	0.072283
FBgn0265831	CR44620	0.906212	1.73132	0.933948	0.589146	0.26305	0.728452
FBgn0011705	rost	18.1552	23.4557	0.369554	1.55029	0.0066	0.0555146
FBgn0024734,FBgn0284225	PRL-1,CG46309	58.1752	66.1291	0.184881	1.05961	0.0633	0.317291
FBgn0030775	CG9673	328.983	316.671	-0.0550263	-0.197086	0.7297	0.995353
FBgn0053494	CG33494	20.782	35.5219	0.773375	2.00727	0.00095	0.0107474
FBgn0265577	CR44404	146.883	47.0455	-1.64254	-3.83981	5e-05	0.000767624
FBgn0033777	CG17574	139.914	171.985	0.29774	1.63429	0.00505	0.044731
FBgn0033906	CG8331	174.321	196.711	0.174332	0.84679	0.13755	0.520354
FBgn0036321	CG14120	16.1413	19.619	0.281495	0.478045	0.38965	0.858105
FBgn0038460	CG18622	17.1751	9.02864	-0.927739	-2.95673	5e-05	0.000767624
FBgn0039877	CG2118	43.3026	34.2562	-0.338092	-1.09298	0.05545	0.290453
FBgn0042701	CR12628	13.4867	9.28391	-0.538735	-1.50258	0.00905	0.0716004
FBgn0043456	CG4747	38.5786	38.6224	0.00163981	0.00896933	0.98715	0.998458
FBgn0021979,FBgn0261363	l(2)k09913,PPO3	66.2076	72.9318	0.139551	0.74741	0.1884	0.620521
FBgn0028573	prc	96.5281	68.4188	-0.496556	-2.97683	5e-05	0.000767624
FBgn0030796	CG4829	14.4223	14.441	0.00186681	0.00868646	0.98925	0.998561
FBgn0032819	CG10463	5.40656	4.92829	-0.133624	-0.443392	0.4377	0.890854
FBgn0036980	RhoBTB	27.009	27.7954	0.0414086	0.187616	0.7471	0.995353
FBgn0038783	CG4367	83.237	34.5363	-1.26911	-5.71521	5e-05	0.000767624
FBgn0043841	vir-1	196.065	156.967	-0.320868	-1.79225	0.00175	0.0182944
FBgn0085359	CG34330	110.465	132.314	0.260376	1.28877	0.02525	0.16223
FBgn0261461	RhoGAP18B	21.9368	20.3011	-0.111795	-0.495532	0.3891	0.857918
FBgn0016059,FBgn0034259	Sema1b,P32	n/a	n/a	n/a	n/a	n/a	n/a
FBgn0032198	eEF1delta	165.369	163.757	-0.0141334	-0.0775837	0.8926	0.99771
FBgn0033356,FBgn0053199	CG8229,CG33199	201.669	263.092	0.383583	2.24552	0.0002	0.00271764
FBgn0033594	CG13226	3.28754	0.660393	-2.31561	-3.94619	5e-05	0.000767624
FBgn0036949	CG7290	658.245	625.048	-0.0746563	-0.466267	0.41265	0.873207
FBgn0039302	Nup358	11.3633	12.1567	0.0973684	0.531323	0.35555	0.827829
FBgn0031145	Ntf-2	91.3225	80.6813	-0.178736	-0.863095	0.1347	0.514266
FBgn0032919	CG9253	32.3855	30.9778	-0.0641101	-0.291102	0.6069	0.969421
FBgn0034756	Cyp6d2	6.52833	5.87827	-0.151321	-0.404102	0.4794	0.918278
FBgn0035553	CG13722	28.8069	19.034	-0.59784	-2.02639	0.0003	0.00389704
FBgn0036538	CG15715	83.766	86.7826	0.0510417	0.247794	0.664	0.985568
FBgn0036940	obst-J	86.8914	71.1268	-0.28882	-1.2194	0.0338	0.202657
FBgn0038321	CG6218	14.4694	14.7879	0.0314187	0.0697723	0.90515	0.99771
FBgn0042179	CG18869	11.5783	13.7433	0.247306	1.01789	0.07605	0.357543
FBgn0051116	ClC-a	16.1589	15.8993	-0.0233648	-0.120088	0.8296	0.99771
FBgn0054026	CG34026	478.609	356.323	-0.425661	-2.18902	0.00015	0.00210571
FBgn0002869	MtnB	40.3971	60.6108	0.585325	1.74541	0.00295	0.0284155
FBgn0016041	Tom40	55.0289	54.2124	-0.0215664	-0.114064	0.8426	0.99771
FBgn0034201	CG17290	104.046	5.2872	-4.29857	-7.01773	5e-05	0.000767624
FBgn0037721	CG9427	39.6795	30.8329	-0.363922	-1.52427	0.0091	0.0719343
FBgn0032001,FBgn0032002	CG8360,CG8353	91.0654	77.2473	-0.23742	-1.14759	0.0487	0.264874
FBgn0035985	Cpr67B	470.046	332.296	-0.500333	-3.0277	5e-05	0.000767624
FBgn0038292	CG3987	103.317	100.881	-0.0344216	-0.117447	0.83855	0.99771
FBgn0038610	CG7675	109.623	93.1104	-0.235539	-1.28634	0.02435	0.157738
FBgn0027582	CG6230	18.723	18.8531	0.00999419	0.0529517	0.9283	0.99771
FBgn0266019	rudhira	133.698	119.595	-0.160818	-0.316107	0.5796	0.9624
FBgn0039868	CG11563	16.7445	14.6674	-0.191079	-0.651366	0.2543	0.716319
FBgn0053120	CG33120	4.02592	8.52876	1.08302	3.63523	5e-05	0.000767624
FBgn0038873	CG5892	1.2145	10.2376	3.07544	9.04846	5e-05	0.000767624
FBgn0259938	cwo	18.3953	22.2707	0.275809	1.47475	0.00895	0.0708852
FBgn0263258	chas	9.67388	7.93469	-0.285921	-1.36055	0.0184	0.127285
FBgn0030272	CG15201	82.0236	71.6235	-0.195606	-0.815701	0.15425	0.555234
FBgn0030828	CG5162	66.2594	33.3134	-0.992022	-5.01034	5e-05	0.000767624
FBgn0262035	CG42846	204.723	170.763	-0.26168	-1.3613	0.01655	0.117213
FBgn0262794	CG43175	30.0905	8.96163	-1.74748	-4.47906	5e-05	0.000767624
FBgn0263231	bel	47.1308	47.5548	0.0129222	0.0728839	0.8997	0.99771
FBgn0266570	CG2982	18.7936	16.2839	-0.206801	-0.958985	0.09215	0.406796
FBgn0028399	TMS1	87.2155	89.4769	0.0369298	0.208944	0.7157	0.99339
FBgn0034093	CG15706	11.0988	14.6993	0.405342	1.44015	0.01225	0.0917246
FBgn0034951	CG3860	32.289	35.1897	0.124111	0.619191	0.26925	0.736254
FBgn0259214	PMCA	137.292	141.634	0.0449203	0.270058	0.63635	0.978087
FBgn0005777,FBgn0037744	PpD3,CG8417	n/a	n/a	n/a	n/a	n/a	n/a
FBgn0033631	Sod3	79.8468	82.3536	0.0445968	0.229833	0.68995	0.989259
FBgn0034734	CG4554	2.9896	2.73674	-0.127493	-0.538448	0.3469	0.820466
FBgn0040338	TfIIA-S-2	6.45396	6.27463	-0.0406548	-0.0845597	0.88305	0.99771
FBgn0033294	Mal-A4	293.223	132.648	-1.1444	-6.90513	5e-05	0.000767624
FBgn0037232	Suv3	8.62283	10.2447	0.248643	0.971286	0.09255	0.407782
FBgn0036359	CG14105	82.2697	68.4402	-0.265519	-0.494934	0.37745	0.847683
FBgn0039817	CG15553	5.30368	4.95153	-0.0991185	-0.321317	0.56935	0.959815
FBgn0053460	CG33460	4.39196	4.90293	0.158779	0.413273	0.47275	0.913843
FBgn0026619	Taz	21.1899	22.1886	0.0664412	0.280896	0.6246	0.97624
FBgn0033352	PAN2	20.4538	20.9744	0.0362607	0.194138	0.7375	0.995353
FBgn0034447	CG7744	5.36911	5.46203	0.0247544	0.0856216	0.8811	0.99771
FBgn0035969	CG4476	1.0329	1.05383	0.0289402	0.0679907	0.911	0.99771
FBgn0036254	CG5645	5.54406	5.37426	-0.0448763	-0.119706	0.83195	0.99771
FBgn0039085	CG10170	n/a	n/a	n/a	n/a	n/a	n/a
FBgn0039820	CG15554	29.4979	27.4837	-0.102036	-0.40028	0.48365	0.921681
FBgn0013680	mt:ND2	6.94123	5.38211	-0.367019	-0.713593	0.1261	0.494955
FBgn0033033	scaf	95.3809	62.3423	-0.613488	-3.62073	5e-05	0.000767624
FBgn0052379	CG32379	3.696	3.73394	0.0147331	0.0393655	0.9408	0.99771
FBgn0020641,FBgn0020642	Lcp65Ad,Lcp65Ac	n/a	n/a	n/a	n/a	n/a	n/a
FBgn0037230	CG9780	93.5625	74.9567	-0.319872	-1.42122	0.0131	0.096657
FBgn0039690	CG1969	73.1527	44.0827	-0.730698	-3.51561	5e-05	0.000767624
FBgn0030688	CG8952	144.123	169.139	0.230912	1.18481	0.0394	0.22765
FBgn0038306	Art3	12.7073	11.7161	-0.117164	-0.468981	0.41705	0.876784
FBgn0040777	CG14767	102.082	90.8904	-0.167534	-0.969495	0.0901	0.40043
FBgn0259733	tal-AA	4.74691	6.28177	0.404183	1.27094	0.0282	0.176751
FBgn0030343	ATP7	11.586	11.5784	-0.000947173	-0.00391534	0.99575	0.99902
FBgn0038481	CG17475	102.85	77.2911	-0.412162	-2.16805	0.0001	0.00145416
FBgn0261535	l(2)34Fd	6.13484	6.03015	-0.024832	-0.0837254	0.88855	0.99771
FBgn0029831	CG5966	8.37265	3.99943	-1.06589	-3.93413	5e-05	0.000767624
FBgn0032082	CG18088	1.37687	2.01707	0.550863	1.24399	0.03095	0.189827
FBgn0039494	grass	24.7941	18.6636	-0.409768	-1.74701	0.0018	0.0187058
FBgn0040367	CG11382	1.04499	0.521194	-1.00359	-1.88629	0.0016	0.0169084
FBgn0284436	CCT8	66.5741	60.9398	-0.127575	-0.708073	0.2174	0.664539
FBgn0003257	r-l	13.1812	14.6054	0.148019	0.227215	0.689	0.989206
FBgn0028562	sut2	1.57858	1.80489	0.193282	0.458118	0.42095	0.879819
FBgn0031432	Cyp309a1	21.5045	9.5682	-1.16832	-4.68615	5e-05	0.000767624
FBgn0053113	Rtnl1	383.524	436.688	0.187286	1.08729	0.05835	0.300565
FBgn0004369	Ptp99A	9.50353	9.40522	-0.0150009	-0.0703292	0.9023	0.99771
FBgn0037842	CG6567	30.622	29.3504	-0.0611895	-0.259208	0.6464	0.980415
FBgn0039755,FBgn0039756	CG15531,CG9743	n/a	n/a	n/a	n/a	n/a	n/a
FBgn0040091	Ugt58Fa	9.448	4.73811	-0.995696	-3.4078	5e-05	0.000767624
FBgn0002031	l(2)37Cc	108.056	98.7464	-0.129982	-0.726482	0.20455	0.645034
FBgn0027359	Tim8	71.948	77.312	0.103739	0.478276	0.4058	0.869389
FBgn0027586	CG5867	50.3386	58.7374	0.222615	1.07903	0.06285	0.315937
FBgn0030157	CG1468	197.424	178.057	-0.148958	-0.818304	0.14905	0.544162
FBgn0047095	CG33939	129.351	57.3665	-1.173	-2.65415	5e-05	0.000767624
FBgn0031285	CG3662	252.388	261.543	0.0514079	0.309426	0.58765	0.963662
FBgn0031872	ihog	5.87166	4.73234	-0.311214	-1.20559	0.0351	0.208722
FBgn0033289	CG2121	6.19236	3.48637	-0.828764	-1.14218	0.0509	0.273254
FBgn0052251	Claspin	1.60945	1.57279	-0.0332402	-0.104056	0.85575	0.99771
FBgn0036566	ClC-c	22.2255	24.3794	0.133445	0.69624	0.22925	0.683069
FBgn0038146	CG9799	9.06518	8.39107	-0.111481	-0.473258	0.4222	0.880337
FBgn0039629	CG11842	2.63957	0.383039	-2.78474	-3.98851	5e-05	0.000767624
FBgn0040259	Ugt86Da	51.4566	45.9318	-0.163861	-0.883376	0.1277	0.498688
FBgn0261020	wol	32.7157	32.2546	-0.0204753	-0.0955716	0.8686	0.99771
FBgn0031630	CG15629	14.5633	14.5688	0.000538375	0.00200531	0.99775	0.999213
FBgn0031816,FBgn0259749	CG16947,mmy	n/a	n/a	n/a	n/a	n/a	n/a
FBgn0035192,FBgn0053966	CG9194,CG33966	n/a	n/a	n/a	n/a	n/a	n/a
FBgn0037057	CG10512	106.57	75.203	-0.502944	-2.45339	0.0001	0.00145416
FBgn0039448	TwdlQ	0.161333	0.0508128	-1.66678	0	1	1
FBgn0004924	Top1	23.3877	25.9463	0.149776	0.738519	0.1983	0.63598
FBgn0015399	kek1	2.08923	2.39013	0.194119	0.70371	0.22185	0.672127
FBgn0028487	f-cup	17.7321	20.4417	0.205157	0.715491	0.2125	0.657504
FBgn0035767	CG8596	11.1163	11.3483	0.0298027	0.0609128	0.91945	0.99771
FBgn0283547	mir-9376	n/a	n/a	n/a	n/a	n/a	n/a
FBgn0036099	CG11811	31.6894	30.6592	-0.0476845	-0.140448	0.8032	0.99771
FBgn0037515	Sp7	34.9901	28.0823	-0.317285	-1.49065	0.00955	0.0750093
FBgn0037849	CG4596	0.648656	0.532956	-0.283436	-0.239928	0.66	0.984313
FBgn0039798	CG11313	3.28626	1.35674	-1.2763	-2.83919	5e-05	0.000767624
FBgn0061361	CG33786	9.16507	11.6499	0.346095	0.987839	0.08625	0.389323
FBgn0264441	CR43859	1.50198	1.8305	0.285375	0.436977	0.4409	0.892297
FBgn0033571	Rpb5	19.5633	17.3836	-0.170423	-0.649771	0.2553	0.717633
FBgn0036732	Oatp74D	34.1433	36.7217	0.10503	0.385453	0.4534	0.900745
FBgn0004240	DptA	138.895	19.2765	-2.84908	-8.36786	5e-05	0.000767624
FBgn0022702	Cht2	46.0471	39.0403	-0.238146	-1.15738	0.04275	0.241706
FBgn0030774	spheroide	142.205	146.217	0.0401385	0.119801	0.8368	0.99771
FBgn0040255	Ugt86De	0.0260662	0.168531	2.69276	0	1	1
FBgn0052409	CG32409	16.7026	14.4797	-0.206039	-0.689957	0.22725	0.680054
FBgn0039151	CG13607	15.3747	50.7716	1.72346	7.20577	5e-05	0.000767624
FBgn0041191	Rheb	161.964	151.095	-0.10021	-0.558353	0.3335	0.80827
FBgn0085194	CG34165	71.0026	40.2006	-0.820653	-3.16945	5e-05	0.000767624
FBgn0037010	CG4825	20.1967	27.7205	0.456829	2.16874	5e-05	0.000767624
FBgn0038088	CG10126	21.618	26.8975	0.315238	1.19557	0.0367	0.215939
FBgn0035207	Sherpa	21.0642	19.2834	-0.127435	-0.667965	0.2408	0.698066
FBgn0082936,FBgn0082938,FBgn0259936	snoRNA:Me28S-C2645c,snoRNA:Me28S-C2645a	n/a	n/a	n/a	n/a	n/a	n/a
FBgn0052133	Ptip	2.67209	2.42102	-0.142351	-0.579898	0.30865	0.782485
FBgn0016687	Nurf-38	194.554	224.833	0.208685	1.23102	0.03095	0.189827
FBgn0038701	CG18493	426.338	310.718	-0.45639	-2.5084	5e-05	0.000767624
FBgn0039656,FBgn0263236	CG11951,SP1029	n/a	n/a	n/a	n/a	n/a	n/a
FBgn0041156	exex	7.71925	6.17702	-0.321549	-1.22107	0.0355	0.210693
FBgn0001308	Khc	14.1618	11.5793	-0.290457	-0.61934	0.27655	0.745033
FBgn0013981	His4r	808.939	817.491	0.0151724	0.0916738	0.8714	0.99771
FBgn0034202,FBgn0050458	CG17287,CG30458	68.2031	10.8861	-2.64735	-7.0572	5e-05	0.000767624
FBgn0050499	CG30499	43.6852	44.6134	0.0303344	0.117156	0.83215	0.99771
FBgn0051121	CG31121	16.3342	12.2592	-0.414039	-1.54354	0.0077	0.0629584
FBgn0004427	LysD	1280.79	579.083	-1.14519	-2.77792	5e-05	0.000767624
FBgn0029827	CG6048	18.1132	38.0765	1.07186	4.55113	5e-05	0.000767624
FBgn0033523	CG12895	41.3963	47.2716	0.191472	0.369954	0.52445	0.943477
FBgn0038419	CG14879	11.155	12.8318	0.202035	0.585674	0.2983	0.77146
FBgn0038473	Ns1	22.6418	22.9141	0.0172469	0.0623605	0.9125	0.99771
FBgn0039481	Cpr97Eb	83.4701	65.3807	-0.352395	-1.81107	0.00165	0.017377
FBgn0030156	CG15247	11.8529	10.7071	-0.146679	-0.607385	0.29275	0.765641
FBgn0034408	sano	8.52894	6.07477	-0.489536	-2.13354	0.0002	0.00271764
FBgn0050151	CG30151	14.4164	13.6283	-0.0811003	-0.282729	0.6165	0.97316
FBgn0039537	CG5590	141.083	103.778	-0.443036	-2.55058	5e-05	0.000767624
FBgn0004644	hh	1.3085	1.01466	-0.366915	-0.880505	0.12215	0.485861
FBgn0028491	CG2930	77.8858	95.5104	0.294297	1.70555	0.0031	0.0297284
FBgn0031381	Npc2a	117.453	91.7515	-0.356283	-1.73613	0.0024	0.0238783
FBgn0036368	CG10738	2.61233	3.66889	0.490006	1.26763	0.0282	0.176751
FBgn0030543	CG11585	128.115	44.6473	-1.52079	-2.24011	0.00035	0.00446944
FBgn0032773	fon	927.014	400.047	-1.21242	-7.6057	5e-05	0.000767624
FBgn0035449	CG14971	17.145	17.9795	0.068564	0.320572	0.5731	0.960862
FBgn0035608	blanks	39.5221	37.0103	-0.0947325	-0.448209	0.436	0.889572
FBgn0260795	NaPi-III	13.9299	21.9108	0.653453	2.04556	0.00225	0.0226115
FBgn0038508	CG5866	3.72481	4.3359	0.219163	0.491056	0.39115	0.858998
FBgn0051267	CG31267	52.5492	39.107	-0.426241	-1.93583	0.0012	0.0131993
FBgn0000046	Act87E	895.681	773.835	-0.21096	-1.32874	0.02115	0.142151
FBgn0038552	CG18012	56.8276	55.8773	-0.0243307	-0.129448	0.8179	0.99771
FBgn0038897	CG5849	11.632	15.5331	0.417245	1.96344	0.0007	0.00821387
FBgn0039561	mfrn	19.6475	19.4112	-0.0174508	-0.0879929	0.8755	0.99771
FBgn0017581	Lk6	144.254	164.03	0.185353	1.13567	0.0471	0.258151
FBgn0030040	CG15347	287.451	273.541	-0.0715602	-0.417719	0.46995	0.911295
FBgn0031488	CG17265	5.34736	6.32132	0.241398	0.921618	0.1072	0.446923
FBgn0032988	Tif-IA	27.5214	28.8462	0.0678306	0.333774	0.55925	0.955966
FBgn0000244	by	76.9163	79.187	0.0419739	0.246977	0.66985	0.986082
FBgn0004237	Hrb87F	59.5782	62.2072	0.0622974	0.34228	0.5542	0.954652
FBgn0038115	CG7966	75.1371	38.5074	-0.964391	-5.03909	5e-05	0.000767624
FBgn0038683	CG11779	20.4234	23.4282	0.198024	0.789787	0.1718	0.590464
FBgn0087035	AGO2	69.4436	66.2429	-0.068076	-0.379331	0.51	0.9356
FBgn0053127	CG33127	170.441	229.131	0.4269	1.01243	0.0781	0.363704
FBgn0085282	CG34253	9.63041	13.2879	0.464443	1.15049	0.0483	0.263086
FBgn0038930	CG5778	131.243	59.3468	-1.145	-4.5394	5e-05	0.000767624
FBgn0085487	CG34458	4.02677	4.05019	0.00836488	0.0200252	0.9807	0.998097
FBgn0035621	CG10591	0.504501	0.156411	-1.68952	0	1	1
FBgn0037563	CG11672	56.7439	57.6869	0.0237792	0.117521	0.83715	0.99771
FBgn0050085	Rif1	1.55956	1.27403	-0.291743	-0.883286	0.1279	0.498941
FBgn0015570	alpha-Est2	17.3093	15.2001	-0.187475	-0.730346	0.2005	0.638871
FBgn0030756	CG9903	8.5491	13.3906	0.647371	2.45736	5e-05	0.000767624
FBgn0028542	NimB4	25.0737	19.0853	-0.393714	-1.72929	0.00285	0.0276181
FBgn0035022	CG11413	170.157	39.6184	-2.10263	-5.02816	5e-05	0.000767624
FBgn0262114	RanBPM	36.4177	35.9513	-0.018596	-0.0998365	0.86035	0.99771
FBgn0039611	CG14528	40.6004	35.6513	-0.187537	-0.591585	0.3	0.773742
FBgn0261873	sdt	20.2202	18.7858	-0.106156	-0.561646	0.3274	0.801808
FBgn0264711	CG43980	2.03596	1.69209	-0.266905	-0.877468	0.1267	0.496676
FBgn0036589	CG13067	4224.43	2045.07	-1.0466	-6.55545	5e-05	0.000767624
FBgn0051272	CG31272	7.11826	14.3906	1.01553	4.0398	5e-05	0.000767624
FBgn0052694	CG32694	58.3777	41.0153	-0.509254	-2.47317	5e-05	0.000767624
FBgn0265267	CG18258	0.0445224	0.0385002	-0.209666	0	1	1
FBgn0014135	bnl	2.0237	3.02465	0.579773	1.9428	0.0005	0.00612417
FBgn0015019	CCT3	67.6355	57.2181	-0.241311	-1.35305	0.0169	0.119188
FBgn0036686	CG7728	7.54168	7.5995	0.0110192	0.0477671	0.93085	0.99771
FBgn0039469	TwdlC	6.37458	0.0417547	-7.25425	-5.04384	0.06015	0.306711
FBgn0002736	mago	24.1899	20.8665	-0.213218	-0.687979	0.2269	0.679448
FBgn0031041	CG12788	12.8477	13.5805	0.0800264	0.28569	0.61655	0.97316
FBgn0032775	CG17544	12.4926	12.3782	-0.0132761	-0.0569951	0.92055	0.99771
FBgn0003292	rt	3.97621	3.58681	-0.148694	-0.528708	0.3571	0.829501
FBgn0032401	Plzf	2.91641	3.8376	0.396011	1.18059	0.04345	0.244465
FBgn0032495	CG16820	9.76007	9.18125	-0.0882002	-0.32165	0.57645	0.961295
FBgn0038326	CG5044	114.558	89.452	-0.356888	-1.91681	0.00115	0.0127328
FBgn0032399	CG6785	0.335897	0.186281	-0.850538	0	1	1
FBgn0016078	wun	25.5435	40.7939	0.675398	3.2317	5e-05	0.000767624
FBgn0032261	CG6094	22.4309	23.7105	0.0800391	0.289804	0.615	0.972781
FBgn0033485	RpLP0-like	37.0962	32.9788	-0.169731	-0.469896	0.416	0.876124
FBgn0037942	CG14721	15.5077	17.45	0.17024	0.559041	0.32955	0.804404
FBgn0031868	Rat1	9.98988	8.76171	-0.189255	-0.650157	0.2612	0.72589
FBgn0016684	NaPi-T	63.7393	57.1598	-0.157183	-0.866704	0.1309	0.505619
FBgn0030086	CCT2	68.008	61.2665	-0.150606	-0.846484	0.14135	0.528016
FBgn0034432	CG7461	109.345	86.5249	-0.337697	-1.97831	0.00085	0.00973857
FBgn0041092	tai	16.7683	15.4584	-0.117344	-0.657631	0.25	0.710281
FBgn0016054	phr6-4	1.97978	1.73465	-0.190696	-0.487476	0.38725	0.856192
FBgn0035094	CG9380	106.815	129.48	0.277612	1.63703	0.0047	0.0421367
FBgn0050377	CG30377	9.25577	8.03498	-0.204059	-0.434528	0.44785	0.897305
FBgn0267130	CR45570	0.0374637	0	n/a	0	1	1
FBgn0039609	CG14529	34.3094	29.0651	-0.239317	-0.688797	0.23235	0.687233
FBgn0037911	CG10898	15.3901	14.3595	-0.0999923	-0.434284	0.44775	0.8973
FBgn0040250	Ugt86Dj	6.08432	7.19529	0.241957	0.831823	0.13945	0.524423
FBgn0015040	Cyp9c1	79.1931	82.2117	0.0539688	0.299169	0.6032	0.968916
FBgn0015575	alpha-Est7	215.418	193.815	-0.152456	-0.932161	0.1015	0.432345
FBgn0026090	CG14812	46.116	43.6258	-0.0800851	-0.338909	0.5504	0.953617
FBgn0038878	CG3301	94.9577	83.2021	-0.190665	-0.934232	0.10355	0.437942
FBgn0045852	ham	8.81753	8.24863	-0.0962206	-0.420064	0.4655	0.908499
FBgn0029860	CG15891	39.4256	34.1961	-0.2053	-0.865174	0.13485	0.514732
FBgn0035636	Cralbp	3.36451	3.14275	-0.0983665	-0.130761	0.81695	0.99771
FBgn0038180	Cht5	16.665	1.19234	-3.80496	-11.0132	5e-05	0.000767624
FBgn0031522,FBgn0031523	CG3285,CG15408	5.60031	5.50453	-0.0248873	-0.0788549	0.89025	0.99771
FBgn0043458	CG12084	12.6236	12.4725	-0.0173769	-0.0815951	0.8875	0.99771
FBgn0000448,FBgn0033497,FBgn0284237	Hr3,CG12912,CG46321	0.6034	0.74155	0.297428	0.482579	0.29305	0.765937
FBgn0046302	CG10650	98.3956	109.718	0.15713	0.896008	0.1194	0.479106
FBgn0051955	CG31955	0.484055	0.654875	0.43605	0.283903	0.5158	0.938909
FBgn0030539	CG1368	578.118	254.831	-1.18183	-3.09006	5e-05	0.000767624
FBgn0044452	Atg2	15.0791	14.8986	-0.0173756	-0.0941061	0.86875	0.99771
FBgn0011554	etaTry	48.8965	52.2468	0.0956117	0.443873	0.4389	0.891477
FBgn0023529	CG2918	33.7567	30.434	-0.149492	-0.816545	0.1561	0.559382
FBgn0030077	CG15365	2.56669	2.41734	-0.086488	-0.121463	0.834	0.99771
FBgn0031562	CG3604	265.94	108.28	-1.29633	-6.49704	5e-05	0.000767624
FBgn0261014	TER94	88.192	82.793	-0.0911393	-0.544052	0.33665	0.811267
FBgn0265048	cv-d	20.7332	16.5147	-0.328189	-1.61753	0.00455	0.0410212
FBgn0030777	CG9672	328.895	209.844	-0.648314	-1.97311	0.00075	0.00872839
