# Supplementary material for: The polyol pathway is an evolutionarily conserved system for sensing glucose uptake
Source: PLoS Biol. 2022 Jun 10;20(6):e3001678. doi: 10.1371/journal.pbio.3001678 (PMC9223304; doi:10.1371/journal.pbio.3001678)
Supplement: S5 Data — sodh_starved = average expression levels of triplicated experiments of starved Sodh mutant larvae (FPKM), sodh_sorbitol = average expression levels of triplicated experiments of sorbitol-fed Sodh mutant larvae (FPKM), logFC = log2 fold-change, test_stat = test statistics, p_value = uncorrected p-value of the test statistics, q_value = adjusted p-value of the test statistics with Benjamin–Hochberg correction. (XLSX) [file pbio.3001678.s014.xlsx]

## Sheet: Data S4
S5 Data. Differential expression test data of Mondo/Mlx-target genes in starved and sorbitol-fed Sodh mutant larvae.
FlyBase ID	Symbol	sodh_starved	sodh_sorbitol	logFC_starved vs sorbitol	test_stat	p_value	q_value
FBgn0000078	Amy-d	1667.95	1270.83	-0.392305	-2.44807	5e-05	0.000900596
FBgn0000139	ash2	42.1886	39.925	-0.0795576	-0.456756	0.4236	0.763393
FBgn0000261	Cat	334.377	284.931	-0.230862	-1.49328	0.00965	0.0677293
FBgn0000276,FBgn0000277	CecA1,CecA2	12.033	6.98035	-0.785624	-1.8627	0.0013	0.0140034
FBgn0000279	CecC	3.15421	4.69668	0.574361	1.14704	0.0469	0.211584
FBgn0000337	cn	n/a	n/a	n/a	n/a	n/a	n/a
FBgn0000406	Cyt-b5-r	963.858	1457.4	0.596507	3.74188	5e-05	0.000900596
FBgn0000477	DNaseII	69.4858	56.0877	-0.309034	-1.88243	0.001	0.0112848
FBgn0001125	Got2	126.371	150.301	0.250189	1.50667	0.0093	0.0661954
FBgn0001142	Gs1	171.005	205.252	0.26335	0.996417	0.0833	0.308445
FBgn0001185	her	11.1057	7.78094	-0.513283	-2.61454	5e-05	0.000900596
FBgn0001208	Hn	277.468	237.43	-0.224819	-1.46451	0.0107	0.0728564
FBgn0001220	Hsc70-5	77.8832	82.2935	0.0794651	0.512851	0.36525	0.718024
FBgn0001230	Hsp68	13.3256	9.61459	-0.470905	-2.08504	0.00025	0.0036229
FBgn0001233	Hsp83	116.43	122.972	0.0788692	0.497148	0.38595	0.735765
FBgn0001248	Idh	494.083	475.324	-0.0558418	-0.363976	0.52775	0.835361
FBgn0001311	kkv	64.5951	63.4851	-0.0250083	-0.161645	0.77465	0.947709
FBgn0001330	kz	2.4802	2.93171	0.241287	0.659559	0.2519	0.59243
FBgn0001565	Hlc	137.559	115.443	-0.252876	-1.62443	0.00535	0.0433088
FBgn0002525	Lam	26.2484	31.9926	0.28551	1.77156	0.00165	0.016943
FBgn0002526	LanA	32.2267	31.5798	-0.0292555	-0.19006	0.7314	0.93177
FBgn0002531	Lcp1	63.5543	45.3401	-0.487203	-2.51837	5e-05	0.000900596
FBgn0002533	Lcp2	17.9058	34.5875	0.949826	4.14907	5e-05	0.000900596
FBgn0002535	Lcp4	7401.62	7940.09	0.101314	0.623825	0.27355	0.619705
FBgn0002578	Kaz-m1	1162.46	1061.09	-0.131633	-0.850723	0.14135	0.42902
FBgn0002778	mnd	7.1109	9.48018	0.414883	2.10844	5e-05	0.000900596
FBgn0002780	mod	53.4329	63.7185	0.253985	1.59457	0.00485	0.0401762
FBgn0002868	MtnA	2338.14	2268.39	-0.0436929	-0.281269	0.62035	0.888441
FBgn0002939	ninaD	53.9279	70.1956	0.380349	2.35084	5e-05	0.000900596
FBgn0003074	Pgi	239.536	251.654	0.071199	0.46382	0.4166	0.757375
FBgn0003328	scb	49.0841	53.4364	0.122567	0.788887	0.1673	0.474837
FBgn0003861	trp	0.0433767	0.0423672	-0.0339741	0	1	1
FBgn0003863	alphaTry	760.633	768.957	0.0157015	0.101772	0.8574	0.968201
FBgn0003886	alphaTub85E	69.8757	67.5083	-0.0497258	-0.311047	0.5849	0.871439
FBgn0004057	Zw	6.3575	8.49478	0.418118	1.46242	0.01135	0.07604
FBgn0004228	mex1	187.314	281.79	0.589164	3.72946	5e-05	0.000900596
FBgn0004507	GlyP	415.795	432.942	0.0583015	0.3728	0.5167	0.828118
FBgn0004512	Mdr49	9.28201	14.3564	0.629189	3.47423	5e-05	0.000900596
FBgn0004629	Cys	275.389	398.771	0.534087	3.30409	5e-05	0.000900596
FBgn0004654	Pgd	27.4362	41.9242	0.611703	3.30468	5e-05	0.000900596
FBgn0010042	GstD6	0.427107	0.4692	0.135605	0.184089	0.74735	0.93684
FBgn0010043	GstD7	8.42442	10.8013	0.358558	1.39483	0.0152	0.0944996
FBgn0010052	Jhe	0.519761	0.851759	0.712597	1.70376	0.00215	0.0211088
FBgn0010225	Gel	245.618	244.196	-0.00837434	-0.0537503	0.92865	0.980773
FBgn0010246	Myo61F	172.428	176.045	0.0299475	0.194033	0.7298	0.930909
FBgn0010352,FBgn0036681	Nc73EF,Obp73a	256.594	263.609	0.0389172	0.249383	0.66175	0.907513
FBgn0010387	Dbi	1095.69	1251.02	0.191255	1.22409	0.03485	0.171707
FBgn0010388	Dro	61.7659	50.7782	-0.282602	-1.54156	0.00775	0.0574994
FBgn0010497	dmGlut	56.9773	47.8135	-0.252969	-1.59403	0.0059	0.0465149
FBgn0010504,FBgn0263593	kermit,Lpin	76.9716	90.8795	0.239629	1.39997	0.01405	0.0891382
FBgn0010516	wal	377.616	374.043	-0.0137163	-0.0889625	0.8731	0.970011
FBgn0010786	l(3)02640	12.4661	16.625	0.415344	2.23819	5e-05	0.000900596
FBgn0011205	fbl	79.0715	82.4131	0.0597158	0.357784	0.5372	0.840792
FBgn0011555	thetaTry	111.225	161.403	0.537184	3.38511	5e-05	0.000900596
FBgn0011556	zetaTry	78.7027	59.1854	-0.411171	-2.45689	5e-05	0.000900596
FBgn0011566	Smyd3	58.6605	55.1044	-0.0902234	-0.482797	0.40265	0.747969
FBgn0011770	Gip	50.505	70.5846	0.482928	2.65431	5e-05	0.000900596
FBgn0013307	Odc1	141.096	152.103	0.108372	0.693617	0.22665	0.559391
FBgn0013763	Idgf6	474.063	433.062	-0.130506	-0.770817	0.1771	0.489801
FBgn0013953	Esp	6.80372	9.68483	0.509403	2.64221	5e-05	0.000900596
FBgn0014018	Rel	69.6382	69.2876	-0.00728115	-0.0438532	0.9368	0.98244
FBgn0014342	mia	2.51381	2.04994	-0.294298	-1.04059	0.0706	0.277036
FBgn0014455	Ahcy	73.3759	78.2708	0.093167	0.58278	0.30865	0.659304
FBgn0014877	Roe1	37.4745	37.4775	0.000116816	0.00066436	0.99845	0.999111
FBgn0014906	Hydr2	38.2512	58.7169	0.618272	3.90168	5e-05	0.000900596
FBgn0015039	Cyp9b2	62.4	112.779	0.853884	5.37993	5e-05	0.000900596
FBgn0015277,FBgn0050184	Pi3K59F,CG30184	14.7725	16.5606	0.16484	0.976071	0.08655	0.315921
FBgn0015569	alpha-Est10	6.04287	9.1353	0.59622	1.20455	0.0414	0.193339
FBgn0015576	alpha-Est8	9.87122	13.9056	0.494364	2.75726	5e-05	0.000900596
FBgn0015801	Reg-5	57.7203	59.7259	0.0492798	0.30842	0.5853	0.871439
FBgn0016013	Faa	85.5069	58.5996	-0.54515	-3.389	5e-05	0.000900596
FBgn0016031	lama	14.5697	15.5763	0.0963771	0.561277	0.3351	0.687143
FBgn0016715	Reg-2	154.988	131.049	-0.242053	-1.51766	0.00805	0.0591083
FBgn0016926	Pino	108.238	182.449	0.753292	4.86789	5e-05	0.000900596
FBgn0017448	CG2187	9.71078	14.8301	0.610874	3.27322	5e-05	0.000900596
FBgn0017558	Pdk	149.48	116.77	-0.356273	-2.28389	5e-05	0.000900596
FBgn0019643	Dat	85.9666	133.724	0.637407	3.56571	5e-05	0.000900596
FBgn0019952	Orct	5.91087	9.99203	0.757407	3.78898	5e-05	0.000900596
FBgn0020255	Ran	139.008	149.165	0.101741	0.647846	0.2579	0.599419
FBgn0020304	drongo	55.2866	43.861	-0.333991	-2.1175	0.00035	0.00479603
FBgn0020414	Idgf3	133.67	143.297	0.100331	0.643485	0.2683	0.612519
FBgn0020415	Idgf2	154.183	157.982	0.0351169	0.206735	0.7171	0.929573
FBgn0020545	kraken	76.4001	91.6551	0.26264	1.63656	0.0045	0.0380861
FBgn0020653	Trxr-1	74.2743	85.3465	0.200469	1.2149	0.03385	0.168706
FBgn0020907	Scp2	17.8803	13.0493	-0.454396	-2.31508	0.0001	0.00167628
FBgn0021765	scu	265.942	279.815	0.0733619	0.474595	0.4009	0.746116
FBgn0022359	Sodh-2	39.1154	53.2008	0.443713	2.33833	5e-05	0.000900596
FBgn0023197	Jon74E	626.166	611.276	-0.0347223	-0.224023	0.69135	0.920429
FBgn0023477	Taldo	75.1004	105.359	0.48842	3.02682	5e-05	0.000900596
FBgn0023507	D2hgdh	315.99	346.205	0.131749	0.856799	0.13715	0.421458
FBgn0023540	CG3630	44.3867	66.0659	0.573779	3.55806	5e-05	0.000900596
FBgn0024183	vig	45.5654	58.3356	0.356436	2.0817	0.0003	0.00420626
FBgn0024289,FBgn0026563	Sodh-1,CG1979	11.5583	13.2923	0.201662	0.863928	0.1359	0.419691
FBgn0024293,FBgn0044011	Spn43Ab,Spn43Ad	197.531	165.1	-0.258736	-1.4474	0.01225	0.0804202
FBgn0024352	Hop	30.4944	29.9141	-0.0277176	-0.166848	0.7697	0.945757
FBgn0024947	NTPase	42.2314	57.4221	0.443292	2.48022	5e-05	0.000900596
FBgn0024995	CG2680	9.11263	15.6004	0.775645	2.19908	5e-05	0.000900596
FBgn0025391	Scgdelta	7.23009	7.00684	-0.045249	-0.237147	0.6755	0.913312
FBgn0025456	CREG	64.5051	56.8888	-0.181268	-1.05523	0.06485	0.263454
FBgn0025583,FBgn0034329	IM2,IM1	n/a	n/a	n/a	n/a	n/a	n/a
FBgn0025682	scf	34.0687	23.9918	-0.505907	-2.30193	0.00025	0.0036229
FBgn0025814	Mgstl	142.885	146.975	0.0407227	0.243179	0.67165	0.912922
FBgn0025885	Inos	55.2355	80.5656	0.544569	3.44577	5e-05	0.000900596
FBgn0026403	Ndg	28.3706	31.534	0.152513	0.966521	0.091	0.324912
FBgn0026418	Hsc70Cb	34.0687	43.7721	0.361564	2.28309	0.0001	0.00167628
FBgn0026439	Eaat1	6.75943	11.6517	0.785568	4.23318	5e-05	0.000900596
FBgn0026565	CG1315	15.9577	15.6457	-0.0284861	-0.149089	0.79575	0.952316
FBgn0026602	Ady43A	8.04458	10.6414	0.403593	2.0968	0.00025	0.0036229
FBgn0026718	fu12	5.82046	10.438	0.842645	3.84683	5e-05	0.000900596
FBgn0026754	Ugt37c1	14.6012	12.0253	-0.280014	-1.47973	0.0097	0.0678831
FBgn0026761	Trap1	39.0112	46.8916	0.265443	1.66893	0.00345	0.0309552
FBgn0027106	Inx7	61.0911	58.6744	-0.0582306	-0.362675	0.5278	0.835361
FBgn0027348	bgm	142.072	136.674	-0.0558907	-0.365698	0.5276	0.835361
FBgn0027506	EDTP	24.9515	19.7723	-0.335646	-2.04301	0.00035	0.00479603
FBgn0027525	LTV1	184.621	161.793	-0.190416	-1.2327	0.02985	0.154306
FBgn0027581,FBgn0266489	CG6191,CG45088	79.3989	71.5171	-0.150831	-0.944174	0.1011	0.346735
FBgn0027585	CG8740	66.9926	63.917	-0.0678019	-0.435239	0.44765	0.780932
FBgn0027610	Dic1	197.716	188.616	-0.0679786	-0.422831	0.45875	0.788572
FBgn0027621,FBgn0031023	Pfrx,CG14200	54.981	59.9634	0.125149	0.761968	0.18025	0.494215
FBgn0027657	glob1	272.634	314.311	0.205228	1.31647	0.0221	0.123658
FBgn0027930	MP1	51.8822	51.8374	-0.00124665	-0.00594726	0.9927	0.997238
FBgn0028325,FBgn0029722	l(1)G0334,CG7024	121.167	127.322	0.0714885	0.461707	0.4208	0.760773
FBgn0028341,FBgn0030148	Ptpmeg2,CG3106	114.664	117.149	0.0309309	0.197914	0.72685	0.930682
FBgn0028480	CG17841	36.9002	44.1333	0.258237	1.43392	0.0118	0.0783598
FBgn0028516	ZnT35C	11.9354	11.453	-0.0595221	-0.310163	0.5889	0.87338
FBgn0028527	CG18507	35.2444	39.5347	0.165724	0.979525	0.08645	0.315921
FBgn0028543	NimB2	176.038	149.292	-0.237755	-1.47489	0.00895	0.0640816
FBgn0028699	Rh50	26.1412	33.1358	0.342068	2.01915	0.00025	0.0036229
FBgn0028737	eEF1beta	1509.91	1460.17	-0.0483254	-0.312262	0.5924	0.876668
FBgn0028948	CG15253	3.96344	1.77565	-1.15841	-3.2895	5e-05	0.000900596
FBgn0028950	CG15255	40.3687	36.3951	-0.149495	-0.892199	0.1192	0.387168
FBgn0029820	CG16721	46.4773	45.9621	-0.0160806	-0.101146	0.8594	0.968954
FBgn0029824	CG3726	11.6066	10.0458	-0.208344	-1.17699	0.0409	0.191596
FBgn0029924	CG4586	17.1059	12.6237	-0.438365	-2.46448	5e-05	0.000900596
FBgn0029932	CG4607	4.33777	4.8986	0.175418	0.713017	0.2119	0.541901
FBgn0029969	CG10932	109.271	108.876	-0.00522647	-0.0334061	0.9534	0.9858
FBgn0029990	CG2233	228.334	182.729	-0.321443	-1.91349	0.00065	0.00795132
FBgn0029994	CG2254	95.2832	97.2941	0.0301293	0.190557	0.73525	0.932387
FBgn0029996	UbcE2H	64.1617	64.6674	0.0113265	0.0718011	0.9005	0.975831
FBgn0030060	CG2004	75.5005	62.0559	-0.282917	-1.42663	0.01315	0.0845827
FBgn0030067	Rbm13	9.84985	11.1449	0.178213	0.837728	0.1435	0.433152
FBgn0030073	CG10962	87.5892	60.4409	-0.535228	-2.31377	5e-05	0.000900596
FBgn0030239	CG17333	38.4196	40.8063	0.0869488	0.47859	0.40525	0.749665
FBgn0030251	CG2145	123.484	98.5556	-0.325318	-2.09639	0.00025	0.0036229
FBgn0030482	CG1673	59.754	66.1751	0.147253	0.940737	0.1002	0.345019
FBgn0030484	GstT4	499.475	353.374	-0.499217	-3.24417	5e-05	0.000900596
FBgn0030541	CG11584	0.165753	0.213152	0.362849	0	1	1
FBgn0030558	CG1461	126.942	104.406	-0.281969	-1.80413	0.00205	0.0202586
FBgn0030569	CG9411	0.368935	0.402289	0.124865	0.322441	0.57355	0.864545
FBgn0030575	CG5321	20.8365	13.0249	-0.677841	-3.50166	5e-05	0.000900596
FBgn0030607	dob	0.891082	0.969524	0.121718	0.326803	0.5636	0.858975
FBgn0030608	Lsd-2	90.8048	71.6337	-0.34213	-2.19696	0.0002	0.00299529
FBgn0030612	CG5599	39.6735	43.2135	0.123304	0.756607	0.18155	0.496991
FBgn0030653	CG7860	25.5786	18.9017	-0.436421	-1.97299	0.00035	0.00479603
FBgn0030720	CG8939	9.6363	11.5699	0.263822	1.45072	0.0127	0.0824783
FBgn0030737	CG9914	128.037	273.76	1.09635	6.79705	5e-05	0.000900596
FBgn0030746	CG9981	10.9394	13.101	0.260143	1.37603	0.0166	0.100818
FBgn0030747	CG4301	32.445	36.8071	0.181989	1.16333	0.0428	0.198192
FBgn0030925	Hayan	15.0698	13.0838	-0.203884	-0.993698	0.0846	0.311256
FBgn0030955	CG6891	139.142	148.351	0.0924605	0.446414	0.43815	0.773116
FBgn0030980	CG7406	0.753829	1.19067	0.659466	0.737424	0.2296	0.562869
FBgn0030999	Mur18B	316.314	270.303	-0.226781	-1.47907	0.00985	0.068536
FBgn0031002	CG14196	6.8032	8.31217	0.289012	1.48337	0.0106	0.0724204
FBgn0031011	CG8034	19.4489	15.0933	-0.36578	-2.00011	0.00055	0.00697513
FBgn0031055	et	9.51628	8.95915	-0.087035	-0.369154	0.519	0.830153
FBgn0031089	CG9572	46.5499	55.7472	0.260121	1.5974	0.0052	0.0424356
FBgn0031097	obst-A	76.9758	126.88	0.720992	4.33191	5e-05	0.000900596
FBgn0031143	CG1532	79.0962	127.033	0.683521	4.24243	5e-05	0.000900596
FBgn0031148	Cbs	74.4007	100.654	0.43601	2.7914	5e-05	0.000900596
FBgn0031249	CG11911	672.905	675.053	0.00459889	0.0204406	0.9696	0.990164
FBgn0031276,FBgn0040725	CG12506,CG13946	n/a	n/a	n/a	n/a	n/a	n/a
FBgn0031392	AIF	8.77246	9.84015	0.165698	0.903709	0.11645	0.381827
FBgn0031428	CG9886	7.56651	8.27016	0.128286	0.637647	0.26725	0.611736
FBgn0031501	CG17261	4.62544	3.63675	-0.346942	-0.941979	0.10045	0.345585
FBgn0031514	CG3332	28.5742	33.5446	0.231364	1.40769	0.0141	0.0893148
FBgn0031517	CG15406	46.2264	33.1636	-0.479118	-2.2568	0.00025	0.0036229
FBgn0031544	CG17593	36.5702	35.1077	-0.0588827	-0.35512	0.5383	0.842016
FBgn0031558,FBgn0031560,FBgn0262721	CG16704,CG16713,CG43165	n/a	n/a	n/a	n/a	n/a	n/a
FBgn0031688	Cyp28d2	33.5202	27.3213	-0.295007	-1.72918	0.003	0.0275517
FBgn0031689	Cyp28d1	45.0701	34.777	-0.374038	-2.21291	0.0001	0.00167628
FBgn0031702	fusl	15.345	16.7325	0.124884	0.72215	0.21405	0.544404
FBgn0031813	CG9527	113.506	115.472	0.0247832	0.159973	0.78305	0.948821
FBgn0031907	CG5171	11.9702	18.5374	0.630996	2.73347	5e-05	0.000900596
FBgn0031913	CG5958	90.6203	114.674	0.339635	2.12574	0.0004	0.00533598
FBgn0031926	CG6739	5.65384	6.98415	0.304855	1.54373	0.00685	0.052365
FBgn0031929,FBgn0031930	CG18585,CG7025	42.1582	63.4688	0.590235	1.99743	0.00085	0.00995455
FBgn0031968	CG7231	3.41362	6.53458	0.936791	1.62686	0.0068	0.0521146
FBgn0031971	Sirup	522.029	347.266	-0.588087	-3.65217	5e-05	0.000900596
FBgn0032022	CG14275	5.89915	7.17103	0.281674	1.0385	0.07025	0.276021
FBgn0032050	CG13096	16.1307	16.4406	0.0274571	0.15703	0.78585	0.948821
FBgn0032066	LManIII	20.6706	16.0114	-0.368483	-2.17729	5e-05	0.000900596
FBgn0032069	LManVI	60.4908	72.4641	0.26055	1.66574	0.0044	0.0375554
FBgn0032079	CG31886	20.0574	22.4804	0.164527	0.965246	0.08855	0.320232
FBgn0032085	CG9555	36.6922	49.4379	0.430142	2.53579	5e-05	0.000900596
FBgn0032131	CG3841	17.5841	12.5226	-0.489743	-2.71803	5e-05	0.000900596
FBgn0032144	CG17633	837.298	752.156	-0.154709	-0.997583	0.07995	0.30149
FBgn0032162	CG4592	52.9678	57.1897	0.110639	0.653221	0.25615	0.596959
FBgn0032167	CG5853	33.5832	54.6299	0.701952	4.13199	5e-05	0.000900596
FBgn0032202	REPTOR-BP	178.422	160.401	-0.15361	-0.914498	0.11135	0.371454
FBgn0032234,FBgn0032235	gny,CG5096	141.304	181.473	0.360957	2.33192	5e-05	0.000900596
FBgn0032283	CG7296	483.309	472.928	-0.0313242	-0.203397	0.7226	0.930132
FBgn0032284	CG7294	607.038	489.107	-0.311636	-2.00175	0.00055	0.00697513
FBgn0032286	CG7300	13.1979	15.7503	0.255069	0.759902	0.19005	0.511114
FBgn0032400	CG6770	4002.49	4087.71	0.0303975	0.188639	0.74305	0.934615
FBgn0032433	Oatp33Ea	22.6967	24.3841	0.103461	0.629211	0.2734	0.619597
FBgn0032435	Oatp33Eb	37.9387	40.3445	0.0887006	0.553783	0.3307	0.683647
FBgn0032472	CG9928	39.1989	19.9356	-0.975465	-3.88791	5e-05	0.000900596
FBgn0032549	CG4650	2.0628	1.56902	-0.394738	-1.01278	0.07875	0.297894
FBgn0032601	yellow-b	12.0363	20.26	0.751249	3.91514	5e-05	0.000900596
FBgn0032613	CG13283	1.05089	1.7407	0.728051	0.898881	0.12845	0.405233
FBgn0032614	CG13284	23.1649	30.6408	0.403514	2.17921	0.0002	0.00299529
FBgn0032638	SPH93	103.475	83.9899	-0.300995	-1.73835	0.00285	0.0263947
FBgn0032669,FBgn0032670	CG15155,CG5783	n/a	n/a	n/a	n/a	n/a	n/a
FBgn0032685	CG10211	22.4324	22.5459	0.00727931	0.0453043	0.937	0.98244
FBgn0032699	CG10383	88.101	65.9381	-0.418045	-2.68084	5e-05	0.000900596
FBgn0032726	CG10621	51.2689	32.3669	-0.663565	-3.89134	5e-05	0.000900596
FBgn0032774	CG17549	459.055	466.728	0.0239175	0.153755	0.79005	0.950388
FBgn0032785	CG10026	12.5924	9.09333	-0.469674	-2.15974	5e-05	0.000900596
FBgn0032810	CG13077	14.4885	11.5003	-0.333232	-1.46813	0.00965	0.0677293
FBgn0032820	fbp	307.756	336.671	0.129552	0.841779	0.13885	0.424846
FBgn0032897	CG9336	358.832	420.81	0.229859	1.47912	0.00925	0.0659172
FBgn0032908	CG9270	0.898608	1.67115	0.895081	2.87894	5e-05	0.000900596
FBgn0032940	Mondo	29.8738	35.2065	0.23696	1.47142	0.00985	0.068536
FBgn0032945	CG8665	35.3781	15.198	-1.21898	-7.504	5e-05	0.000900596
FBgn0032961	CG1416	26.9635	26.3311	-0.0342395	-0.195608	0.73635	0.932571
FBgn0033048	CG7881	3.11293	4.34531	0.481186	2.02032	0.00055	0.00697513
FBgn0033065	Cyp6w1	24.0095	46.4265	0.951342	5.59191	5e-05	0.000900596
FBgn0033115	Spn42De	0.22093	0.230478	0.0610393	0	1	1
FBgn0033241	CG2915	38.2285	46.7762	0.291125	1.62452	0.0048	0.0398988
FBgn0033246	ACC	50.8831	87.3398	0.779452	4.75372	5e-05	0.000900596
FBgn0033297	Mal-A8	4.58466	13.4384	1.55147	6.2316	5e-05	0.000900596
FBgn0033326	CG14743	0.0221927	0.0370586	0.739722	0	1	1
FBgn0033366	Ance-4	112.891	113.94	0.0133523	0.0864249	0.8794	0.97152
FBgn0033518,FBgn0033520	Prx2540-2,Prx2540-1	53.1308	185.377	1.80284	10.5207	5e-05	0.000900596
FBgn0033593	Listericin	22.8514	33.5198	0.552728	2.2744	0.00015	0.00236362
FBgn0033598	Cpr47Eb	448.939	392.508	-0.193798	-1.25389	0.0293	0.152179
FBgn0033741	CG8545	9.48894	11.8534	0.320976	1.73494	0.003	0.0275517
FBgn0033781,FBgn0033782	CG13319,sug	47.7922	61.3841	0.361089	1.98499	0.0003	0.00420626
FBgn0033826	CG4734	536.613	299.575	-0.840964	-5.44911	5e-05	0.000900596
FBgn0033853	CG6145	21.8545	25.3482	0.21395	1.25303	0.0281	0.147852
FBgn0033873	CG6337	29.6696	32.8828	0.148349	0.832344	0.149	0.443005
FBgn0033879	CG6543	508.828	537.033	0.0778305	0.505603	0.3797	0.73142
FBgn0033915	CG8485	8.91197	10.1065	0.181464	1.00855	0.08355	0.309181
FBgn0033949	CG10131	12.8661	11.3838	-0.17659	-0.820333	0.15515	0.45447
FBgn0034052	CG8299	69.3126	39.1373	-0.824575	-4.6879	5e-05	0.000900596
FBgn0034085	Ptp52F	17.8241	17.6165	-0.0169038	-0.104364	0.854	0.967945
FBgn0034117	CG7997	36.8591	27.1352	-0.441852	-2.60267	5e-05	0.000900596
FBgn0034160	CG5550	67.6401	101.094	0.579739	3.48534	5e-05	0.000900596
FBgn0034162	CG6426	118.518	138.675	0.226605	1.38479	0.0155	0.0957246
FBgn0034197	Cda9	94.2668	96.5761	0.034916	0.21986	0.69685	0.922973
FBgn0034200	Gbp2	75.979	66.302	-0.196548	-1.17542	0.0403	0.189594
FBgn0034225	veil	99.9459	100.762	0.0117292	0.069112	0.90175	0.975936
FBgn0034247	CG6484	20.2375	25.367	0.325925	1.68413	0.00355	0.0317112
FBgn0034276	Sardh	62.9359	46.1847	-0.446467	-2.71063	5e-05	0.000900596
FBgn0034294	Muc55B	403.567	438.374	0.119353	0.386953	0.4853	0.806481
FBgn0034328	IM23	23.2385	5.69833	-2.02791	-6.10108	5e-05	0.000900596
FBgn0034390	CG15093	745.506	656.37	-0.18371	-1.18793	0.0382	0.183063
FBgn0034398	CG15098	559.383	533.345	-0.0687685	-0.446993	0.43815	0.773116
FBgn0034427	CG10474	2.32344	5.12108	1.14019	3.93807	5e-05	0.000900596
FBgn0034436	CG11961	94.589	102.903	0.121541	0.783649	0.1781	0.491218
FBgn0034437	CG10051	21.7149	20.2266	-0.102436	-0.467079	0.41335	0.755421
FBgn0034438	CG9416	13.3549	12.323	-0.116015	-0.419059	0.46755	0.793542
FBgn0034439	CG10062	14.3818	14.1364	-0.024823	-0.142202	0.81245	0.955926
FBgn0034512	CG18067	393.759	373.141	-0.0775896	-0.494259	0.38665	0.735947
FBgn0034542	Fem-1	50.0373	42.2539	-0.243918	-1.53896	0.0074	0.0554816
FBgn0034552,FBgn0034553	CG17999,CG9993	n/a	n/a	n/a	n/a	n/a	n/a
FBgn0034662	CG13492	41.6767	45.7091	0.13324	0.866002	0.13115	0.410749
FBgn0034663	CG4363	26.3995	27.8097	0.0750763	0.366506	0.52185	0.832187
FBgn0034664	CG4377	89.3829	79.1805	-0.174853	-0.818567	0.14805	0.441157
FBgn0034697	GM130	19.6107	18.8454	-0.057427	-0.341669	0.5529	0.851255
FBgn0034706	CG11275	39.8086	34.9024	-0.189755	-0.9991	0.08175	0.305136
FBgn0034712	CG3264	171.517	251.035	0.549534	3.56148	5e-05	0.000900596
FBgn0034728	rad50	10.9515	10.3335	-0.0837995	-0.490696	0.3927	0.741242
FBgn0034741	CG4269	5.53732	5.56497	0.00718618	0.0109055	0.98535	0.993888
FBgn0034782,FBgn0034783,FBgn0050265	CG12490,CG9825,CG30265	n/a	n/a	n/a	n/a	n/a	n/a
FBgn0034819	CG9877	251.025	333.564	0.410131	2.45263	0.0001	0.00167628
FBgn0034860	CG9812	70.2561	75.3138	0.10029	0.532143	0.36045	0.712645
FBgn0034897	Sesn	29.577	31.1574	0.0750992	0.462095	0.42275	0.762951
FBgn0034909	CG4797	7.96287	9.94781	0.321091	1.5883	0.0051	0.0419025
FBgn0034985	CG3328	30.9153	40.1572	0.377338	2.41997	5e-05	0.000900596
FBgn0035006	CG4563	19.0587	13.8364	-0.46198	-2.52326	5e-05	0.000900596
FBgn0035083	Tina-1	580.192	529.731	-0.131271	-0.850794	0.137	0.421319
FBgn0035087	CG2765	34.1848	48.1728	0.494862	3.07939	5e-05	0.000900596
FBgn0035090	CG2736	50.5154	50.4105	-0.00300082	-0.0185323	0.9751	0.992063
FBgn0035097	CG13405	0.393303	0.161245	-1.28639	-1.07674	0.05255	0.229202
FBgn0035112,FBgn0063923	CG13877,Kaz1-ORFB	37.0775	36.8703	-0.00808366	-0.0287212	0.9606	0.987827
FBgn0035147	Gale	162.388	187.256	0.20556	1.33038	0.0213	0.120295
FBgn0035154	CG3344	351.752	259.902	-0.43659	-2.83457	5e-05	0.000900596
FBgn0035265	PIG-Wb	4.63262	6.47651	0.483387	2.19545	0.00015	0.00236362
FBgn0035300	CG1139	18.1264	15.1594	-0.257877	-1.39344	0.01475	0.0927998
FBgn0035348	CG16758	81.3028	79.9698	-0.0238491	-0.130146	0.8165	0.956935
FBgn0035360	CG1246	96.5058	110.722	0.198251	1.23198	0.0317	0.161248
FBgn0035397	CG11486	125.38	107.403	-0.223267	-1.407	0.0131	0.084306
FBgn0035476	CG12766	1.29122	5.62695	2.12362	6.00975	5e-05	0.000900596
FBgn0035484	CG11594	34.0708	36.5029	0.0994736	0.554143	0.3384	0.689248
FBgn0035607	CG4835	18.9479	15.3875	-0.300283	-1.81534	0.0012	0.0131014
FBgn0035620	CG5150	568.103	489.624	-0.214476	-1.38296	0.01555	0.0959353
FBgn0035625	Blimp-1	0.431828	0.311833	-0.469682	-1.12453	0.03525	0.173466
FBgn0035666	Jon65Aii	418.682	392.266	-0.0940228	-0.6074	0.286	0.634005
FBgn0035670	CG10472	528.629	501.436	-0.0761889	-0.494746	0.38465	0.734304
FBgn0035718	CG14820	20.6043	14.4019	-0.516684	-2.74894	5e-05	0.000900596
FBgn0035743	CG15829	1138.57	931.445	-0.28968	-1.85996	0.0008	0.00946067
FBgn0035777	CG8563	3.9027	6.15432	0.657126	2.86536	5e-05	0.000900596
FBgn0035779	CG8562	337.883	338.467	0.00249132	0.0161884	0.9786	0.993228
FBgn0035781	CG8560	635.918	699.626	0.137743	0.891366	0.11645	0.381827
FBgn0035811	CG12262	176.873	141.802	-0.318833	-1.31511	0.02295	0.127119
FBgn0035887	Jon66Cii	33.6422	54.912	0.706848	3.87287	5e-05	0.000900596
FBgn0035929	CG13311	91.4598	82.8216	-0.143129	-0.810279	0.1645	0.470456
FBgn0035968	Slc45-1	36.5082	37.6517	0.0444944	0.273225	0.63425	0.894186
FBgn0035978	UGP	57.8098	67.2067	0.217291	1.19274	0.0396	0.187321
FBgn0036043	CG8177	25.3194	27.6983	0.129551	0.767885	0.1798	0.493317
FBgn0036227	CG17826	293.104	313.798	0.0984217	0.63867	0.2651	0.607969
FBgn0036264	CG11529	16.229	18.9219	0.221488	1.15203	0.0448	0.205251
FBgn0036272	CG4300	12.4509	13.4014	0.106136	0.532311	0.34895	0.701
FBgn0036361	CG10154	128.96	149.921	0.217283	1.37649	0.01585	0.0972402
FBgn0036393	CG17362	207.69	197.816	-0.0702748	-0.232988	0.6839	0.915959
FBgn0036394	CG9040	319.954	324.166	0.0188707	0.0996741	0.86535	0.968977
FBgn0036410	CG8100	1.20733	2.93287	1.28049	4.34206	5e-05	0.000900596
FBgn0036419	CG13482	141.444	83.2109	-0.76539	-3.89122	5e-05	0.000900596
FBgn0036428	Gbs-70E	26.763	29.269	0.129135	0.788197	0.1671	0.474837
FBgn0036449	bmm	26.0119	23.3739	-0.154274	-0.926738	0.1075	0.362411
FBgn0036460	CG5114	13.0794	16.8782	0.367864	1.92413	0.0013	0.0140034
FBgn0036501	CG7272	49.8448	67.7139	0.442009	2.45292	5e-05	0.000900596
FBgn0036575,FBgn0036576,FBgn0052152	CG5157,CG5151,CG32152	14.3948	13.3132	-0.11269	-0.521627	0.3659	0.71841
FBgn0036752,FBgn0043025	Adgf-A,Adgf-A2	27.2318	30.6058	0.168514	1.02145	0.07275	0.282992
FBgn0036759	CG5577	18.3863	22.563	0.295325	1.40309	0.0161	0.0983744
FBgn0036760	CG5567	42.3592	47.7483	0.172772	1.00778	0.0752	0.289172
FBgn0036762	CG7430	206.197	215.771	0.0654746	0.424873	0.45355	0.784993
FBgn0036770	Prestin	26.5517	37.283	0.489715	3.05589	5e-05	0.000900596
FBgn0036772	CG5290	3.45181	3.67838	0.0917179	0.331531	0.5652	0.859346
FBgn0036836,FBgn0036837,FBgn0036838,FBgn0085285	CG11619,CG18135,CG3808,CG34256	n/a	n/a	n/a	n/a	n/a	n/a
FBgn0036875	CG9449	476.457	345.099	-0.465335	-2.95489	5e-05	0.000900596
FBgn0036947	obst-F	157.187	144.132	-0.125088	-0.782939	0.16695	0.474837
FBgn0036950	CG6996	57.1411	41.9826	-0.444738	-2.29063	0.00015	0.00236362
FBgn0036953	CG17145	206.165	225.53	0.129519	0.834271	0.13975	0.426197
FBgn0037007	CG5059	158.515	164.959	0.0574955	0.371909	0.5209	0.831651
FBgn0037144	CG7458	10.4792	11.2069	0.0968684	0.516055	0.36865	0.721189
FBgn0037164	CG11438	10.267	9.07363	-0.178256	-0.956767	0.09055	0.324167
FBgn0037167	CG11425	32.6408	44.1477	0.435659	2.44105	5e-05	0.000900596
FBgn0037213	CG12581	39.4934	48.4084	0.293648	1.63083	0.0048	0.0398988
FBgn0037248	srl	5.30504	6.6076	0.316761	1.6227	0.00565	0.0450732
FBgn0037354	CG12171	95.3105	118.67	0.316244	1.96368	0.00095	0.0108625
FBgn0037385,FBgn0037386	glob3,CG1208	8.14689	9.63653	0.242263	1.2421	0.03065	0.157164
FBgn0037606,FBgn0037607	CG8032,CG8036	111.746	142.922	0.355003	2.17081	0.0002	0.00299529
FBgn0037697	GstZ2	150.041	139.887	-0.101092	-0.624483	0.2739	0.619792
FBgn0037713,FBgn0037714	CG16790,CG9396	n/a	n/a	n/a	n/a	n/a	n/a
FBgn0037723	SpdS	27.3078	51.9589	0.928058	3.57857	5e-05	0.000900596
FBgn0037782	Npc2d	6.66439	7.22915	0.117354	0.391044	0.50365	0.818955
FBgn0037783	Npc2c	2.07989	28.2369	3.763	11.2478	5e-05	0.000900596
FBgn0037788	CG3940	49.906	46.6789	-0.096443	-0.584365	0.3079	0.658634
FBgn0037801	CG3999	5.01589	9.60637	0.937485	4.7848	5e-05	0.000900596
FBgn0037819	CG14688	23.1562	24.174	0.0620566	0.335822	0.5655	0.859346
FBgn0037846	CG6574	13.4502	13.9262	0.0501802	0.273906	0.6367	0.894724
FBgn0037890	CG17734	85.0448	128.584	0.596413	3.45791	5e-05	0.000900596
FBgn0037973	CG18547	58.95	67.4219	0.193726	1.17189	0.03955	0.187158
FBgn0037996	CG4830	13.0152	23.571	0.856819	4.7035	5e-05	0.000900596
FBgn0038009	CG17738	379.931	732.845	0.947771	4.66997	5e-05	0.000900596
FBgn0038038	CG5167	80.5681	90.8752	0.173678	1.09299	0.0563	0.240015
FBgn0038052,FBgn0086687	CG5538,Desat1	651.894	882.938	0.437676	2.77062	5e-05	0.000900596
FBgn0038082	CG5724	6.31558	12.5575	0.991564	4.80816	5e-05	0.000900596
FBgn0038083	CG5999	4.11968	10.0016	1.27962	5.68746	5e-05	0.000900596
FBgn0038098	CG7381	218.068	147.422	-0.564829	-3.66445	5e-05	0.000900596
FBgn0038100	Paip2	102.049	97.0145	-0.0729849	-0.425839	0.45995	0.789512
FBgn0038135	CG8773	145.481	130.667	-0.154942	-1.00677	0.0801	0.30168
FBgn0038145	Droj2	116.194	129.092	0.151863	0.980776	0.0869	0.316252
FBgn0038147	CCHa2	28.9246	31.3575	0.116513	0.655044	0.25535	0.595902
FBgn0038160	CG9759	19.3453	19.6014	0.018975	0.0972948	0.8624	0.968977
FBgn0038172	Adgf-D	40.0571	35.4682	-0.175531	-0.773858	0.17535	0.486743
FBgn0038240	CG14851	32.0159	31.2574	-0.0345928	-0.151053	0.79345	0.951447
FBgn0038250	CG3505	32.0491	39.6303	0.306319	1.75761	0.0024	0.0231311
FBgn0038257	smp-30	86.665	99.8991	0.205022	0.868754	0.1338	0.415175
FBgn0038299	Spn88Eb	31.7199	28.5896	-0.149897	-0.856498	0.13225	0.413337
FBgn0038366	CG4576	81.3629	51.7021	-0.654148	-3.93433	5e-05	0.000900596
FBgn0038484	CG5246	116.494	77.2362	-0.592905	-3.67577	5e-05	0.000900596
FBgn0038487	TwdlW	2.38415	2.62191	0.137141	0.417525	0.47465	0.798527
FBgn0038528	CG14326	0.193802	0.612795	1.66082	1.64877	0.127	0.402339
FBgn0038643	CG14300	2438.65	2522.68	0.0488742	0.317596	0.5769	0.866892
FBgn0038658	CG14292	299.809	307.515	0.0366097	0.233118	0.6923	0.921421
FBgn0038681	Cyp12a4	240.203	237.547	-0.0160403	-0.104196	0.85125	0.967232
FBgn0038740	CG4562	11.4321	11.582	0.018798	0.0965736	0.8676	0.968977
FBgn0038784	CG4362	3886.17	3076.19	-0.337205	-2.09774	0.0003	0.00420626
FBgn0038919	CG17843	5.22111	5.54799	0.0876092	0.389105	0.49495	0.811828
FBgn0038938	CG7084	9.00037	9.03503	0.0055451	0.0293302	0.9613	0.987948
FBgn0038964	Nop56	21.0385	26.0996	0.310994	1.79175	0.0023	0.0223995
FBgn0038973	Pebp1	724.521	834.659	0.20416	1.325	0.02145	0.120916
FBgn0039043	CG17121	93.1008	90.0858	-0.0474945	-0.300138	0.6037	0.880879
FBgn0039084	CG10175	6.17344	6.06394	-0.0258202	-0.127636	0.8281	0.958441
FBgn0039102,FBgn0042106	SPE,CG18754	56.1891	47.2448	-0.250135	-1.50088	0.00825	0.0602839
FBgn0039237	CG13640	86.1838	75.6369	-0.188327	-1.02186	0.07245	0.28237
FBgn0039311	CG10513	15.6912	26.953	0.780494	4.21728	5e-05	0.000900596
FBgn0039326	CG10562	6.77882	9.85289	0.539513	2.51691	5e-05	0.000900596
FBgn0039444	TwdlD	0	0.0632609	n/a	0	1	1
FBgn0039452	CG14245	25.3767	48.0193	0.920108	4.53401	5e-05	0.000900596
FBgn0039464	CG6330	64.249	102.953	0.680241	4.26952	5e-05	0.000900596
FBgn0039564	CG5527	10.3026	11.7997	0.195737	1.06389	0.06295	0.257728
FBgn0039635	CG11876	197.577	199.456	0.0136538	0.0865439	0.8816	0.971814
FBgn0039674	CG1907	91.8366	95.1468	0.0510861	0.325342	0.573	0.864439
FBgn0039737	CG7920	889.246	746.895	-0.251677	-1.60737	0.00525	0.0427283
FBgn0039769	CG15534	271.808	204.025	-0.413842	-2.6864	5e-05	0.000900596
FBgn0039774	CDase	39.0872	32.0513	-0.286314	-1.7707	0.00265	0.025061
FBgn0039789	CG9717	19.2106	19.8951	0.0505083	0.300465	0.5945	0.877626
FBgn0039848,FBgn0039849	lox,CG11334	34.8807	38.0064	0.123812	0.732398	0.2039	0.530421
FBgn0039855	CG1638	0.844921	0.987466	0.224914	0.564497	0.3292	0.682455
FBgn0039882	CG11576	11.5457	14.3301	0.311685	1.70751	0.00325	0.0294891
FBgn0039890	CG2316	81.2273	99.9595	0.299379	1.92539	0.00075	0.00895702
FBgn0039970	CG17508	286.492	282.139	-0.0220885	-0.143767	0.8018	0.95358
FBgn0040064	yip2	237.263	215.477	-0.138953	-0.900356	0.11655	0.382025
FBgn0040069	vanin-like	11.187	16.2378	0.537528	2.5689	5e-05	0.000900596
FBgn0040104	lectin-24A	3.43483	3.43231	-0.00106138	-0.00178151	0.9973	0.998757
FBgn0040237	bor	17.0846	21.1612	0.308722	1.81795	0.00125	0.0135493
FBgn0040256	Ugt86Dd	12.9771	12.8306	-0.0163771	-0.0858058	0.87925	0.971498
FBgn0040257	Ugt86Dc	5.67914	3.63529	-0.643603	-2.63101	5e-05	0.000900596
FBgn0040260	Ugt36Bc	23.5933	26.3464	0.159231	0.924689	0.1089	0.365531
FBgn0040262	Ugt36Ba	5.7676	6.76088	0.22924	1.02176	0.07435	0.287091
FBgn0040309	Jafrac1	199.621	417.123	1.06321	6.87439	5e-05	0.000900596
FBgn0040364	CG11378	80.359	87.6197	0.124795	0.772947	0.1788	0.492026
FBgn0040609	CG3348	13.0844	34.9133	1.41593	2.56023	5e-05	0.000900596
FBgn0040653	IM4	248.174	187.044	-0.407979	-2.2787	5e-05	0.000900596
FBgn0040733	CG15068	335.82	427.065	0.346768	1.61982	0.0056	0.0448223
FBgn0040941	CG15308	112.637	122.635	0.122695	0.703104	0.22325	0.556095
FBgn0040985	CG6115	564.772	571.801	0.017845	0.115869	0.8377	0.961851
FBgn0041164	armi	2.83359	2.42953	-0.221954	-1.01307	0.08015	0.30168
FBgn0041183	Tep1	0.656673	0.715095	0.12296	0.393087	0.49555	0.812207
FBgn0041579	AttC	83.2228	33.3454	-1.31949	-6.57844	5e-05	0.000900596
FBgn0041630	Hexo1	86.8083	78.3824	-0.147303	-0.847314	0.1374	0.421583
FBgn0041713	yellow-c	26.7262	57.9377	1.11625	4.87111	5e-05	0.000900596
FBgn0042083	CG3267	42.3206	40.7165	-0.0557453	-0.345699	0.53925	0.842568
FBgn0042094	Adk3	n/a	n/a	n/a	n/a	n/a	n/a
FBgn0043470	lambdaTry	115.63	81.6656	-0.501711	-3.08653	5e-05	0.000900596
FBgn0043578	PGRP-SB1	52.9498	53.6642	0.0193354	0.103903	0.85715	0.968201
FBgn0043783	CG32444	9.7848	9.54757	-0.0354089	-0.146986	0.7991	0.953201
FBgn0046878	Obp83cd	38.6186	38.3787	-0.00899075	-0.0467036	0.9349	0.981699
FBgn0050029	CR30029	1046.56	449.406	-1.21956	-7.82702	5e-05	0.000900596
FBgn0050046	CG30046	10.7514	9.31329	-0.207159	-1.13098	0.04855	0.216363
FBgn0050148	CG30148	23.3636	17.0206	-0.456978	-2.34956	5e-05	0.000900596
FBgn0050197	CG30197	181.317	154.869	-0.227465	-1.05208	0.0665	0.267906
FBgn0050371	CG30371	17.6487	21.0025	0.250999	1.32867	0.02015	0.115748
FBgn0050410	Rpi	62.423	66.4757	0.090749	0.502655	0.38	0.731744
FBgn0051075	CG31075	75.9057	56.7281	-0.420144	-1.78219	0.00355	0.0317112
FBgn0051080	TwdlH	0.10077	0.103477	0.0382419	0	1	1
FBgn0051086,FBgn0051323	CG31086,CG31323	514.138	578.73	0.170736	1.01355	0.0761	0.290874
FBgn0051233	CG31233	26.1506	34.4059	0.39581	2.42641	5e-05	0.000900596
FBgn0051313	CG31313	522.433	443.629	-0.235893	-0.526223	0.3649	0.717803
FBgn0051343	CG31343	187.408	183.37	-0.0314277	-0.204067	0.7256	0.930284
FBgn0051414	Gba1b	13.5517	10.966	-0.305435	-1.60233	0.00535	0.0433088
FBgn0051454	CG31454	3.84506	7.87899	1.035	4.51	5e-05	0.000900596
FBgn0051463	CG31463	69.5697	51.7949	-0.425649	-2.59454	5e-05	0.000900596
FBgn0051694	CG31694	35.2961	43.1312	0.289226	1.80336	0.0017	0.0173826
FBgn0051716	Cnot4	30.2687	33.4297	0.143303	0.847494	0.14085	0.428578
FBgn0051792	CG31792	3.06263	3.98502	0.379813	1.87519	0.00075	0.00895702
FBgn0051958	CR31958	0.348971	0.149658	-1.22143	-0.884688	0.2683	0.612519
FBgn0052302	CG32302	1369.84	1490.36	0.121657	0.77367	0.17555	0.486905
FBgn0052483	CG32483	50.2774	54.1175	0.106184	0.645378	0.2619	0.603378
FBgn0052633	CG32633	61.9182	76.0687	0.296939	1.76362	0.00265	0.025061
FBgn0052647	CG32647	7.06329	8.34611	0.240763	1.00694	0.0804	0.302056
FBgn0052672	Atg8a	627.956	569.555	-0.14083	-0.903754	0.11135	0.371454
FBgn0052687	CG32687	148.723	130.734	-0.185986	-1.1712	0.04125	0.192713
FBgn0052751	CG32751	1.45592	2.20914	0.601551	1.0826	0.0636	0.25951
FBgn0053138	AGBE	48.0503	49.7938	0.0514219	0.32367	0.56855	0.861576
FBgn0053229	CG33229	1012.78	907.939	-0.157655	-0.884327	0.11355	0.375744
FBgn0053282	CG33282	1.74049	2.09948	0.270538	0.8587	0.1373	0.421583
FBgn0053301	CG33301	9.36582	7.32593	-0.354394	-1.58756	0.00625	0.04886
FBgn0053306	CG33306	0	1189.93	0	0	1	1
FBgn0053514	CG33514	58.6927	60.7811	0.0504418	0.301326	0.59395	0.877457
FBgn0061356	CG18003	79.1123	101.705	0.362413	2.2717	0.00015	0.00236362
FBgn0065047	snoRNA:U3:54Ab	0	0	0	0	1	1
FBgn0067783	att-ORFA	40.0435	34.3594	-0.220866	-1.32213	0.0215	0.121029
FBgn0067903	IM18	169.524	90.9273	-0.898706	-4.09933	5e-05	0.000900596
FBgn0067905	IM14	485.897	250.029	-0.958555	-4.59274	5e-05	0.000900596
FBgn0083972	CG34136	93.1971	97.2798	0.0618554	0.321474	0.56865	0.861576
FBgn0085195	CG34166	1125.54	759.61	-0.567286	-3.36787	5e-05	0.000900596
FBgn0085254	CG34225	0	0	0	0	1	1
FBgn0085300	Cpr65Ay	300.147	297.319	-0.0136558	-0.0792873	0.8913	0.97347
FBgn0085320	CG34291	4415.28	3457.18	-0.352909	-2.28281	5e-05	0.000900596
FBgn0085345	CG34316	47.1889	44.9123	-0.071336	-0.398795	0.4899	0.808429
FBgn0085360	CG34331	97.2456	74.1206	-0.391758	-2.2428	5e-05	0.000900596
FBgn0085455	CG34426	46.4061	41.3819	-0.165315	-0.950663	0.09565	0.33508
FBgn0085483	CG34454	14.8334	35.5454	1.26082	5.59322	5e-05	0.000900596
FBgn0086254	CG6084	63.2917	207.431	1.71255	10.713	5e-05	0.000900596
FBgn0086450	su(r)	69.0025	73.898	0.0988859	0.635764	0.2676	0.612068
FBgn0086691	UK114	204.163	174.324	-0.227946	-1.39167	0.01545	0.0955623
FBgn0259175	ome	45.4871	40.3674	-0.172266	-1.08317	0.05805	0.244542
FBgn0259201	CG42305	712.067	890.78	0.323056	2.09731	0.0003	0.00420626
FBgn0259715	CG42369	38.116	37.8759	-0.00911429	-0.0445842	0.9382	0.982845
FBgn0260226	CG42500	14.0984	9.67749	-0.54283	-1.71824	0.00385	0.0338408
FBgn0260462	CG12163	219.299	229.784	0.067378	0.428507	0.45585	0.78665
FBgn0260745	mfas	119.361	128.951	0.111484	0.723576	0.2078	0.535952
FBgn0261108	Atg13	13.4034	13.7128	0.0329313	0.190886	0.7404	0.933689
FBgn0261261	plx	12.7859	10.8585	-0.235723	-1.41796	0.01265	0.0822863
FBgn0261538	CG42662	28.0773	27.933	-0.00743415	-0.0323221	0.95555	0.986148
FBgn0261560	Thor	1758.72	1555.39	-0.177242	-1.14247	0.04605	0.208989
FBgn0261675	Npc1b	105.685	85.585	-0.304342	-1.97695	0.0008	0.00946067
FBgn0261794	kcc	55.0405	45.824	-0.264389	-1.68365	0.0037	0.0327606
FBgn0261800	LanB1	27.5098	28.6471	0.0584409	0.372453	0.51295	0.825391
FBgn0262124	uex	26.223	28.8324	0.136856	0.837984	0.1467	0.438974
FBgn0262531	CG43085	5.68045	6.69284	0.236613	0.880532	0.13205	0.412925
FBgn0262683	CG43153	23.1777	20.0787	-0.207074	-0.981132	0.09045	0.324001
FBgn0262732	mbf1	71.6548	69.4801	-0.0444631	-0.26159	0.648	0.89982
FBgn0262808	CG43179	8.8869	6.20707	-0.517768	-0.959627	0.09455	0.332286
FBgn0263020	CG43315	150.48	98.6382	-0.609356	-3.56066	5e-05	0.000900596
FBgn0263106	DnaJ-1	23.3779	19.2659	-0.279096	-1.61861	0.0047	0.0393109
FBgn0263120	Acsl	99.7186	107.709	0.111202	0.714523	0.2173	0.548629
FBgn0263133	mEFG1	6.75465	8.29916	0.297085	1.51587	0.00805	0.0591083
FBgn0263355	CG31688	6.21711	5.6827	-0.129668	-0.667405	0.24625	0.585289
FBgn0263413	CR43459	1.32565	1.07795	-0.298407	-1.21762	0.03145	0.160449
FBgn0263773	fok	177.741	127.431	-0.480058	-2.05599	0.0005	0.00643557
FBgn0263832	Rcd5	63.6084	51.8524	-0.294807	-1.85148	0.00115	0.0126584
FBgn0264442	ab	10.6042	9.59526	-0.144241	-0.724975	0.1903	0.511331
FBgn0264488	CG43896	118.105	130.112	0.139677	0.899053	0.11195	0.372862
FBgn0264775,FBgn0264776	CG44013,CG44014	174.202	199.786	0.197695	1.23612	0.03045	0.156404
FBgn0264987	CR44138	6.06672	7.10645	0.228212	0.383119	0.5066	0.820688
FBgn0265047	FDY	4.11902	2.95594	-0.478686	-1.60355	0.00515	0.0421414
FBgn0265313	CG44286	104.92	73.5121	-0.513229	-2.88485	5e-05	0.000900596
FBgn0265512	mlt	44.3111	42.4101	-0.0632588	-0.304009	0.5925	0.876675
FBgn0265703	CR44510	0	0	0	0	1	1
FBgn0266580	Gp210	8.1271	8.76354	0.108774	0.644422	0.25945	0.601403
FBgn0266581	pit	8.252	10.2082	0.306911	1.44966	0.0113	0.075789
FBgn0266918	CG32486	42.4292	43.2957	0.0291677	0.171176	0.7633	0.942505
FBgn0267348	LanB2	23.8373	26.4946	0.152477	0.974333	0.08755	0.317661
FBgn0267385	PyK	326.021	378.334	0.214697	1.39465	0.0163	0.0993955
FBgn0267795	Frl	22.8238	20.4048	-0.16163	-0.95332	0.09425	0.331424
FBgn0283427	FASN1	46.1754	188.052	2.02593	12.9442	5e-05	0.000900596
FBgn0283437	PPO1	86.0541	84.2883	-0.0299118	-0.1881	0.73745	0.932718
FBgn0283461	Drs	537.572	615.106	0.194375	1.18164	0.0371	0.179285
FBgn0283658	muc	113.164	126.86	0.164826	1.05836	0.06495	0.263683
FBgn0284248	Cyt-c-p	275.836	376.602	0.449228	2.83629	5e-05	0.000900596
FBgn0010041	GstD5	2.48184	2.61281	0.0741945	0.202945	0.71735	0.929573
FBgn0010241	Mdr50	12.7874	20.9544	0.712527	4.34208	5e-05	0.000900596
FBgn0011638	La	34.8145	40.9528	0.234275	1.40063	0.0143	0.0903449
FBgn0015623	Cpr	67.7941	80.2827	0.24393	1.54906	0.0075	0.0560922
FBgn0022709,FBgn0036266	Adk1,CG5626	330.963	359.868	0.120797	0.775454	0.17605	0.487902
FBgn0024182,FBgn0024251	waw,bbx	26.4989	26.9604	0.0249071	0.151927	0.79305	0.951396
FBgn0026755	Ugt37b1	5.75241	7.01601	0.286484	1.31019	0.02425	0.132498
FBgn0028945	CG7631	49.3055	68.3062	0.470267	2.69843	5e-05	0.000900596
FBgn0030668	CG8128	38.4132	50.2335	0.38705	2.34133	5e-05	0.000900596
FBgn0031563	CG10031	83.2485	91.0505	0.129243	0.73537	0.196	0.518822
FBgn0031738	CG9171	9.83211	8.91964	-0.140516	-0.775417	0.1744	0.485556
FBgn0032350	CG6287	112.781	105.466	-0.096745	-0.61094	0.28195	0.629526
FBgn0032615	CG6012	4.56524	3.99383	-0.192918	-0.573338	0.32125	0.673354
FBgn0032663	CG15153	14.3436	22.6994	0.662246	2.07622	0.0007	0.00848566
FBgn0034511	GNBP-like3	65.819	27.2192	-1.27388	-3.79532	5e-05	0.000900596
FBgn0035162	Sf3b3	46.9179	45.646	-0.0396492	-0.238937	0.67435	0.913013
FBgn0035312	CG15820	17.0818	14.6118	-0.225324	-1.13844	0.04935	0.219362
FBgn0035926	CG5804	301.224	364.665	0.275736	0.830573	0.14665	0.438974
FBgn0036176	CG7377	0.244005	0	n/a	0	1	1
FBgn0036831	CG6839	1381.84	968.701	-0.512467	-3.26597	5e-05	0.000900596
FBgn0036910	Cyp305a1	10.2069	14.6568	0.522026	2.74838	5e-05	0.000900596
FBgn0037065	CG12974	163.77	164.433	0.00582044	0.0375655	0.9472	0.984787
FBgn0037487	thw	33.5091	43.0014	0.35983	2.30818	5e-05	0.000900596
FBgn0037709	CG8199	35.0611	34.2995	-0.0316857	-0.142079	0.8048	0.954042
FBgn0038208	CG14355	0.594472	0.281015	-1.08096	-2.66394	5e-05	0.000900596
FBgn0038466	CG8907	93.2885	102.419	0.134717	0.867198	0.1342	0.416096
FBgn0039313	CG11892	0.0999266	0.487482	2.28641	2.42809	5e-05	0.000900596
FBgn0039434	TwdlM	0.123331	0.309588	1.32781	0	1	1
FBgn0039728	CG7896	19.4912	20.9935	0.107117	0.671221	0.2366	0.572711
FBgn0039840	pHCl-2	10.4869	9.78774	-0.0995394	-0.529785	0.353	0.704484
FBgn0039872	salt	12.0319	26.3017	1.12829	3.15797	5e-05	0.000900596
FBgn0040321	GNBP3	77.9845	77.4388	-0.0101315	-0.0637493	0.91295	0.978551
FBgn0040323	GNBP1	14.7095	15.1641	0.0439152	0.238962	0.6746	0.913013
FBgn0050088,FBgn0050090	CG30088,CG30090	6.78282	4.75533	-0.512342	-1.87164	0.0015	0.0157233
FBgn0051198	CG31198	231.407	236.624	0.0321633	0.208634	0.7175	0.929573
FBgn0052473	CG32473	69.5455	87.9344	0.33847	2.18688	5e-05	0.000900596
FBgn0066101	LpR1	29.5742	21.4813	-0.461254	-2.82209	5e-05	0.000900596
FBgn0083123	Uhg5	n/a	n/a	n/a	n/a	n/a	n/a
FBgn0085484	Pdxk	77.9899	84.304	0.112313	0.709264	0.21115	0.540898
FBgn0260228	CG42502	23.3878	35.5034	0.602203	3.09626	5e-05	0.000900596
FBgn0263776	CG43693	31.5154	26.5991	-0.244679	-1.46955	0.00995	0.068954
FBgn0003308	ry	6.68671	5.84655	-0.193712	-1.0666	0.06515	0.264052
FBgn0011722	Tig	38.9853	42.7385	0.132607	0.857498	0.1364	0.420329
FBgn0024315	Picot	106.534	145.21	0.446823	2.86663	5e-05	0.000900596
FBgn0029148	NHP2	30.5073	35.3671	0.213254	1.08286	0.05785	0.244296
FBgn0030091	CG7065	5.13498	5.32538	0.0525255	0.280811	0.61935	0.887955
FBgn0030679	CG8206	221.632	210.559	-0.0739403	-0.477015	0.40565	0.749875
FBgn0031869	CG18304	8.59029	7.87924	-0.124651	-0.746235	0.1933	0.514814
FBgn0034110	Atg9	28.1841	28.71	0.0266733	0.164643	0.7727	0.946439
FBgn0034191	CG6984	17.0219	17.3531	0.0277979	0.138217	0.8064	0.954806
FBgn0034971	CG3209	83.681	87.4234	0.0631189	0.399167	0.4806	0.803143
FBgn0035298	SCOT	279.241	173.637	-0.685437	-3.33558	5e-05	0.000900596
FBgn0035619	CG10592	590.322	538.258	-0.133205	-0.860108	0.1336	0.414874
FBgn0037635,FBgn0037636	CG9837,CG9821	121.232	129.815	0.0986816	0.421226	0.4557	0.78665
FBgn0051004	mesh	139.065	154.175	0.148807	0.966818	0.0893	0.32167
FBgn0053329	Sp212	18.1889	19.4885	0.0995628	0.547403	0.33655	0.688364
FBgn0054056,FBgn0054057	CG34056,CG34057	19.9837	30.7197	0.620344	3.41805	5e-05	0.000900596
FBgn0085311	CG34282	3511.22	3507.37	-0.00158285	-0.0102122	0.9859	0.994013
FBgn0259748	CG42397	1.49292	1.82818	0.292263	0.61796	0.28315	0.630221
FBgn0259998	CG17571	210.494	159.667	-0.398712	-2.54052	5e-05	0.000900596
FBgn0003378	Sgs8	0.0708043	0	n/a	0	1	1
FBgn0003965	v	52.9793	38.9244	-0.444752	-2.65275	5e-05	0.000900596
FBgn0015622	Cnx99A	51.6026	45.1748	-0.191925	-1.21653	0.0341	0.169254
FBgn0022069	Nnp-1	7.04303	9.03694	0.359638	1.92283	0.001	0.0112848
FBgn0028343	Ankle2	22.0363	26.3617	0.258563	1.5894	0.0056	0.0448223
FBgn0028990	Spn27A	102.372	87.6426	-0.224117	-1.2699	0.0273	0.144905
FBgn0029095	aru	35.9595	42.2074	0.231125	1.45766	0.0107	0.0728564
FBgn0031043	NAA20	20.0917	21.5821	0.103236	0.535209	0.34855	0.700662
FBgn0031973	Spn28Dc	12.5279	14.4211	0.20303	1.08653	0.0563	0.240015
FBgn0032195	CG4908	12.9282	12.6631	-0.0298961	-0.149283	0.79415	0.951626
FBgn0032373	Vha100-5	168.214	121.724	-0.466675	-3.02277	5e-05	0.000900596
FBgn0033153	Gadd45	20.3834	22.265	0.12738	0.707984	0.21385	0.544354
FBgn0033732	CG13157	0.125782	0.150484	0.25868	0	1	1
FBgn0034140	Lst	209.09	149.754	-0.481532	-3.0152	5e-05	0.000900596
FBgn0035515	CG14997	70.9633	69.1973	-0.0363571	-0.227705	0.69465	0.92245
FBgn0036663	CG9674	44.9533	48.8132	0.118842	0.734378	0.20135	0.527356
FBgn0036833	CG3819	1537.38	1335.79	-0.202776	-1.26208	0.02915	0.151465
FBgn0037632	CCT7	38.007	44.9343	0.241552	1.41618	0.01095	0.074141
FBgn0039086	CG16732	10.9711	11.3327	0.0467805	0.241537	0.6731	0.912922
FBgn0039099	GILT2	12.5349	13.0424	0.057264	0.237234	0.68195	0.915263
FBgn0040717	Nplp4	3829.47	3514.43	-0.123853	-0.76748	0.1789	0.492102
FBgn0040817	CG14132	93.349	84.2068	-0.148697	-0.899214	0.11385	0.376262
FBgn0051869	CG31869	1.22607	1.66848	0.444494	0.615061	0.27195	0.618166
FBgn0052425	CG32425	20.061	52.877	1.39825	7.28864	5e-05	0.000900596
FBgn0052512	CG32512	5.38325	7.08988	0.397285	1.31032	0.02245	0.12498
FBgn0053093	CG33093	5.31163	4.19996	-0.33878	-1.21372	0.0334	0.167291
FBgn0285954	caz	54.9863	70.0623	0.349567	1.34031	0.01765	0.10529
FBgn0002524	lace	29.9323	46.0651	0.621971	3.86514	5e-05	0.000900596
FBgn0004914	Hnf4	31.0148	27.0515	-0.197245	-1.19132	0.0386	0.184249
FBgn0023129	aay	50.6987	76.4788	0.593111	2.67035	5e-05	0.000900596
FBgn0028426	JhI-1	3.7311	4.37742	0.230479	1.06373	0.0611	0.253156
FBgn0032213	CG5390	108.741	96.4895	-0.172453	-1.09634	0.05275	0.229992
FBgn0032298	CG6724	7.66615	7.826	0.0297719	0.138176	0.80685	0.954812
FBgn0034509,FBgn0043534,FBgn0043535	Obp57c,Obp57b,Obp57a	5.32147	3.09291	-0.782861	-1.72875	0.0035	0.0313573
FBgn0035142	Hipk	22.1492	21.1561	-0.0661801	-0.399121	0.4861	0.806674
FBgn0037140	SLC22A	29.0247	26.5136	-0.130546	-0.718074	0.21755	0.548825
FBgn0037934,FBgn0037935	CG6830,CG6834	n/a	n/a	n/a	n/a	n/a	n/a
FBgn0038353	CG5399	922.523	909.858	-0.0199438	-0.128495	0.8203	0.957149
FBgn0038603	PKD	25.3451	25.8056	0.0259783	0.141267	0.80865	0.954894
FBgn0039257	tnc	21.5434	19.132	-0.171258	-1.10801	0.04765	0.213612
FBgn0039486	caix	53.9928	41.1842	-0.390676	-2.29902	0.0002	0.00299529
FBgn0250907	Cht10	9.71995	11.2219	0.207292	1.11548	0.0515	0.225681
FBgn0000533	ea	22.9494	28.5915	0.317131	1.79874	0.00165	0.016943
FBgn0001301	kel	12.346	16.6716	0.433348	2.67384	5e-05	0.000900596
FBgn0001341	l(1)1Bi	1.16726	0.93045	-0.327132	-0.306556	0.58765	0.87249
FBgn0015240	Hr96	30.6053	29.6868	-0.0439627	-0.272089	0.6349	0.894336
FBgn0030481	CG1662	19.0401	22.0727	0.213225	1.14365	0.047	0.211798
FBgn0031940	CG7214	301.9	285.448	-0.080841	-0.523223	0.358	0.709077
FBgn0032422	atilla	211	183.628	-0.200462	-1.09331	0.05655	0.240656
FBgn0033557	CG12325	4.12939	4.83758	0.228355	1.05771	0.06755	0.269531
FBgn0036035	CG18178	8.14758	9.86557	0.27603	1.26058	0.025	0.135737
FBgn0036951	CG7017	511.992	540.423	0.0779698	0.504454	0.3765	0.728061
FBgn0262838	CG43202	16.9067	2.5552	-2.72608	-5.94256	5e-05	0.000900596
FBgn0264979	CG4267	40.8544	43.2475	0.0821264	0.485337	0.39195	0.740825
FBgn0020639,FBgn0052405	Lcp65Af,Cpr65Av	n/a	n/a	n/a	n/a	n/a	n/a
FBgn0026721	fat-spondin	50.6561	45.0988	-0.167645	-1.03815	0.06725	0.269399
FBgn0027793	CG14787	20.5175	16.8605	-0.28321	-1.36785	0.01835	0.108396
FBgn0031703	CG12512	76.3643	109.047	0.513985	3.29772	5e-05	0.000900596
FBgn0034215	Mtap	31.0289	32.9922	0.0885142	0.50443	0.3807	0.732057
FBgn0035501	CG1299	43.7963	49.5033	0.176715	1.08926	0.05805	0.244542
FBgn0037301	Mms19	9.28122	9.49898	0.0334588	0.185804	0.7471	0.93684
FBgn0037327	PEK	12.1869	14.1185	0.21226	1.26872	0.0269	0.143411
FBgn0051523	CG31523	99.9256	114.087	0.191206	1.2305	0.03195	0.162247
FBgn0051668,FBgn0053124	CG31668,CG33124	n/a	n/a	n/a	n/a	n/a	n/a
FBgn0086347	Myo31DF	71.392	76.1375	0.0928458	0.600876	0.2954	0.645758
FBgn0262743	Fs(2)Ket	14.7545	13.8132	-0.0951062	-0.519844	0.36695	0.719727
FBgn0010803	TrpRS	17.4826	18.6453	0.0928952	0.514548	0.36925	0.722012
FBgn0027602	CG8611	3.43636	3.77947	0.137303	0.660565	0.2488	0.589376
FBgn0033584	CG7737	6.73273	9.9574	0.564576	1.62363	0.00685	0.052365
FBgn0034733	CG4752	20.2631	28.0896	0.471182	2.93953	5e-05	0.000900596
FBgn0037129	CG14565	5.88809	7.4756	0.34439	1.35156	0.02015	0.115748
FBgn0038136	CG8774	59.1976	63.9943	0.112405	0.720532	0.2072	0.535119
FBgn0038613	Vha100-4	29.9716	26.1928	-0.194425	-1.15986	0.04415	0.202966
FBgn0087002	apolpp	241.886	191.29	-0.338564	-2.06339	0.0003	0.00420626
FBgn0259101	CG42249	112.552	106.044	-0.0859255	-0.551132	0.3378	0.688998
FBgn0263705	Myo10A	7.66163	8.79154	0.198466	1.20349	0.0382	0.183063
FBgn0283494	Adk2	351.085	333.648	-0.0734955	-0.470577	0.41615	0.756989
FBgn0283499	InR	10.5017	8.69459	-0.272437	-1.70522	0.0027	0.0253947
FBgn0030321	CG1703	19.4152	23.5546	0.278825	1.63464	0.0048	0.0398988
FBgn0031374	Wdr62	39.9756	40.0102	0.00124785	0.0080694	0.9891	0.995774
FBgn0033292	Cyp4ad1	53.4611	53.6848	0.00602284	0.0373095	0.9486	0.985135
FBgn0035293	CG5687	5.12288	6.29475	0.297194	1.48625	0.00985	0.068536
FBgn0037123	CG14569	1.01534	5.90392	2.53971	6.258	5e-05	0.000900596
FBgn0038139	PK2-R2	20.078	21.0879	0.0707996	0.40627	0.47725	0.799895
FBgn0038380	CG14877	n/a	n/a	n/a	n/a	n/a	n/a
FBgn0039627	CG11837	5.91615	7.67045	0.374653	1.51784	0.00845	0.0614111
FBgn0053965	CG33965	9.796	11.1875	0.191627	0.851818	0.14005	0.426789
FBgn0086558	Ubi-p5E	184.258	174.657	-0.0772071	-0.499907	0.38225	0.732944
FBgn0285917	sbb	11.2957	9.73024	-0.215227	-1.28149	0.02425	0.132498
FBgn0026415	Idgf4	402.723	421.989	0.0674173	0.436291	0.44615	0.779891
FBgn0033222	CG12824	51.532	64.1227	0.315364	1.66974	0.00385	0.0338408
FBgn0035412	CG14957	119.819	126.163	0.074431	0.355356	0.5301	0.835729
FBgn0037137	Nopp140	13.354	16.9589	0.344771	0.996479	0.0814	0.304488
FBgn0270926	AsnS	3.78069	5.09534	0.430529	0.717741	0.2214	0.554004
FBgn0013770,FBgn0261975	Cp1,CG42806	482.222	529.56	0.135098	0.85433	0.13715	0.421458
FBgn0032216	Usp14	34.1128	37.7484	0.146101	0.872189	0.124	0.396472
FBgn0034628	Acox57D-p	29.0266	30.7451	0.0829839	0.485729	0.39345	0.742057
FBgn0035213	CG2199	6.91052	7.44372	0.107231	0.55083	0.338	0.688998
FBgn0036605	CG13041	0	0	0	0	1	1
FBgn0036816	Indy	113.738	106.002	-0.101623	-0.6576	0.2561	0.596957
FBgn0038734	CG11453	31.5991	37.6629	0.253261	1.52792	0.0071	0.0539011
FBgn0038968	CG12499	3.29514	4.19471	0.34823	1.88347	0.00085	0.00995455
FBgn0038989	CG6937	12.4894	14.7153	0.23661	1.18183	0.03915	0.185774
FBgn0040582	CG5791	126.905	196.017	0.627227	3.33739	5e-05	0.000900596
FBgn0086909	CG31751	37.2134	44.2271	0.249108	1.2162	0.03455	0.170786
FBgn0261286	Mat89Ba	3.68416	4.36613	0.245018	1.19525	0.03815	0.182969
FBgn0028518	CG18480	28.7206	31.7172	0.143182	0.873925	0.13265	0.413945
FBgn0031304	CG4552	19.9649	21.8974	0.133293	0.797637	0.1633	0.469133
FBgn0033355	CG13748	17.4338	15.4613	-0.173229	-0.768713	0.18265	0.498759
FBgn0033377	Pmm45A	24.8094	27.7315	0.16064	0.972771	0.0873	0.317135
FBgn0033437	CG12926	16.514	22.3404	0.435966	1.98619	0.0009	0.010419
FBgn0034067	CG8399	73.8089	79.3589	0.104597	0.672604	0.24095	0.577349
FBgn0036502	CG7841	9.55557	9.7678	0.0316927	0.150823	0.79545	0.952205
FBgn0037835	CG14687	61.1365	82.7033	0.435912	2.52679	5e-05	0.000900596
FBgn0052207,FBgn0062928	CR32207,pncr009:3L	32.3085	29.2247	-0.144729	-0.732465	0.2022	0.527816
FBgn0259219	CG42319	185.162	146.72	-0.335725	-2.10544	0.00015	0.00236362
FBgn0000042	Act5C	1707.98	2504.95	0.552489	3.31342	5e-05	0.000900596
FBgn0028533	CG7953	0	2131.66	0	0	1	1
FBgn0031184	CG14615	29.0326	31.766	0.129809	0.58719	0.30885	0.659615
FBgn0032809	CG13078	0.871211	0.910128	0.0630484	0.11794	0.83255	0.959398
FBgn0033205	CG2064	10.2236	12.5045	0.290552	0.957149	0.09815	0.340482
FBgn0034828	CG13545	18.9933	16.1311	-0.235647	-0.183871	0.7557	0.939649
FBgn0051697,FBgn0053116	CG31697,CG33116	14.7236	20.878	0.50385	2.7945	5e-05	0.000900596
FBgn0086912	mbm	6.52092	7.44577	0.191346	0.897334	0.12145	0.391217
FBgn0261524	lic	15.3672	16.967	0.142877	0.79733	0.16765	0.474837
FBgn0284253	LeuRS	11.032	12.6696	0.199676	1.17151	0.0434	0.200433
FBgn0019982	Gs1l	31.8472	45.4098	0.511839	2.82084	5e-05	0.000900596
FBgn0028920	CG8997	0	4153.55	0	0	1	1
FBgn0031327	CG5397	16.1125	18.1672	0.173155	0.98068	0.09005	0.323335
FBgn0031399	mio	22.564	20.1087	-0.166207	-1.00677	0.07765	0.294748
FBgn0032397	Tom70	11.6885	14.0297	0.263392	1.44498	0.0129	0.0832405
FBgn0036133	CG7638	13.916	15.0951	0.117338	0.642001	0.26475	0.607742
FBgn0037204	CG11131	573.444	518.654	-0.14488	-0.940218	0.1025	0.349948
FBgn0039711	CG7824	20.996	16.2527	-0.369435	-1.91006	0.00145	0.0152921
FBgn0023550,FBgn0053548	FarO,SmydA-8	n/a	n/a	n/a	n/a	n/a	n/a
FBgn0030151	CG1354	113.389	107.881	-0.0718398	-0.457325	0.425	0.764481
FBgn0031004	CG7992	80.7359	95.0277	0.235138	1.42932	0.01235	0.0809009
FBgn0040253	Ugt86Dg	0.915126	0.792481	-0.207593	-0.511373	0.3711	0.72364
FBgn0040532	CG8369	153.918	168.411	0.129823	0.737653	0.199	0.523876
FBgn0015791	Rab14	39.8575	38.895	-0.0352673	-0.204335	0.71975	0.930132
FBgn0019661	roX1	125.072	89.559	-0.481848	-2.95829	5e-05	0.000900596
FBgn0031001	CG7884	0.491319	0.452211	-0.119664	-0.330607	0.56085	0.856728
FBgn0036196	CG11658	30.769	33.5495	0.124813	0.759632	0.18945	0.510181
FBgn0036372	Abp1	17.0954	20.3572	0.251935	1.48032	0.00975	0.0681147
FBgn0039006	Cyp6d4	20.0384	20.6665	0.0445287	0.254612	0.65605	0.904107
FBgn0039697	CG7834	316.918	320.238	0.015033	0.0973737	0.8677	0.968977
FBgn0040252	Ugt86Dh	11.2253	8.43519	-0.412267	-2.06779	0.00025	0.0036229
FBgn0051410	Npc2e	1223.26	566.892	-1.10958	-6.59899	5e-05	0.000900596
FBgn0052667	ssp7	216.458	209.978	-0.0438488	-0.200381	0.7237	0.930132
FBgn0064237	Idgf5	48.9505	52.203	0.0928106	0.567203	0.3239	0.676691
FBgn0262146	MtnE	413.811	386.7	-0.0977538	-0.586908	0.3081	0.658702
FBgn0000116	Argk	3581.44	3534.97	-0.0188395	-0.108746	0.85175	0.967232
FBgn0024807	DIP1	43.2091	43.8405	0.0209272	0.131525	0.81895	0.957042
FBgn0026196	nop5	21.7531	29.5793	0.443365	2.26617	0.0001	0.00167628
FBgn0028744	CG5033	9.70785	12.7702	0.395556	2.17721	0.00025	0.0036229
FBgn0038179	CG9312	18.3747	17.7657	-0.0486273	-0.228725	0.6947	0.92245
FBgn0039453	CG6403	735.397	716.365	-0.0378279	-0.244895	0.66895	0.911421
FBgn0051741	CG31741	30.6905	16.2303	-0.919101	-4.35687	5e-05	0.000900596
FBgn0052249	CG32249	592.356	315.661	-0.908086	-5.74962	5e-05	0.000900596
FBgn0261554	CG42672	12.259	13.4559	0.134395	0.777505	0.1755	0.486905
FBgn0031500	CG17221	10.8055	12.7276	0.236189	1.13737	0.0472	0.212462
FBgn0034647	pirk	14.8622	21.7146	0.547018	2.87473	5e-05	0.000900596
FBgn0035091	CG3829	33.3539	31.5482	-0.0802992	-0.293619	0.6178	0.887173
FBgn0035499	Chd64	299.444	369.373	0.302793	1.95341	0.0006	0.00750683
FBgn0039308,FBgn0039309	CG11889,CG11891	13.1726	19.3636	0.555813	2.61541	5e-05	0.000900596
FBgn0263039	CR43334	0.0538948	0.0646033	0.261464	0	1	1
FBgn0264953	Piezo	16.4934	17.1836	0.0591451	0.377132	0.50865	0.821864
FBgn0031849,FBgn0031850	CG11327,Tsp	n/a	n/a	n/a	n/a	n/a	n/a
FBgn0032646	mEFTs	25.8139	24.7106	-0.0630173	-0.359646	0.535	0.83934
FBgn0033720,FBgn0033721,FBgn0050047,FBgn0053012	CG13160,CG13159,CG30047,CG33012	n/a	n/a	n/a	n/a	n/a	n/a
FBgn0036334	CG11267	110.773	124.887	0.173023	1.02454	0.0723	0.281877
FBgn0037128	CG14572	54.1442	72.5529	0.422228	2.48286	5e-05	0.000900596
FBgn0039941	CG17167	24.245	23.2431	-0.0608854	-0.343511	0.548	0.847815
FBgn0026428	HDAC6	57.5308	46.9056	-0.294575	-1.87141	0.00125	0.0135493
FBgn0030177	CG2972	13.1625	14.4681	0.136443	0.669792	0.2468	0.586362
FBgn0032639	CG18563	27.9579	14.7953	-0.918116	-2.00602	0.0007	0.00848566
FBgn0037955	CG6950	88.2785	78.3476	-0.172173	-1.08061	0.06005	0.250005
FBgn0038341	AdamTS-A	7.24919	8.38413	0.209843	1.24323	0.02895	0.15075
FBgn0040759	CG13177	13.4993	19.6835	0.544096	2.27343	5e-05	0.000900596
FBgn0261479	nero	22.866	26.5927	0.217824	1.17522	0.03865	0.184415
FBgn0263706	CG43658	5.38642	5.14384	-0.0664811	-0.382265	0.5024	0.818243
FBgn0005278	Sam-S	423.673	396.175	-0.0968137	-0.607587	0.2905	0.640106
FBgn0010482	l(2)01289	88.9695	99.2779	0.158162	1.01007	0.07915	0.299127
FBgn0033482	CG1371	15.8606	17.4614	0.138725	0.843923	0.142	0.430021
FBgn0033688	Prp8	12.9183	13.5083	0.0644321	0.402933	0.4817	0.80412
FBgn0036927	Gabat	23.5023	25.9699	0.144039	0.561752	0.32565	0.679238
FBgn0002440	l(3)mbn	91.587	80.8851	-0.17927	-1.14018	0.04855	0.216363
FBgn0033725	Cpr49Ac	15.776	11.8441	-0.413564	-2.01681	0.00045	0.00590521
FBgn0035770	pst	139.723	163.526	0.226953	1.47625	0.00945	0.0667911
FBgn0036592	CG13049	1.1109	1.2515	0.171933	0.349093	0.544	0.844979
FBgn0039316	CG11893	33.767	29.793	-0.180639	-1.0426	0.07015	0.275808
FBgn0042206	GstD10	61.3445	41.3416	-0.569338	-3.22899	5e-05	0.000900596
FBgn0259726,FBgn0259727	CG42380,CG42381	32.7705	27.2252	-0.267455	-1.49181	0.0082	0.059991
FBgn0003062	Fib	25.0829	33.3801	0.412281	2.33699	0.0001	0.00167628
FBgn0010040	GstD4	0.455662	0.848746	0.897368	1.31726	0.0287	0.14977
FBgn0011296	l(2)efl	361.96	294.72	-0.296485	-1.81826	0.00195	0.0194614
FBgn0034624	CG17974	14.015	13.8843	-0.0135168	-0.0642106	0.9129	0.978551
FBgn0038450	CG17560	4.9784	16.0126	1.68545	6.71481	5e-05	0.000900596
FBgn0039644	CG11897	6.01468	6.93283	0.204955	1.1529	0.0448	0.205251
FBgn0032187	CG4839	14.2696	14.6444	0.037402	0.211399	0.7134	0.928601
FBgn0033970	CG10205	41.5835	45.1042	0.117249	0.658115	0.2492	0.589977
FBgn0036157	CG7560	3.95122	2.78285	-0.505736	-1.66756	0.00425	0.0366373
FBgn0037127	CG14566	95.6689	166.824	0.802207	4.8409	5e-05	0.000900596
FBgn0263083	CG43351	174.719	175.543	0.00678213	0.0280898	0.9596	0.987564
FBgn0000405	CycB	4.10409	3.44974	-0.250577	-1.12954	0.05005	0.221577
FBgn0023549	Mct1	11.0612	13.0347	0.236848	1.21125	0.03365	0.168194
FBgn0033216	CG1946	0.408045	0.236534	-0.786684	-1.11337	0.0563	0.240015
FBgn0034802	CG3800	118.802	119.452	0.00787517	0.0506956	0.929	0.980773
FBgn0036124	CG7839	5.61743	6.48701	0.207644	1.10975	0.05145	0.225544
FBgn0040319	Gclc	72.383	65.865	-0.136141	-0.829685	0.14755	0.440318
FBgn0040507	ACXD	7.60667	6.16276	-0.303688	-1.6779	0.0033	0.0298308
FBgn0019660	roX2	12.6965	12.0133	-0.0797946	-0.286199	0.6136	0.88623
FBgn0033936	CG17386	0.0999542	0.138444	0.469966	0	1	1
FBgn0015245	Hsp60A	82.3307	90.533	0.137013	0.885437	0.1214	0.39116
FBgn0034534	maf-S	97.4218	81.6127	-0.255451	-1.47197	0.01035	0.0711143
FBgn0039519	Cyp6a18	17.6245	12.317	-0.516937	-2.66174	5e-05	0.000900596
FBgn0039807	CG15546	19.1873	17.7952	-0.108663	-0.61097	0.2932	0.643117
FBgn0051221	CG31221	6.54814	6.96747	0.0895504	0.346871	0.53935	0.842568
FBgn0013269	FK506-bp1	31.6872	34.0886	0.105391	0.465814	0.4217	0.761606
FBgn0027375	RecQ5	13.4002	15.1256	0.174731	0.759353	0.1832	0.499358
FBgn0034428	CG18606	0.0908767	0.251791	1.47024	0	1	1
FBgn0039087	CG10168	1.53836	2.27293	0.563157	1.86171	0.002	0.0198783
FBgn0263850	CG43711	0.0478472	0.0118175	-2.01751	0	1	1
FBgn0019938	RpI1	7.05947	8.18062	0.21265	1.19051	0.0381	0.182874
FBgn0031937	CG13795	n/a	n/a	n/a	n/a	n/a	n/a
FBgn0033624	CG12384	420.008	381.725	-0.137884	-0.863017	0.1313	0.411005
FBgn0034275	CG5002	3.52494	6.31725	0.841698	1.15067	0.0524	0.22863
FBgn0037698	CG16779	1.41193	1.66428	0.237224	1.1753	0.0393	0.186267
FBgn0037817	Cyp12e1	27.7755	33.0677	0.251607	1.47854	0.0097	0.0678831
FBgn0263987	spoon	27.3337	31.7316	0.215243	1.34059	0.02085	0.118753
FBgn0030803	CG4880	5.62913	5.47571	-0.0398645	-0.17441	0.76115	0.941293
FBgn0034407	DptB	182.434	102.233	-0.835518	-4.31669	5e-05	0.000900596
FBgn0034422	CG7137	5.55528	4.72222	-0.234397	-0.924996	0.1052	0.356847
FBgn0035413	CG14958	21.9442	17.48	-0.328136	-1.15355	0.0456	0.207892
FBgn0039131	CG12268	3.15567	4.63406	0.554328	2.22133	5e-05	0.000900596
FBgn0259716	CG42370	5.95733	5.21661	-0.191552	-0.415422	0.46535	0.791363
FBgn0025373	Fpps	23.1979	30.451	0.392491	1.96646	0.00075	0.00895702
FBgn0034753	CG2852	393.778	368.24	-0.0967359	-0.625416	0.2735	0.619705
FBgn0035547	CG15022	0.129656	0.224269	0.790546	0	1	1
FBgn0035626	lin-28	6.69612	3.73661	-0.841598	-3.15601	5e-05	0.000900596
FBgn0036199	Bmcp	17.1976	19.9837	0.216616	1.203	0.03845	0.183679
FBgn0038679	CG6040	9.44952	12.0649	0.352499	1.98391	0.0004	0.00533598
FBgn0039207	CG5789	7.54269	9.29009	0.300615	1.42487	0.01225	0.0804202
FBgn0086346	ALiX	93.5567	100.731	0.1066	0.68544	0.2264	0.559107
FBgn0032282	CG7299	666.677	765.746	0.199877	1.26352	0.02735	0.145043
FBgn0033601	Cpr47Ed	0.242277	0.166608	-0.540198	0	1	1
FBgn0035735	Cpr65Ea	0.441871	0.346399	-0.351192	-0.29519	0.6375	0.895077
FBgn0037627	CG13318	7.9636	7.57444	-0.0722813	-0.318522	0.58045	0.86877
FBgn0033760	CG8785	31.564	32.3006	0.0332791	0.198553	0.73395	0.932267
FBgn0034443	cer	70.7191	70.7915	0.00147691	0.00784988	0.9886	0.995353
FBgn0034718	wdp	68.9338	73.0911	0.0844834	0.538934	0.34495	0.696237
FBgn0027600	obst-B	51.8068	61.6982	0.252087	1.51457	0.0079	0.0582191
FBgn0031653	Jon25Biii	9815.08	7744.51	-0.341827	-1.93988	0.00075	0.00895702
FBgn0038197	foxo	33.8382	29.9659	-0.175331	-1.10389	0.0552	0.236829
FBgn0265831	CR44620	5.205	7.07762	0.443367	0.863046	0.12685	0.40218
FBgn0011705	rost	17.2532	26.6634	0.627995	3.42098	5e-05	0.000900596
FBgn0024734,FBgn0284225	PRL-1,CG46309	76.1878	82.8972	0.121764	0.778186	0.17505	0.486161
FBgn0030775	CG9673	307.13	299.897	-0.0343791	-0.125511	0.82675	0.958227
FBgn0053494	CG33494	21.9184	26.1332	0.253746	0.769078	0.1783	0.491433
FBgn0265577	CR44404	145.635	77.5798	-0.908608	-3.31493	5e-05	0.000900596
FBgn0033777	CG17574	191.518	196.779	0.0390961	0.240831	0.67295	0.912922
FBgn0033906	CG8331	182.491	182.428	-0.00050096	-0.0028232	0.99515	0.998537
FBgn0036321	CG14120	373.731	298.728	-0.323167	-2.05598	0.0004	0.00533598
FBgn0038460	CG18622	14.6039	11.5895	-0.333528	-1.43911	0.01195	0.0791385
FBgn0039877	CG2118	33.0203	33.9416	0.039702	0.130758	0.82485	0.957837
FBgn0042701	CR12628	14.2485	13.9327	-0.0323286	-0.130112	0.8225	0.957682
FBgn0043456	CG4747	38.0632	38.7218	0.0247482	0.154782	0.786	0.948821
FBgn0021979,FBgn0261363	l(2)k09913,PPO3	68.6166	79.8378	0.218514	1.34055	0.01895	0.110964
FBgn0028573	prc	47.1875	43.257	-0.12547	-0.794173	0.16475	0.470503
FBgn0030796	CG4829	12.2219	14.111	0.207349	1.19056	0.03625	0.176518
FBgn0032819	CG10463	4.28911	5.43036	0.340368	1.49801	0.00945	0.0667911
FBgn0036980	RhoBTB	30.7671	26.1646	-0.233772	-1.45146	0.01195	0.0791385
FBgn0038783	CG4367	155.736	155.621	-0.00106235	-0.00666827	0.99135	0.996733
FBgn0043841	vir-1	357.407	339.188	-0.0754837	-0.481176	0.40025	0.745573
FBgn0085359	CG34330	148.819	176.126	0.243048	1.48793	0.0104	0.0713362
FBgn0261461	RhoGAP18B	25.6939	21.9515	-0.227107	-1.24615	0.03085	0.157989
FBgn0016059,FBgn0034259	Sema1b,P32	n/a	n/a	n/a	n/a	n/a	n/a
FBgn0032198	eEF1delta	107.131	115.692	0.110905	0.68294	0.2342	0.569411
FBgn0033356,FBgn0053199	CG8229,CG33199	216.169	208.075	-0.0550547	-0.350515	0.5347	0.839271
FBgn0033594	CG13226	1.04883	0.725931	-0.530875	-1.07976	0.0605	0.251359
FBgn0036949	CG7290	895.91	750.804	-0.254916	-1.63718	0.00435	0.0372338
FBgn0039302	Nup358	11.0249	11.4756	0.057806	0.36529	0.52575	0.834857
FBgn0031145	Ntf-2	73.7	71.7831	-0.0380205	-0.214784	0.7091	0.926471
FBgn0032919	CG9253	17.4949	20.0337	0.195488	0.993518	0.0828	0.307441
FBgn0034756	Cyp6d2	9.69905	10.3372	0.0919362	0.433987	0.44785	0.781
FBgn0035553	CG13722	3.8671	5.26814	0.44604	0.775775	0.16745	0.474837
FBgn0036538	CG15715	71.0555	73.512	0.0490342	0.282262	0.61605	0.886734
FBgn0036940	obst-J	124.413	127.392	0.034135	0.175681	0.75435	0.938902
FBgn0038321	CG6218	13.8763	26.1724	0.915419	2.12334	0.0002	0.00299529
FBgn0042179	CG18869	18.0632	20.1357	0.156701	0.887355	0.12695	0.402339
FBgn0051116	ClC-a	12.4303	10.636	-0.224911	-1.31797	0.02235	0.124595
FBgn0054026	CG34026	821.011	737.89	-0.153996	-0.732017	0.2015	0.527356
FBgn0002869	MtnB	118.008	167.327	0.503788	2.58269	5e-05	0.000900596
FBgn0016041	Tom40	33.8763	39.6164	0.225824	1.33323	0.02235	0.124595
FBgn0034201	CG17290	1.99246	3.28824	0.722768	0.821358	0.1523	0.448951
FBgn0037721	CG9427	32.2289	43.8591	0.444521	2.42506	5e-05	0.000900596
FBgn0032001,FBgn0032002	CG8360,CG8353	114.226	128.072	0.165066	1.01209	0.07725	0.293691
FBgn0035985	Cpr67B	204.601	263.07	0.362638	2.32438	0.0001	0.00167628
FBgn0038292	CG3987	137.391	140.514	0.032433	0.143054	0.8014	0.95358
FBgn0038610	CG7675	69.4495	85.5951	0.301564	1.87497	0.001	0.0112848
FBgn0027582	CG6230	16.9072	15.6261	-0.113677	-0.694629	0.2229	0.555811
FBgn0266019	rudhira	170.019	85.586	-0.990248	-1.75437	0.00295	0.0272166
FBgn0039868	CG11563	10.4397	11.4232	0.129891	0.545163	0.3374	0.688937
FBgn0053120	CG33120	7.63355	7.76939	0.0254466	0.127126	0.8217	0.957488
FBgn0038873	CG5892	0.77636	0.735317	-0.0783582	-0.21305	0.7073	0.926471
FBgn0259938	cwo	19.6443	23.2201	0.241265	1.49842	0.0089	0.0637992
FBgn0263258	chas	9.02755	10.4968	0.217542	0.781805	0.1683	0.475362
FBgn0030272	CG15201	55.5082	45.6695	-0.28147	-1.40046	0.01495	0.0935711
FBgn0030828	CG5162	20.2263	18.5382	-0.125726	-0.683123	0.23385	0.569018
FBgn0262035	CG42846	160.851	121.005	-0.410656	-2.45275	5e-05	0.000900596
FBgn0262794	CG43175	9.65748	4.72393	-1.03166	-2.73686	5e-05	0.000900596
FBgn0263231	bel	37.8732	43.8576	0.21165	1.32346	0.0222	0.124045
FBgn0266570	CG2982	11.4319	11.9538	0.064395	0.352655	0.53955	0.842615
FBgn0028399	TMS1	91.0862	92.4252	0.0210525	0.132239	0.8118	0.955837
FBgn0034093	CG15706	8.63866	10.3683	0.263302	1.06632	0.06295	0.257728
FBgn0034951	CG3860	36.256	39.9501	0.139978	0.851512	0.13835	0.423852
FBgn0259214	PMCA	127.679	131.742	0.0451902	0.283916	0.62175	0.889055
FBgn0005777,FBgn0037744	PpD3,CG8417	n/a	n/a	n/a	n/a	n/a	n/a
FBgn0033631	Sod3	152.531	153.365	0.00786712	0.0486048	0.9337	0.981699
FBgn0034734	CG4554	2.03422	2.38687	0.230642	1.19658	0.03705	0.179258
FBgn0040338	TfIIA-S-2	2.88837	2.61658	-0.142575	-0.296078	0.6031	0.880714
FBgn0033294	Mal-A4	439.686	295.828	-0.571716	-3.70939	5e-05	0.000900596
FBgn0037232	Suv3	5.4451	7.48792	0.459606	2.11846	0.00035	0.00479603
FBgn0036359	CG14105	30.1147	25.6807	-0.229782	-1.11789	0.04775	0.213809
FBgn0039817	CG15553	2.2007	2.35752	0.0993084	0.345946	0.5576	0.855191
FBgn0053460	CG33460	5.15686	5.54921	0.10579	0.380717	0.50815	0.821599
FBgn0026619	Taz	13.0199	17.5655	0.432031	2.19266	5e-05	0.000900596
FBgn0033352	PAN2	24.7748	23.2781	-0.0899009	-0.566283	0.3241	0.676991
FBgn0034447	CG7744	5.25336	6.58712	0.326408	1.61377	0.0054	0.0435968
FBgn0035969	CG4476	0.489806	0.529061	0.111224	0.27026	0.64175	0.897396
FBgn0036254	CG5645	3.87593	4.9491	0.352623	1.16618	0.04215	0.196235
FBgn0039085	CG10170	32.5368	31.7258	-0.0364145	-0.217538	0.70685	0.926471
FBgn0039820	CG15554	14.4725	22.2602	0.621154	2.89478	5e-05	0.000900596
FBgn0013680	mt:ND2	17.7312	26.7135	0.591278	2.89157	5e-05	0.000900596
FBgn0033033	scaf	70.3872	110.028	0.644481	4.10184	5e-05	0.000900596
FBgn0052379	CG32379	7.01501	4.18773	-0.744275	-2.93014	5e-05	0.000900596
FBgn0020641,FBgn0020642	Lcp65Ad,Lcp65Ac	n/a	n/a	n/a	n/a	n/a	n/a
FBgn0037230	CG9780	69.6822	57.3775	-0.280307	-1.31881	0.02335	0.12898
FBgn0039690	CG1969	63.772	60.4001	-0.0783713	-0.306196	0.59065	0.87515
FBgn0030688	CG8952	238.138	253.627	0.0909115	0.548904	0.335	0.687054
FBgn0038306	Art3	7.44517	9.03813	0.279719	1.36057	0.017	0.102475
FBgn0040777	CG14767	113.967	99.4902	-0.195985	-1.26371	0.0276	0.145984
FBgn0259733	tal-AA	10.0672	6.52946	-0.624631	-2.90734	5e-05	0.000900596
FBgn0030343	ATP7	10.2277	11.697	0.193662	0.786752	0.1682	0.475362
FBgn0038481	CG17475	91.0594	67.6152	-0.429459	-2.62584	5e-05	0.000900596
FBgn0261535	l(2)34Fd	4.87776	5.48016	0.168	0.762482	0.1845	0.50123
FBgn0029831	CG5966	8.62036	12.9931	0.591922	3.21572	5e-05	0.000900596
FBgn0032082	CG18088	0.638028	0.717225	0.168806	0.38118	0.49965	0.815303
FBgn0039494	grass	39.5066	50.9199	0.366136	2.18057	0.0003	0.00420626
FBgn0040367	CG11382	0.439289	0.381229	-0.204512	-0.265006	0.6395	0.895596
FBgn0284436	CCT8	46.6849	54.1382	0.213691	1.33	0.0201	0.11557
FBgn0003257	r-l	11.4035	14.3071	0.327263	0.502363	0.383	0.733588
FBgn0028562	sut2	5.37795	7.88348	0.551776	2.47909	5e-05	0.000900596
FBgn0031432	Cyp309a1	19.1453	20.2211	0.0788712	0.438473	0.4506	0.782127
FBgn0053113	Rtnl1	324.444	371.707	0.196197	1.19274	0.0365	0.177307
FBgn0004369	Ptp99A	11.8061	9.68882	-0.285145	-1.60608	0.00415	0.0358776
FBgn0037842	CG6567	23.6896	24.9855	0.0768406	0.401741	0.4799	0.802223
FBgn0039755,FBgn0039756	CG15531,CG9743	n/a	n/a	n/a	n/a	n/a	n/a
FBgn0040091	Ugt58Fa	5.98391	4.56989	-0.388932	-1.69879	0.0028	0.0260715
FBgn0002031	l(2)37Cc	88.455	87.8368	-0.0101185	-0.0635324	0.9116	0.978199
FBgn0027359	Tim8	52.0105	57.2452	0.138353	0.761192	0.18405	0.500659
FBgn0027586	CG5867	61.6086	61.5602	-0.001134	-0.00678804	0.9905	0.996353
FBgn0030157	CG1468	152.354	119.238	-0.353588	-2.17373	5e-05	0.000900596
FBgn0047095	CG33939	5.48041	6.84542	0.320856	0.95642	0.09445	0.332031
FBgn0031285	CG3662	274.012	275.65	0.00859871	0.0551594	0.92115	0.978755
FBgn0031872	ihog	4.76366	4.58979	-0.0536427	-0.267271	0.6463	0.899289
FBgn0033289	CG2121	2.94468	5.15079	0.806685	1.88514	0.0037	0.0327606
FBgn0052251	Claspin	0.445865	0.50148	0.169585	0.499393	0.38095	0.732057
FBgn0036566	ClC-c	23.6114	25.5778	0.115412	0.709795	0.2123	0.542465
FBgn0038146	CG9799	7.74157	9.52395	0.298934	1.62338	0.0046	0.0387426
FBgn0039629	CG11842	2.03527	1.57189	-0.372725	-1.01848	0.07375	0.285504
FBgn0040259	Ugt86Da	65.0914	58.4649	-0.154895	-0.9778	0.0866	0.315921
FBgn0261020	wol	38.9535	36.2708	-0.102947	-0.604435	0.2897	0.639159
FBgn0031630	CG15629	17.8419	21.6807	0.281138	1.43723	0.01305	0.0840737
FBgn0031816,FBgn0259749	CG16947,mmy	n/a	n/a	n/a	n/a	n/a	n/a
FBgn0035192,FBgn0053966	CG9194,CG33966	n/a	n/a	n/a	n/a	n/a	n/a
FBgn0037057	CG10512	97.9267	119.35	0.285429	1.56686	0.0069	0.0526806
FBgn0039448	TwdlQ	0.0153313	0.101444	2.72613	0	1	1
FBgn0004924	Top1	24.8869	26.2283	0.0757414	0.430598	0.4542	0.785529
FBgn0015399	kek1	2.31796	2.35356	0.0219896	0.107277	0.8529	0.967538
FBgn0028487	f-cup	22.5079	21.4008	-0.0727664	-0.311095	0.5873	0.872473
FBgn0035767	CG8596	15.1046	19.2919	0.353008	0.936108	0.10495	0.356399
FBgn0283547	mir-9376	n/a	n/a	n/a	n/a	n/a	n/a
FBgn0036099	CG11811	19.4207	21.4551	0.143726	0.473976	0.40415	0.748798
FBgn0037515	Sp7	25.6086	29.7532	0.216419	1.22742	0.03015	0.15559
FBgn0037849	CG4596	2.37171	2.2537	-0.0736327	-0.222321	0.6986	0.923598
FBgn0039798	CG11313	1.21835	0.857557	-0.506628	-1.19457	0.039	0.185354
FBgn0061361	CG33786	7.29619	7.69831	0.077398	0.266313	0.647	0.899326
FBgn0264441	CR43859	5.60864	4.95944	-0.177474	-0.488915	0.3884	0.737713
FBgn0033571	Rpb5	12.893	15.0605	0.224184	1.06564	0.0631	0.257818
FBgn0036732	Oatp74D	42.3751	35.4523	-0.257337	-1.62545	0.004	0.0348551
FBgn0004240	DptA	88.2086	54.5833	-0.692461	-3.21078	5e-05	0.000900596
FBgn0022702	Cht2	43.7125	52.0207	0.251042	1.44619	0.0122	0.0802663
FBgn0030774	spheroide	145.501	137.89	-0.0775058	-0.238192	0.6772	0.91404
FBgn0040255	Ugt86De	0.0781517	0.134212	0.780167	0	1	1
FBgn0052409	CG32409	9.63099	10.3541	0.104452	0.377476	0.50825	0.821599
FBgn0039151	CG13607	3.58742	2.24414	-0.676785	-1.07323	0.06945	0.274502
FBgn0041191	Rheb	153.304	131.195	-0.224684	-1.44107	0.011	0.0743546
FBgn0085194	CG34165	30.711	44.8356	0.545887	2.58683	5e-05	0.000900596
FBgn0037010	CG4825	12.3331	18.5449	0.588481	3.21898	5e-05	0.000900596
FBgn0038088	CG10126	21.8121	32.7131	0.58474	3.01745	5e-05	0.000900596
FBgn0035207	Sherpa	19.32	17.6912	-0.127064	-0.772877	0.18455	0.50123
FBgn0082936,FBgn0082938,FBgn0259936	snoRNA:Me28S-C2645c,snoRNA:Me28S-C2645a	15.556	20.2235	0.378559	1.41194	0.0112	0.0752854
FBgn0052133	Ptip	2.93629	2.88689	-0.0244776	-0.132602	0.81525	0.956931
FBgn0016687	Nurf-38	150.678	164.458	0.126254	0.808105	0.1565	0.456579
FBgn0038701	CG18493	326.557	312.7	-0.0625573	-0.357169	0.53585	0.839658
FBgn0039656,FBgn0263236	CG11951,SP1029	n/a	n/a	n/a	n/a	n/a	n/a
FBgn0041156	exex	7.80604	7.05117	-0.146727	-0.747637	0.19155	0.512865
FBgn0001308	Khc	35.4108	42.6491	0.268325	1.71016	0.0031	0.0283194
FBgn0013981	His4r	826.781	808.598	-0.032082	-0.207899	0.71415	0.928747
FBgn0034202,FBgn0050458	CG17287,CG30458	10.6932	16.0109	0.582362	2.15803	0.00015	0.00236362
FBgn0050499	CG30499	43.5351	48.0988	0.14382	0.652789	0.25425	0.59425
FBgn0051121	CG31121	15.394	18.6725	0.278542	1.1459	0.0435	0.200818
FBgn0004427	LysD	1283.95	1095.31	-0.229255	-0.56008	0.3308	0.683647
FBgn0029827	CG6048	17.2154	18.314	0.0892462	0.458583	0.4245	0.764151
FBgn0033523	CG12895	54.5062	49.8628	-0.128459	-0.682694	0.23365	0.568875
FBgn0038419	CG14879	0.832401	3.16809	1.92826	1.16986	0.1135	0.375722
FBgn0038473	Ns1	18.0539	21.9424	0.281407	1.10852	0.05145	0.225544
FBgn0039481	Cpr97Eb	31.2657	32.4371	0.053064	0.294843	0.60535	0.881198
FBgn0030156	CG15247	23.2053	16.9962	-0.44924	-2.59927	5e-05	0.000900596
FBgn0034408	sano	8.14958	7.35916	-0.147185	-0.790767	0.1739	0.48461
FBgn0050151	CG30151	20.3795	21.2784	0.062273	0.315464	0.5798	0.868312
FBgn0039537	CG5590	128.494	130.549	0.0228967	0.146943	0.79055	0.9508
FBgn0004644	hh	0.453274	0.505101	0.156187	0.0900828	0.8883	0.97347
FBgn0028491	CG2930	100.821	105.325	0.0630425	0.397377	0.4826	0.804816
FBgn0031381	Npc2a	86.2422	86.1134	-0.00215648	-0.012537	0.98245	0.993558
FBgn0036368	CG10738	1.71488	1.66888	-0.0392227	-0.0683182	0.9048	0.976812
FBgn0030543	CG11585	17.7281	16.1451	-0.134935	-0.684413	0.23765	0.573874
FBgn0032773	fon	435.328	314.446	-0.469292	-3.03721	5e-05	0.000900596
FBgn0035449	CG14971	19.985	20.1258	0.0101238	0.0594217	0.91925	0.978755
FBgn0035608	blanks	20.872	15.4541	-0.433579	-2.26405	5e-05	0.000900596
FBgn0260795	NaPi-III	12.651	23.816	0.912683	3.79161	5e-05	0.000900596
FBgn0038508	CG5866	1.03646	0.423716	-1.29049	-1.75732	0.01175	0.0781136
FBgn0051267	CG31267	43.8766	35.6947	-0.297741	-1.66322	0.0038	0.0334988
FBgn0000046	Act87E	783.217	1058.96	0.435159	2.76691	5e-05	0.000900596
FBgn0038552	CG18012	64.9078	60.0949	-0.11115	-0.693134	0.21975	0.551932
FBgn0038897	CG5849	9.74087	12.0705	0.309358	1.75372	0.0021	0.0206514
FBgn0039561	mfrn	16.3485	18.8016	0.201702	1.20358	0.0342	0.169541
FBgn0017581	Lk6	207.73	175.238	-0.245395	-1.55544	0.0061	0.0478731
FBgn0030040	CG15347	328.045	353.97	0.109734	0.705904	0.21895	0.55061
FBgn0031488	CG17265	5.02995	4.91087	-0.0345674	-0.174167	0.7624	0.941779
FBgn0032988	Tif-IA	21.6818	24.0521	0.149683	0.881381	0.12805	0.404393
FBgn0000244	by	69.7524	74.3041	0.0911991	0.586025	0.30955	0.660293
FBgn0004237	Hrb87F	46.9661	49.4534	0.0744523	0.453841	0.43085	0.767232
FBgn0038115	CG7966	44.7382	39.6035	-0.175879	-1.06131	0.0609	0.252413
FBgn0038683	CG11779	13.4559	17.4749	0.377048	1.61684	0.0059	0.0465149
FBgn0087035	AGO2	85.5362	84.054	-0.0252188	-0.153679	0.78975	0.950388
FBgn0053127	CG33127	323.009	304.916	-0.0831631	-0.263277	0.6404	0.89613
FBgn0085282	CG34253	7.20017	6.44703	-0.159396	-0.419592	0.46295	0.790508
FBgn0038930	CG5778	145.269	131.644	-0.142088	-0.832102	0.14665	0.438974
FBgn0085487	CG34458	0.598635	0.594103	-0.0109633	-0.0178127	0.9549	0.985865
FBgn0035621	CG10591	0.153394	0.208972	0.446067	0	1	1
FBgn0037563	CG11672	61.204	92.8527	0.601318	3.66171	5e-05	0.000900596
FBgn0050085	Rif1	1.06504	1.22829	0.20574	0.792646	0.1639	0.469852
FBgn0015570	alpha-Est2	15.6217	19.9502	0.352851	1.96399	0.00055	0.00697513
FBgn0030756	CG9903	13.9951	9.35183	-0.581597	-2.95621	5e-05	0.000900596
FBgn0028542	NimB4	25.4555	24.8142	-0.0368154	-0.20899	0.71525	0.929248
FBgn0035022	CG11413	9.98549	13.0145	0.382214	0.410125	0.47395	0.798212
FBgn0262114	RanBPM	42.9151	39.4143	-0.122766	-0.784883	0.173	0.483328
FBgn0039611	CG14528	24.2466	20.1497	-0.267026	-0.896871	0.1218	0.392135
FBgn0261873	sdt	25.0013	23.8098	-0.0704441	-0.437848	0.44345	0.776744
FBgn0264711	CG43980	1.84558	1.99665	0.113503	0.490924	0.39445	0.743015
FBgn0036589	CG13067	1139.4	1088.6	-0.0658082	-0.425978	0.45795	0.787929
FBgn0051272	CG31272	4.85478	12.646	1.3812	6.77929	5e-05	0.000900596
FBgn0052694	CG32694	32.5837	35.2312	0.112702	0.635032	0.26675	0.610942
FBgn0265267	CG18258	0.00558013	0.00858856	0.622117	0	1	1
FBgn0014135	bnl	1.97116	2.10537	0.0950334	0.418469	0.4632	0.7906
FBgn0015019	CCT3	45.7959	50.5881	0.143582	0.894137	0.1152	0.378962
FBgn0036686	CG7728	5.84219	6.45645	0.144232	0.380309	0.50425	0.819466
FBgn0039469	TwdlC	0.0243136	0.0413912	0.767563	0	1	1
FBgn0002736	mago	18.9302	18.1479	-0.0608923	-0.234025	0.68015	0.914958
FBgn0031041	CG12788	8.56633	9.18254	0.100216	0.39216	0.49695	0.813509
FBgn0032775	CG17544	11.8582	15.7069	0.405511	2.27079	0.00015	0.00236362
FBgn0003292	rt	3.83523	4.43795	0.21058	1.02122	0.0755	0.28968
FBgn0032401	Plzf	3.90322	5.30264	0.442046	1.90689	0.00065	0.00795132
FBgn0032495	CG16820	5.59278	7.75223	0.471045	2.11283	0.00025	0.0036229
FBgn0038326	CG5044	81.752	79.8133	-0.0346246	-0.205035	0.7226	0.930132
FBgn0032399	CG6785	1.63591	2.09856	0.359302	1.06657	0.06815	0.27103
FBgn0016078	wun	38.0808	49.9107	0.390287	2.35863	5e-05	0.000900596
FBgn0032261	CG6094	19.5564	23.4308	0.260761	1.21311	0.03575	0.175213
FBgn0033485	RpLP0-like	22.3516	26.5059	0.245932	0.777143	0.1751	0.486161
FBgn0037942	CG14721	12.9615	14.8552	0.196735	0.834334	0.1455	0.436464
FBgn0031868	Rat1	9.08583	10.0976	0.152316	0.71456	0.21445	0.544734
FBgn0016684	NaPi-T	54.6913	52.7394	-0.0524305	-0.329753	0.56065	0.856639
FBgn0030086	CCT2	48.2705	57.86	0.261426	1.6433	0.00395	0.034494
FBgn0034432	CG7461	81.0244	86.0732	0.0872076	0.558988	0.32995	0.683293
FBgn0041092	tai	16.6547	14.7194	-0.178212	-1.12477	0.04985	0.221015
FBgn0016054	phr6-4	1.06803	0.955091	-0.161243	-0.454388	0.4134	0.755421
FBgn0035094	CG9380	167.796	166.48	-0.0113595	-0.072244	0.89965	0.975489
FBgn0050377	CG30377	3.36773	3.85188	0.193787	0.716708	0.20925	0.538084
FBgn0267130	CR45570	0	0	0	0	1	1
FBgn0039609	CG14529	15.6937	15.7199	0.00241193	0.00667345	0.99045	0.996353
FBgn0037911	CG10898	20.4724	21.9585	0.101096	0.585396	0.30425	0.655089
FBgn0040250	Ugt86Dj	6.75151	4.79634	-0.493278	-2.19275	0.0001	0.00167628
FBgn0015040	Cyp9c1	124.094	110.61	-0.165949	-1.05099	0.0674	0.269399
FBgn0015575	alpha-Est7	151.316	161.249	0.0917286	0.593775	0.29745	0.647348
FBgn0026090	CG14812	55.9662	58.0992	0.053963	0.302941	0.602	0.880437
FBgn0038878	CG3301	100.097	102.236	0.0305089	0.184728	0.7453	0.935962
FBgn0045852	ham	9.31831	8.71176	-0.0971043	-0.550269	0.33875	0.689248
FBgn0029860	CG15891	44.7229	40.9906	-0.12572	-0.695645	0.22865	0.56168
FBgn0035636	Cralbp	1.96863	1.25248	-0.652408	-0.795923	0.16365	0.469852
FBgn0038180	Cht5	2.43325	2.04508	-0.250729	-0.918866	0.1085	0.364867
FBgn0031522,FBgn0031523	CG3285,CG15408	6.48062	9.97584	0.622308	2.88165	5e-05	0.000900596
FBgn0043458	CG12084	12.4863	11.7852	-0.08337	-0.475684	0.3996	0.745533
FBgn0000448,FBgn0033497,FBgn0284237	Hr3,CG12912,CG46321	0.565528	0.527429	-0.100623	-0.178572	0.7244	0.930132
FBgn0046302	CG10650	123.49	153.695	0.315677	2.03053	0.0003	0.00420626
FBgn0051955	CG31955	6.92686	7.02109	0.0194942	0.0619858	0.90955	0.977628
FBgn0030539	CG1368	188.681	278.583	0.562158	3.55139	5e-05	0.000900596
FBgn0044452	Atg2	17.7478	18.4123	0.0530299	0.336829	0.55915	0.856079
FBgn0011554	etaTry	59.0523	66.5287	0.171983	1.01455	0.0755	0.28968
FBgn0023529	CG2918	71.1339	52.9325	-0.426385	-2.75154	5e-05	0.000900596
FBgn0030077	CG15365	2.72937	2.31619	-0.236815	-0.995834	0.08265	0.307167
FBgn0031562	CG3604	43.8916	48.0386	0.130247	0.667512	0.24285	0.580171
FBgn0261014	TER94	77.4209	77.5947	0.00323411	0.020906	0.9681	0.989505
FBgn0265048	cv-d	13.6075	13.8197	0.0223221	0.132788	0.8169	0.956935
FBgn0030777	CG9672	277.785	205.702	-0.433414	-1.29534	0.02365	0.13022
