# Supplementary material for: The polyol pathway is an evolutionarily conserved system for sensing glucose uptake
Source: PLoS Biol. 2022 Jun 10;20(6):e3001678. doi: 10.1371/journal.pbio.3001678 (PMC9223304; doi:10.1371/journal.pbio.3001678)
Supplement: S6 Data — sodh_starved = average expression levels of triplicated experiments of starved Sodh mutant larvae (FPKM), sodh_fructose = average expression levels of triplicated experiments of fructose-fed Sodh mutant larvae (FPKM), logFC = log2 fold-change, test_stat = test statistics, p_value = uncorrected p-value of the test statistics, q_value = adjusted p-value of the test statistics with Benjamin–Hochberg correction. (XLSX) [file pbio.3001678.s015.xlsx]

## Sheet: Data S5
S6 Data. Differential expression test data of Mondo/Mlx-target genes in starved and fructose-fed Sodh mutant larvae.
FlyBase ID	Symbol	sodh_starved	sodh_fructose	logFC_starved vs fructose	test_stat	p_value	q_value
FBgn0000078	Amy-d	1627.04	628.259	-1.37282	-8.67302	5e-05	0.000415003
FBgn0000139	ash2	41.1541	35.4548	-0.215058	-1.13152	0.04895	0.143104
FBgn0000261	Cat	326.179	87.6556	-1.89575	-11.7722	5e-05	0.000415003
FBgn0000276,FBgn0000277	CecA1,CecA2	11.6015	97.6424	3.0732	8.68462	5e-05	0.000415003
FBgn0000279	CecC	3.07659	32.6945	3.40964	7.67497	5e-05	0.000415003
FBgn0000337	cn	n/a	n/a	n/a	n/a	n/a	n/a
FBgn0000406	Cyt-b5-r	940.222	191.278	-2.29733	-14.3399	5e-05	0.000415003
FBgn0000477	DNaseII	67.7823	37.7607	-0.844022	-4.63386	5e-05	0.000415003
FBgn0001125	Got2	123.273	232.96	0.918225	5.36965	5e-05	0.000415003
FBgn0001142	Gs1	166.813	575.057	1.78547	7.45116	5e-05	0.000415003
FBgn0001185	her	10.8329	8.50636	-0.34881	-1.67984	0.00525	0.0244055
FBgn0001208	Hn	270.665	107.487	-1.33234	-8.13922	5e-05	0.000415003
FBgn0001220	Hsc70-5	75.9737	88.4446	0.219274	1.34629	0.01905	0.069524
FBgn0001230	Hsp68	12.9991	11.0687	-0.231935	-0.905315	0.11525	0.269056
FBgn0001233	Hsp83	113.577	110.155	-0.044133	-0.271974	0.63265	0.811029
FBgn0001248	Idh	482.107	205.936	-1.22716	-7.72697	5e-05	0.000415003
FBgn0001311	kkv	62.5547	61.7606	-0.018432	-0.11506	0.8414	0.932378
FBgn0001330	kz	2.41939	2.74725	0.183344	0.483389	0.39655	0.622365
FBgn0001565	Hlc	134.187	137.61	0.0363438	0.224446	0.69575	0.853184
FBgn0002525	Lam	25.6049	32.976	0.364995	2.11079	0.00015	0.00112786
FBgn0002526	LanA	31.4367	43.3087	0.462206	2.91719	5e-05	0.000415003
FBgn0002531	Lcp1	61.9968	25.2627	-1.29519	-6.06349	5e-05	0.000415003
FBgn0002533	Lcp2	17.467	10.0621	-0.795693	-2.95106	5e-05	0.000415003
FBgn0002535	Lcp4	7220.15	7034.33	-0.0376156	-0.234858	0.68515	0.846102
FBgn0002578	Kaz-m1	1133.96	1348.44	0.249923	1.5816	0.00585	0.0266874
FBgn0002778	mnd	6.93656	13.3427	0.943752	4.71226	5e-05	0.000415003
FBgn0002780	mod	52.1228	70.5604	0.436945	2.56636	5e-05	0.000415003
FBgn0002868	MtnA	2280.82	2884.31	0.338674	2.10256	0.0004	0.00269295
FBgn0002939	ninaD	52.6056	83.3672	0.664264	3.84147	5e-05	0.000415003
FBgn0003074	Pgi	233.663	395.045	0.757584	4.82661	5e-05	0.000415003
FBgn0003328	scb	47.8805	60.4241	0.335685	2.05292	0.0004	0.00269295
FBgn0003861	trp	0.0423156	0.037518	-0.173607	0	1	1
FBgn0003863	alphaTry	741.985	686.888	-0.111315	-0.703887	0.2213	0.421764
FBgn0003886	alphaTub85E	68.1626	74.2339	0.123098	0.719113	0.2073	0.403896
FBgn0004057	Zw	6.28526	50.6807	3.01139	11.4463	5e-05	0.000415003
FBgn0004228	mex1	182.721	210.691	0.205487	1.20527	0.03605	0.113829
FBgn0004507	GlyP	405.6	624.08	0.621671	3.93644	5e-05	0.000415003
FBgn0004512	Mdr49	8.95548	10.7393	0.26206	1.29708	0.02455	0.0849076
FBgn0004629	Cys	268.636	217.523	-0.304482	-1.7063	0.003	0.0154239
FBgn0004654	Pgd	26.7635	206.105	2.94504	15.6706	5e-05	0.000415003
FBgn0010042	GstD6	0.416625	0.284747	-0.549072	-0.616481	0.2953	0.511162
FBgn0010043	GstD7	8.21794	4.90636	-0.744124	-2.62481	5e-05	0.000415003
FBgn0010052	Jhe	0.513701	1.64713	1.68095	4.46683	5e-05	0.000415003
FBgn0010225	Gel	239.597	192.784	-0.313621	-1.97786	0.0006	0.0038286
FBgn0010246	Myo61F	168.201	214.813	0.352892	2.23804	0.00015	0.00112786
FBgn0010352,FBgn0036681	Nc73EF,Obp73a	250.303	230.055	-0.121692	-0.774936	0.1788	0.364335
FBgn0010387	Dbi	1062.84	756.26	-0.490975	-2.96586	5e-05	0.000415003
FBgn0010388	Dro	60.2492	88.0985	0.548176	2.75094	5e-05	0.000415003
FBgn0010497	dmGlut	55.5804	60.8563	0.13083	0.783034	0.17385	0.358231
FBgn0010504,FBgn0263593	kermit,Lpin	75.0845	68.5135	-0.132126	-0.736939	0.1951	0.387097
FBgn0010516	wal	368.358	257.367	-0.517279	-3.22745	5e-05	0.000415003
FBgn0010786	l(3)02640	12.1605	13.8824	0.191049	0.949536	0.0959	0.235768
FBgn0011205	fbl	77.1326	106.916	0.471066	2.69809	5e-05	0.000415003
FBgn0011555	thetaTry	108.497	228.145	1.07229	6.38081	5e-05	0.000415003
FBgn0011556	zetaTry	76.773	67.664	-0.182211	-1.01405	0.0756	0.1986
FBgn0011566	Smyd3	57.2221	17.1275	-1.74026	-7.66579	5e-05	0.000415003
FBgn0011770	Gip	49.2668	77.6923	0.657155	3.40386	5e-05	0.000415003
FBgn0013307	Odc1	137.637	126.793	-0.118391	-0.710029	0.21085	0.407437
FBgn0013763	Idgf6	462.439	274.716	-0.751325	-4.25851	5e-05	0.000415003
FBgn0013953	Esp	6.63899	16.4264	1.30698	6.60466	5e-05	0.000415003
FBgn0014018	Rel	67.9307	82.9441	0.288075	1.66478	0.00395	0.0192555
FBgn0014342	mia	2.44702	4.28847	0.809439	3.19247	5e-05	0.000415003
FBgn0014455	Ahcy	71.5767	62.7802	-0.189181	-1.08887	0.05865	0.163823
FBgn0014877	Roe1	36.5556	39.1322	0.0982634	0.522768	0.3689	0.592119
FBgn0014906	Hydr2	37.3133	86.6362	1.21528	7.19528	5e-05	0.000415003
FBgn0015039	Cyp9b2	60.8699	48.7616	-0.319982	-1.83477	0.00175	0.00971639
FBgn0015277,FBgn0050184	Pi3K59F,CG30184	15.1107	12.6907	-0.251798	-0.92556	0.1043	0.250821
FBgn0015569	alpha-Est10	5.89497	12.3083	1.06207	2.0425	0.0009	0.00542842
FBgn0015576	alpha-Est8	9.62925	5.69025	-0.758931	-3.7583	5e-05	0.000415003
FBgn0015801	Reg-5	56.3051	60.4835	0.103278	0.597348	0.29545	0.511205
FBgn0016013	Faa	83.4104	39.3595	-1.08351	-6.15295	5e-05	0.000415003
FBgn0016031	lama	14.0025	29.7479	1.08711	6.05844	5e-05	0.000415003
FBgn0016715	Reg-2	151.188	46.2021	-1.71031	-9.52058	5e-05	0.000415003
FBgn0016926	Pino	105.585	297.714	1.49553	9.31308	5e-05	0.000415003
FBgn0017448	CG2187	9.47284	25.002	1.40018	7.27183	5e-05	0.000415003
FBgn0017558	Pdk	145.815	72.6272	-1.00555	-6.14942	5e-05	0.000415003
FBgn0019643	Dat	83.8588	60.5115	-0.470752	-2.32876	0.0001	0.000784221
FBgn0019952	Orct	5.76597	40.5438	2.81384	14.3947	5e-05	0.000415003
FBgn0020255	Ran	135.6	202.15	0.57607	3.48311	5e-05	0.000415003
FBgn0020304	drongo	53.931	59.9666	0.153043	0.922559	0.1064	0.25432
FBgn0020414	Idgf3	130.392	113.426	-0.201103	-1.22185	0.03315	0.106853
FBgn0020415	Idgf2	150.403	136.185	-0.143263	-0.774071	0.17715	0.361938
FBgn0020545	kraken	77.8771	124.704	0.679239	3.93682	5e-05	0.000415003
FBgn0020653	Trxr-1	72.4533	76.7715	0.0835184	0.476916	0.4083	0.633246
FBgn0020907	Scp2	17.4421	18.5762	0.0908816	0.453009	0.43145	0.65641
FBgn0021765	scu	259.421	135.318	-0.938943	-5.69478	5e-05	0.000415003
FBgn0022359	Sodh-2	38.1529	7.52031	-2.34293	-9.1967	5e-05	0.000415003
FBgn0023197	Jon74E	610.817	663.954	0.120345	0.764749	0.18495	0.373443
FBgn0023477	Taldo	73.2593	399.586	2.44742	14.5565	5e-05	0.000415003
FBgn0023507	D2hgdh	308.242	223.017	-0.466909	-2.9612	5e-05	0.000415003
FBgn0023540	CG3630	43.2986	30.912	-0.486153	-2.71399	5e-05	0.000415003
FBgn0024183	vig	44.4482	62.1694	0.48408	2.62378	5e-05	0.000415003
FBgn0024289,FBgn0026563	Sodh-1,CG1979	11.2749	1.59263	-2.82363	-7.77707	5e-05	0.000415003
FBgn0024293,FBgn0044011	Spn43Ab,Spn43Ad	192.687	113.831	-0.759366	-3.949	5e-05	0.000415003
FBgn0024352	Hop	29.7468	31.9936	0.105051	0.587077	0.301	0.518095
FBgn0024947	NTPase	41.196	55.4637	0.42904	2.30774	5e-05	0.000415003
FBgn0024995	CG2680	8.88925	20.3348	1.19382	3.36959	5e-05	0.000415003
FBgn0025391	Scgdelta	7.05437	10.1637	0.52684	2.69661	5e-05	0.000415003
FBgn0025456	CREG	62.9234	82.2654	0.386688	2.13474	0.00015	0.00112786
FBgn0025583,FBgn0034329	IM2,IM1	n/a	n/a	n/a	n/a	n/a	n/a
FBgn0025682	scf	40.589	26.5253	-0.61372	-3.35245	5e-05	0.000415003
FBgn0025814	Mgstl	139.381	110.065	-0.340681	-1.56034	0.00805	0.0344123
FBgn0025885	Inos	53.8809	20.2444	-1.41225	-7.88832	5e-05	0.000415003
FBgn0026403	Ndg	27.6751	45.9019	0.729964	4.43025	5e-05	0.000415003
FBgn0026418	Hsc70Cb	33.2333	39.4341	0.246813	1.45773	0.01105	0.0445866
FBgn0026439	Eaat1	6.69266	17.3694	1.3759	7.16087	5e-05	0.000415003
FBgn0026565	CG1315	15.5664	32.2881	1.05256	5.45117	5e-05	0.000415003
FBgn0026602	Ady43A	7.84726	10.149	0.371081	1.84054	0.00135	0.00777076
FBgn0026718	fu12	5.67782	74.3989	3.71187	17.9613	5e-05	0.000415003
FBgn0026754	Ugt37c1	14.2431	23.9208	0.747997	3.9131	5e-05	0.000415003
FBgn0026761	Trap1	38.0547	40.3987	0.0862367	0.499295	0.38435	0.608293
FBgn0027106	Inx7	59.6341	60.3889	0.0181453	0.104613	0.85695	0.938188
FBgn0027348	bgm	138.589	366.141	1.40159	8.86516	5e-05	0.000415003
FBgn0027506	EDTP	24.3398	19.4266	-0.325282	-1.83003	0.0017	0.00949918
FBgn0027525	LTV1	180.095	201.081	0.159015	0.986858	0.0885	0.222542
FBgn0027581,FBgn0266489	CG6191,CG45088	71.9423	60.42	-0.251812	-1.53096	0.0066	0.0293531
FBgn0027585	CG8740	65.3032	62.1267	-0.0719401	-0.444152	0.44575	0.669483
FBgn0027610	Dic1	192.867	152.162	-0.341999	-2.02723	0.0005	0.00327951
FBgn0027621,FBgn0031023	Pfrx,CG14200	53.6331	75.0562	0.484849	2.81721	5e-05	0.000415003
FBgn0027657	glob1	265.949	234.332	-0.182595	-1.10555	0.05565	0.157933
FBgn0027930	MP1	50.6101	19.1015	-1.40574	-5.15166	5e-05	0.000415003
FBgn0028325,FBgn0029722	l(1)G0334,CG7024	118.195	474.792	2.00612	12.4866	5e-05	0.000415003
FBgn0028341,FBgn0030148	Ptpmeg2,CG3106	111.853	188.984	0.756666	4.62891	5e-05	0.000415003
FBgn0028480	CG17841	35.9954	49.8121	0.468686	2.47788	5e-05	0.000415003
FBgn0028516	ZnT35C	11.6427	8.70896	-0.418858	-2.03762	0.0005	0.00327951
FBgn0028527	CG18507	34.5342	29.1715	-0.243469	-1.31473	0.02245	0.0792361
FBgn0028543	NimB2	171.722	87.7905	-0.967935	-5.56736	5e-05	0.000415003
FBgn0028699	Rh50	25.5002	13.2535	-0.944132	-4.95735	5e-05	0.000415003
FBgn0028737	eEF1beta	1472.89	1523.64	0.0488728	0.311936	0.5774	0.773737
FBgn0028948	CG15253	3.86629	6.71881	0.797255	2.85841	5e-05	0.000415003
FBgn0028950	CG15255	39.379	100.526	1.35207	7.74084	5e-05	0.000415003
FBgn0029820	CG16721	45.3377	44.2813	-0.034014	-0.199873	0.72835	0.871909
FBgn0029824	CG3726	12.2551	7.49916	-0.70858	-3.59615	5e-05	0.000415003
FBgn0029924	CG4586	16.6866	4.59917	-1.85924	-9.03513	5e-05	0.000415003
FBgn0029932	CG4607	4.23129	5.21184	0.300697	1.23858	0.0328	0.105892
FBgn0029969	CG10932	106.592	65.0027	-0.713524	-4.20124	5e-05	0.000415003
FBgn0029990	CG2233	222.737	116.986	-0.929001	-5.33357	5e-05	0.000415003
FBgn0029994	CG2254	99.5311	91.4163	-0.122695	-0.72151	0.20135	0.395645
FBgn0029996	UbcE2H	62.5889	64.5375	0.0442301	0.264708	0.6474	0.820963
FBgn0030060	CG2004	73.6486	36.2007	-1.02464	-4.02359	5e-05	0.000415003
FBgn0030067	Rbm13	9.60826	12.0594	0.327809	1.50264	0.0093	0.0386609
FBgn0030073	CG10962	85.4417	55.6871	-0.617596	-2.22031	0.00025	0.00178014
FBgn0030239	CG17333	37.4775	39.4772	0.0749972	0.387154	0.4957	0.708822
FBgn0030251	CG2145	120.457	58.7521	-1.03581	-6.26085	5e-05	0.000415003
FBgn0030482	CG1673	59.617	27.736	-1.10396	-6.39201	5e-05	0.000415003
FBgn0030484	GstT4	487.229	100.939	-2.27111	-13.835	5e-05	0.000415003
FBgn0030541	CG11584	0.161684	0.138243	-0.225975	0	1	1
FBgn0030558	CG1461	123.829	52.6952	-1.23261	-7.36693	5e-05	0.000415003
FBgn0030569	CG9411	0.359892	0.33929	-0.0850452	-0.219489	0.70545	0.860283
FBgn0030575	CG5321	20.3256	4.79009	-2.08517	-9.13853	5e-05	0.000415003
FBgn0030607	dob	0.869239	1.68435	0.954364	2.85714	5e-05	0.000415003
FBgn0030608	Lsd-2	88.5795	123.385	0.478125	2.92396	5e-05	0.000415003
FBgn0030612	CG5599	38.701	26.032	-0.572087	-3.17559	5e-05	0.000415003
FBgn0030653	CG7860	24.9514	10.9182	-1.19238	-4.58803	5e-05	0.000415003
FBgn0030720	CG8939	9.39999	10.5903	0.172017	0.885747	0.1229	0.281171
FBgn0030737	CG9914	124.897	238.67	0.934284	5.4781	5e-05	0.000415003
FBgn0030746	CG9981	10.6712	10.7911	0.0161126	0.0782958	0.8875	0.950727
FBgn0030747	CG4301	31.6494	41.5423	0.392403	2.37379	0.0001	0.000784221
FBgn0030925	Hayan	15.2905	8.8659	-0.786295	-3.22569	5e-05	0.000415003
FBgn0030955	CG6891	93.9881	92.8491	-0.0175905	-0.0943017	0.87465	0.945823
FBgn0030980	CG7406	0.735339	1.16349	0.661973	0.7278	0.19965	0.393697
FBgn0030999	Mur18B	311.128	327.947	0.0759528	0.479864	0.4083	0.633246
FBgn0031002	CG14196	6.70006	17.1802	1.3585	6.67761	5e-05	0.000415003
FBgn0031011	CG8034	19.3829	31.2114	0.687286	3.59817	5e-05	0.000415003
FBgn0031055	et	9.28342	9.84459	0.0846736	0.245317	0.6291	0.808172
FBgn0031089	CG9572	45.4083	37.9136	-0.260238	-1.46076	0.00965	0.039845
FBgn0031097	obst-A	74.7986	118.243	0.660671	3.75457	5e-05	0.000415003
FBgn0031143	CG1532	77.1571	194.241	1.33197	7.80945	5e-05	0.000415003
FBgn0031148	Cbs	72.5763	63.4154	-0.194666	-1.14673	0.0445	0.133576
FBgn0031249	CG11911	656.403	833.508	0.344615	1.60579	0.00515	0.0240412
FBgn0031276,FBgn0040725	CG12506,CG13946	n/a	n/a	n/a	n/a	n/a	n/a
FBgn0031392	AIF	8.5574	11.6409	0.443953	2.30249	0.0001	0.000784221
FBgn0031428	CG9886	7.38094	10.0716	0.448421	2.16637	0.0001	0.000784221
FBgn0031501	CG17261	4.51088	5.89621	0.386379	1.16682	0.04445	0.133492
FBgn0031514	CG3332	27.8737	60.9569	1.12888	6.54792	5e-05	0.000415003
FBgn0031517	CG15406	45.0927	18.3384	-1.29803	-5.30801	5e-05	0.000415003
FBgn0031544	CG17593	35.6736	43.9211	0.300059	1.6967	0.0033	0.0166925
FBgn0031558,FBgn0031560,FBgn0262721	CG16704,CG16713,CG43165	n/a	n/a	n/a	n/a	n/a	n/a
FBgn0031688	Cyp28d2	32.6991	62.6945	0.939088	5.28524	5e-05	0.000415003
FBgn0031689	Cyp28d1	43.9652	10.6419	-2.04661	-10.2344	5e-05	0.000415003
FBgn0031702	fusl	14.6288	17.6657	0.27214	1.39011	0.0167	0.0624195
FBgn0031813	CG9527	110.722	157.466	0.508096	3.16672	5e-05	0.000415003
FBgn0031907	CG5171	11.6764	54.8145	2.23096	11.1157	5e-05	0.000415003
FBgn0031913	CG5958	88.3991	132.478	0.583651	3.4284	5e-05	0.000415003
FBgn0031926	CG6739	5.51523	8.64431	0.64833	3.19227	5e-05	0.000415003
FBgn0031929,FBgn0031930	CG18585,CG7025	41.1248	107.555	1.38699	4.75145	5e-05	0.000415003
FBgn0031968	CG7231	3.32998	33.5251	3.33166	6.4025	5e-05	0.000415003
FBgn0031971	Sirup	509.232	192.363	-1.40449	-8.07986	5e-05	0.000415003
FBgn0032022	CG14275	5.75448	2.5038	-1.20057	-3.80115	5e-05	0.000415003
FBgn0032050	CG13096	15.7352	17.4604	0.150091	0.802993	0.1577	0.336071
FBgn0032066	LManIII	20.1641	3.76683	-2.42036	-11.9804	5e-05	0.000415003
FBgn0032069	LManVI	59.0083	12.6292	-2.22416	-12.1467	5e-05	0.000415003
FBgn0032079	CG31886	19.5657	44.6937	1.19175	6.6549	5e-05	0.000415003
FBgn0032085	CG9555	35.7924	72.9471	1.0272	5.69311	5e-05	0.000415003
FBgn0032131	CG3841	17.153	22.0347	0.361317	1.93751	0.0009	0.00542842
FBgn0032144	CG17633	816.77	1390	0.767083	4.87615	5e-05	0.000415003
FBgn0032162	CG4592	51.6689	73.8219	0.514752	2.8454	5e-05	0.000415003
FBgn0032167	CG5853	32.76	64.0457	0.967164	5.37929	5e-05	0.000415003
FBgn0032202	REPTOR-BP	174.047	204.723	0.234197	1.30254	0.02325	0.081262
FBgn0032234,FBgn0032235	gny,CG5096	137.839	157.415	0.191582	1.17617	0.0399	0.122783
FBgn0032283	CG7296	471.457	128.3	-1.8776	-11.3071	5e-05	0.000415003
FBgn0032284	CG7294	592.15	366.285	-0.692996	-4.17544	5e-05	0.000415003
FBgn0032286	CG7300	10.7474	21.5421	1.00318	2.59024	5e-05	0.000415003
FBgn0032400	CG6770	3904.36	2810.17	-0.474432	-2.99166	5e-05	0.000415003
FBgn0032433	Oatp33Ea	22.0605	33.6822	0.610518	3.5031	5e-05	0.000415003
FBgn0032435	Oatp33Eb	37.0084	37.4271	0.0162291	0.0940309	0.8746	0.945823
FBgn0032472	CG9928	38.2379	102.865	1.42768	6.53521	5e-05	0.000415003
FBgn0032549	CG4650	2.01226	3.10374	0.625188	1.86135	0.00165	0.00926638
FBgn0032601	yellow-b	11.7412	11.5614	-0.0222626	-0.10471	0.85785	0.938501
FBgn0032613	CG13283	1.02495	1.08386	0.0806243	0.109042	0.8451	0.934364
FBgn0032614	CG13284	22.597	58.6421	1.37581	7.18709	5e-05	0.000415003
FBgn0032638	SPH93	100.939	64.9131	-0.636904	-3.41336	5e-05	0.000415003
FBgn0032669,FBgn0032670	CG15155,CG5783	n/a	n/a	n/a	n/a	n/a	n/a
FBgn0032685	CG10211	21.8824	21.6951	-0.0124027	-0.0717577	0.899	0.954728
FBgn0032699	CG10383	85.9411	22.5381	-1.93098	-11.2301	5e-05	0.000415003
FBgn0032726	CG10621	50.0113	9.8649	-2.34188	-11.7413	5e-05	0.000415003
FBgn0032774	CG17549	446.995	405.044	-0.142178	-0.894222	0.12005	0.276669
FBgn0032785	CG10026	12.2837	4.25767	-1.52861	-6.20584	5e-05	0.000415003
FBgn0032810	CG13077	14.1333	14.2995	0.0168657	0.0753877	0.89475	0.953479
FBgn0032820	fbp	300.21	156.05	-0.943967	-5.76022	5e-05	0.000415003
FBgn0032897	CG9336	350.033	243.304	-0.524735	-3.15067	5e-05	0.000415003
FBgn0032908	CG9270	0.876568	0.941578	0.103215	0.29981	0.59585	0.787553
FBgn0032940	Mondo	31.1558	42.9256	0.462334	2.67326	5e-05	0.000415003
FBgn0032945	CG8665	34.5107	18.1908	-0.923835	-5.33711	5e-05	0.000415003
FBgn0032961	CG1416	26.3022	28.6937	0.125553	0.668247	0.2445	0.451959
FBgn0033048	CG7881	3.03662	11.26	1.89067	8.47269	5e-05	0.000415003
FBgn0033065	Cyp6w1	23.4213	24.5303	0.0667488	0.35211	0.5422	0.746403
FBgn0033115	Spn42De	0.215508	0.138015	-0.64292	0	1	1
FBgn0033241	CG2915	37.2912	45.5276	0.287905	1.49106	0.0097	0.0400109
FBgn0033246	ACC	49.3364	251.011	2.34703	14.648	5e-05	0.000415003
FBgn0033297	Mal-A8	4.47219	20.1377	2.17085	8.57771	5e-05	0.000415003
FBgn0033326	CG14743	0.0216483	0.0182395	-0.247187	0	1	1
FBgn0033366	Ance-4	110.124	46.975	-1.22916	-7.29525	5e-05	0.000415003
FBgn0033518,FBgn0033520	Prx2540-2,Prx2540-1	51.7962	23.2843	-1.15349	-5.44884	5e-05	0.000415003
FBgn0033593	Listericin	22.2908	37.8617	0.764288	3.18194	5e-05	0.000415003
FBgn0033598	Cpr47Eb	437.932	306.363	-0.515461	-3.17415	5e-05	0.000415003
FBgn0033741	CG8545	9.25626	12.5873	0.443467	2.24968	0.00015	0.00112786
FBgn0033781,FBgn0033782	CG13319,sug	46.6209	264.241	2.5028	13.38	5e-05	0.000415003
FBgn0033826	CG4734	523.453	249.259	-1.07041	-6.66048	5e-05	0.000415003
FBgn0033853	CG6145	21.3186	33.9921	0.673084	3.69734	5e-05	0.000415003
FBgn0033873	CG6337	28.9421	27.8651	-0.0547126	-0.284868	0.6209	0.803188
FBgn0033879	CG6543	496.353	268.86	-0.884513	-5.52132	5e-05	0.000415003
FBgn0033915	CG8485	8.69345	15.8744	0.868704	4.60637	5e-05	0.000415003
FBgn0033949	CG10131	12.5506	13.9715	0.154733	0.718389	0.21085	0.407437
FBgn0034052	CG8299	67.6146	45.7173	-0.564595	-3.02386	5e-05	0.000415003
FBgn0034085	Ptp52F	17.3992	25.3263	0.541611	3.15404	5e-05	0.000415003
FBgn0034117	CG7997	35.9556	9.65522	-1.89683	-9.73689	5e-05	0.000415003
FBgn0034160	CG5550	65.9818	98.5618	0.57896	3.22443	5e-05	0.000415003
FBgn0034162	CG6426	121.998	123.889	0.0221956	0.121737	0.8294	0.927372
FBgn0034197	Cda9	91.9555	111.627	0.279678	1.65367	0.00405	0.0196802
FBgn0034200	Gbp2	74.0552	69.3697	-0.0942962	-0.529703	0.35425	0.576015
FBgn0034225	veil	97.4951	107.04	0.134745	0.755005	0.18855	0.37778
FBgn0034247	CG6484	18.204	42.2553	1.21488	6.53053	5e-05	0.000415003
FBgn0034276	Sardh	61.4014	10.1014	-2.60372	-14.479	5e-05	0.000415003
FBgn0034294	Muc55B	368.763	526.161	0.512811	1.59648	0.0068	0.0300133
FBgn0034328	IM23	22.6668	4.3847	-2.37003	-6.78076	5e-05	0.000415003
FBgn0034390	CG15093	727.227	179.837	-2.01571	-12.6328	5e-05	0.000415003
FBgn0034398	CG15098	545.666	471.418	-0.211011	-1.32884	0.0227	0.0798878
FBgn0034427	CG10474	2.26648	0.536963	-2.07756	-5.04833	5e-05	0.000415003
FBgn0034436	CG11961	92.2693	156.804	0.765038	4.77578	5e-05	0.000415003
FBgn0034437	CG10051	21.1828	18.1664	-0.221621	-0.908334	0.1153	0.269121
FBgn0034438	CG9416	13.0275	20.5029	0.654269	2.51757	5e-05	0.000415003
FBgn0034439	CG10062	13.323	18.1798	0.448422	2.41112	5e-05	0.000415003
FBgn0034512	CG18067	384.091	419.098	0.125838	0.758463	0.18685	0.375358
FBgn0034542	Fem-1	48.8104	46.9783	-0.0551946	-0.326889	0.57855	0.774545
FBgn0034552,FBgn0034553	CG17999,CG9993	n/a	n/a	n/a	n/a	n/a	n/a
FBgn0034662	CG13492	40.6547	48.8199	0.264046	1.66618	0.0036	0.0179281
FBgn0034663	CG4363	25.7517	30.9894	0.267104	1.27062	0.0268	0.091117
FBgn0034664	CG4377	78.7538	91.4119	0.215032	1.18559	0.03625	0.114284
FBgn0034697	GM130	19.1299	17.0717	-0.164229	-0.899515	0.11265	0.264248
FBgn0034706	CG11275	38.7822	26.7387	-0.536466	-2.58615	5e-05	0.000415003
FBgn0034712	CG3264	167.313	146.877	-0.187941	-1.16027	0.04	0.122998
FBgn0034728	rad50	10.683	10.7454	0.0083915	0.0454787	0.93645	0.971721
FBgn0034741	CG4269	5.3016	120.428	4.5056	8.03479	5e-05	0.000415003
FBgn0034782,FBgn0034783,FBgn0050265	CG12490,CG9825,CG30265	15.6471	41.7183	1.41478	7.4687	5e-05	0.000415003
FBgn0034819	CG9877	244.867	386.765	0.659463	3.65155	5e-05	0.000415003
FBgn0034860	CG9812	68.5335	87.597	0.354073	1.78027	0.00205	0.0111641
FBgn0034897	Sesn	28.8517	36.5555	0.341434	1.97743	0.0008	0.00489285
FBgn0034909	CG4797	7.76758	21.7213	1.48357	7.33035	5e-05	0.000415003
FBgn0034985	CG3328	30.1573	34.2184	0.182262	1.09567	0.0538	0.15397
FBgn0035006	CG4563	18.5917	19.4935	0.0683357	0.358422	0.5347	0.740932
FBgn0035083	Tina-1	565.965	444.505	-0.348513	-2.18474	0.00015	0.00112786
FBgn0035087	CG2765	33.3468	178.206	2.41792	14.4176	5e-05	0.000415003
FBgn0035090	CG2736	49.2776	41.77	-0.238463	-1.35496	0.01775	0.0657013
FBgn0035097	CG13405	0.383646	0.327675	-0.227508	-0.274573	0.6158	0.800337
FBgn0035112,FBgn0063923	CG13877,Kaz1-ORFB	37.3363	36.7323	-0.0235274	-0.0803653	0.89295	0.952617
FBgn0035147	Gale	158.406	144.737	-0.130198	-0.797458	0.16425	0.346347
FBgn0035154	CG3344	343.127	334.974	-0.034695	-0.219011	0.7039	0.859299
FBgn0035265	PIG-Wb	4.51909	5.40078	0.257138	1.12538	0.05355	0.153362
FBgn0035300	CG1139	17.6819	9.04643	-0.966854	-4.75737	5e-05	0.000415003
FBgn0035348	CG16758	6.57216	5.48778	-0.260145	-0.50539	0.38365	0.607657
FBgn0035360	CG1246	94.1392	90.2234	-0.0612942	-0.357866	0.53135	0.737963
FBgn0035397	CG11486	142.3	129.73	-0.133428	-0.825087	0.1511	0.325581
FBgn0035476	CG12766	1.13857	4.76621	2.06561	5.94268	5e-05	0.000415003
FBgn0035484	CG11594	33.2354	61.9012	0.897245	4.80739	5e-05	0.000415003
FBgn0035607	CG4835	18.4834	19.8354	0.10184	0.575919	0.30525	0.523053
FBgn0035620	CG5150	554.175	494.524	-0.164299	-1.04502	0.06785	0.18308
FBgn0035625	Blimp-1	0.421237	0.323908	-0.379048	-1.00844	0.06415	0.175497
FBgn0035666	Jon65Aii	408.416	427.841	0.0670348	0.416149	0.4688	0.687483
FBgn0035670	CG10472	515.666	1248.53	1.27572	8.0769	5e-05	0.000415003
FBgn0035718	CG14820	20.0992	44.5013	1.14671	6.13495	5e-05	0.000415003
FBgn0035743	CG15829	1110.65	270.489	-2.03777	-11.7799	5e-05	0.000415003
FBgn0035777	CG8563	3.80705	4.81818	0.339813	1.42271	0.0138	0.0536126
FBgn0035779	CG8562	329.599	422.5	0.358238	2.26656	0.00015	0.00112786
FBgn0035781	CG8560	620.325	1075.82	0.794338	5.05005	5e-05	0.000415003
FBgn0035811	CG12262	172.536	38.715	-2.15594	-6.47979	5e-05	0.000415003
FBgn0035887	Jon66Cii	32.8175	41.2416	0.329635	1.67858	0.0038	0.0186807
FBgn0035929	CG13311	89.2174	137.366	0.622627	3.37586	5e-05	0.000415003
FBgn0035968	Slc45-1	35.0738	24.1867	-0.536184	-3.07041	5e-05	0.000415003
FBgn0035978	UGP	56.3924	92.5588	0.714868	3.70537	5e-05	0.000415003
FBgn0036043	CG8177	24.7272	34.4198	0.477139	2.66256	5e-05	0.000415003
FBgn0036227	CG17826	285.917	302.133	0.0795852	0.506267	0.3736	0.596998
FBgn0036264	CG11529	15.831	11.8411	-0.418956	-1.99795	0.00055	0.00354657
FBgn0036272	CG4300	11.3368	12.854	0.181194	0.922734	0.1106	0.261042
FBgn0036361	CG10154	125.798	170.086	0.435156	2.58014	5e-05	0.000415003
FBgn0036393	CG17362	202.6	61.5017	-1.71994	-4.0318	5e-05	0.000415003
FBgn0036394	CG9040	312.108	175.651	-0.829334	-4.11185	5e-05	0.000415003
FBgn0036410	CG8100	1.17773	1.91232	0.699311	2.3242	0.0001	0.000784221
FBgn0036419	CG13482	137.975	81.2034	-0.764796	-3.66429	5e-05	0.000415003
FBgn0036428	Gbs-70E	26.1069	191.813	2.8772	17.1641	5e-05	0.000415003
FBgn0036449	bmm	25.3742	11.2281	-1.17625	-6.24188	5e-05	0.000415003
FBgn0036460	CG5114	12.7587	12.0122	-0.0869728	-0.42483	0.4586	0.679947
FBgn0036501	CG7272	48.6224	39.7116	-0.292061	-1.41867	0.01435	0.0552403
FBgn0036575,FBgn0036576,FBgn0052152	CG5157,CG5151,CG32152	14.6743	37.852	1.36708	6.38032	5e-05	0.000415003
FBgn0036752,FBgn0043025	Adgf-A,Adgf-A2	26.5643	22.5156	-0.238559	-1.31343	0.02085	0.0746886
FBgn0036759	CG5577	17.9354	36.1778	1.01229	4.79607	5e-05	0.000415003
FBgn0036760	CG5567	41.3209	77.5855	0.908916	4.98737	5e-05	0.000415003
FBgn0036762	CG7430	201.141	309.544	0.621937	3.91186	5e-05	0.000415003
FBgn0036770	Prestin	25.8663	39.3177	0.604105	3.50565	5e-05	0.000415003
FBgn0036772	CG5290	3.36722	3.36372	-0.0015024	-0.00556238	0.9946	0.99721
FBgn0036836,FBgn0036837,FBgn0036838,FBgn0085285	CG11619,CG18135,CG3808,CG34256	n/a	n/a	n/a	n/a	n/a	n/a
FBgn0036875	CG9449	464.776	355.155	-0.388084	-2.39445	5e-05	0.000415003
FBgn0036947	obst-F	153.332	177.514	0.211273	1.24655	0.02895	0.0963109
FBgn0036950	CG6996	55.7397	47.1114	-0.24263	-1.24394	0.0301	0.0991921
FBgn0036953	CG17145	201.11	174.007	-0.208841	-1.26757	0.02415	0.0838087
FBgn0037007	CG5059	154.629	218.462	0.498574	3.11095	5e-05	0.000415003
FBgn0037144	CG7458	17.5901	27.4505	0.642064	2.92566	5e-05	0.000415003
FBgn0037164	CG11438	10.0153	7.86241	-0.349163	-1.75687	0.0028	0.0145116
FBgn0037167	CG11425	31.8413	10.7122	-1.57164	-7.43544	5e-05	0.000415003
FBgn0037213	CG12581	38.666	35.1816	-0.136245	-0.789446	0.1654	0.348037
FBgn0037248	srl	5.11614	6.71046	0.391355	1.8996	0.00145	0.00822631
FBgn0037354	CG12171	92.9733	85.3966	-0.122639	-0.69885	0.22115	0.421609
FBgn0037385,FBgn0037386	glob3,CG1208	7.94732	40.8395	2.36142	12.4558	5e-05	0.000415003
FBgn0037606,FBgn0037607	CG8032,CG8036	109.007	625.686	2.52102	15.1402	5e-05	0.000415003
FBgn0037697	GstZ2	146.362	66.1821	-1.14503	-6.4307	5e-05	0.000415003
FBgn0037713,FBgn0037714	CG16790,CG9396	n/a	n/a	n/a	n/a	n/a	n/a
FBgn0037723	SpdS	26.639	36.028	0.435576	1.46381	0.01265	0.0500352
FBgn0037782	Npc2d	6.50095	3.75978	-0.790003	-2.46292	5e-05	0.000415003
FBgn0037783	Npc2c	2.02888	0.303059	-2.74302	-3.63411	5e-05	0.000415003
FBgn0037788	CG3940	48.6823	63.2601	0.3779	2.14118	0.0002	0.00145808
FBgn0037801	CG3999	4.89287	13.0162	1.41156	7.01077	5e-05	0.000415003
FBgn0037819	CG14688	22.5885	32.6351	0.530838	2.75912	5e-05	0.000415003
FBgn0037846	CG6574	2.65728	3.39324	0.35271	0.845353	0.1426	0.312218
FBgn0037890	CG17734	73.8063	307.594	2.05921	11.7458	5e-05	0.000415003
FBgn0037973	CG18547	57.5046	58.9858	0.0366903	0.204311	0.7187	0.867064
FBgn0037996	CG4830	12.6966	160.338	3.6586	20.0932	5e-05	0.000415003
FBgn0038009	CG17738	370.614	690.356	0.897425	3.92216	5e-05	0.000415003
FBgn0038038	CG5167	75.8772	84.952	0.162981	0.962686	0.08725	0.220123
FBgn0038052,FBgn0086687	CG5538,Desat1	636.076	2298.41	1.85337	11.4757	5e-05	0.000415003
FBgn0038082	CG5724	6.16066	6.67864	0.11647	0.523751	0.3582	0.580124
FBgn0038083	CG5999	4.01864	6.70583	0.73871	3.13539	5e-05	0.000415003
FBgn0038098	CG7381	212.721	270.468	0.346495	2.2006	0.00025	0.00178014
FBgn0038100	Paip2	93.5908	110.254	0.236386	1.34542	0.0176	0.0652053
FBgn0038135	CG8773	141.914	260.552	0.876557	5.55713	5e-05	0.000415003
FBgn0038145	Droj2	113.346	133	0.230697	1.41448	0.01485	0.056754
FBgn0038147	CCHa2	28.2154	80.5379	1.51319	8.274	5e-05	0.000415003
FBgn0038160	CG9759	18.8711	41.8296	1.14835	5.71215	5e-05	0.000415003
FBgn0038172	Adgf-D	39.0751	19.9845	-0.967368	-3.65506	5e-05	0.000415003
FBgn0038240	CG14851	31.2317	27.6243	-0.177073	-0.785234	0.17195	0.356134
FBgn0038250	CG3505	31.2631	20.9869	-0.574973	-2.97357	5e-05	0.000415003
FBgn0038257	smp-30	84.5398	97.685	0.208505	0.817224	0.1586	0.337342
FBgn0038299	Spn88Eb	30.9411	20.7396	-0.577135	-3.00225	5e-05	0.000415003
FBgn0038366	CG4576	79.368	43.8038	-0.857501	-4.75472	5e-05	0.000415003
FBgn0038484	CG5246	113.638	107.683	-0.0776494	-0.454068	0.4231	0.648061
FBgn0038487	TwdlW	2.32573	4.56735	0.973672	3.27949	5e-05	0.000415003
FBgn0038528	CG14326	0.189057	0.894967	2.24301	1.98152	0.0041	0.0198994
FBgn0038643	CG14300	2378.85	2317.35	-0.0377874	-0.237701	0.67975	0.843204
FBgn0038658	CG14292	292.46	332.878	0.186755	1.12102	0.0494	0.144213
FBgn0038681	Cyp12a4	234.314	167.623	-0.483226	-3.01557	5e-05	0.000415003
FBgn0038740	CG4562	11.1519	18.8629	0.758258	3.80143	5e-05	0.000415003
FBgn0038784	CG4362	3790.86	2162.84	-0.809595	-5.10413	5e-05	0.000415003
FBgn0038919	CG17843	5.09313	7.35344	0.529867	2.38958	5e-05	0.000415003
FBgn0038938	CG7084	8.77974	13.3605	0.605722	3.14373	5e-05	0.000415003
FBgn0038964	Nop56	20.5227	21.7268	0.0822546	0.437386	0.4494	0.671683
FBgn0038973	Pebp1	90.2411	185.034	1.03593	2.30381	0.00025	0.00178014
FBgn0039043	CG17121	90.8178	48.7741	-0.89686	-5.16941	5e-05	0.000415003
FBgn0039084	CG10175	6.02211	8.39841	0.479847	2.33333	0.00015	0.00112786
FBgn0039102,FBgn0042106	SPE,CG18754	54.8107	21.3366	-1.36113	-7.18863	5e-05	0.000415003
FBgn0039237	CG13640	84.0709	100.929	0.263662	1.3773	0.016	0.0601155
FBgn0039311	CG10513	15.3065	69.4385	2.18159	11.5853	5e-05	0.000415003
FBgn0039326	CG10562	6.61261	4.04815	-0.707957	-2.95303	5e-05	0.000415003
FBgn0039444	TwdlD	0	0	0	0	1	1
FBgn0039452	CG14245	24.7542	21.9989	-0.170241	-0.755595	0.18875	0.377809
FBgn0039464	CG6330	63.2875	45.0606	-0.490054	-2.77489	5e-05	0.000415003
FBgn0039564	CG5527	10.05	8.65423	-0.215714	-1.08499	0.0563	0.15915
FBgn0039635	CG11876	192.733	466.797	1.2762	7.84141	5e-05	0.000415003
FBgn0039674	CG1907	89.5847	151.035	0.753562	4.56753	5e-05	0.000415003
FBgn0039737	CG7920	867.444	556.245	-0.641051	-4.0751	5e-05	0.000415003
FBgn0039769	CG15534	265.144	245.207	-0.112774	-0.714501	0.2152	0.413295
FBgn0039774	CDase	38.129	9.13152	-2.06196	-10.9657	5e-05	0.000415003
FBgn0039789	CG9717	18.7396	25.8273	0.462804	2.57722	5e-05	0.000415003
FBgn0039848,FBgn0039849	lox,CG11334	34.0254	59.589	0.808434	4.51101	5e-05	0.000415003
FBgn0039855	CG1638	0.824199	5.47406	2.73155	8.39655	5e-05	0.000415003
FBgn0039882	CG11576	11.2627	15.5335	0.463839	2.40737	0.00015	0.00112786
FBgn0039890	CG2316	79.236	105.571	0.413987	2.5416	5e-05	0.000415003
FBgn0039970	CG17508	279.468	280.567	0.00566004	0.0352238	0.9513	0.979305
FBgn0040064	yip2	231.446	70.035	-1.72453	-10.3214	5e-05	0.000415003
FBgn0040069	vanin-like	11.1222	207.357	4.22061	20.8836	5e-05	0.000415003
FBgn0040104	lectin-24A	3.3506	1.77407	-0.917361	-1.23469	0.0304	0.0999114
FBgn0040237	bor	16.6658	25.9268	0.63756	3.50537	5e-05	0.000415003
FBgn0040256	Ugt86Dd	12.6589	18.0869	0.514791	2.62202	5e-05	0.000415003
FBgn0040257	Ugt86Dc	5.53992	3.54145	-0.645525	-2.63504	5e-05	0.000415003
FBgn0040260	Ugt36Bc	23.0146	21.2497	-0.115108	-0.61335	0.28115	0.49508
FBgn0040262	Ugt36Ba	5.62626	11.4985	1.0312	4.70633	5e-05	0.000415003
FBgn0040309	Jafrac1	194.726	517.702	1.41068	8.63897	5e-05	0.000415003
FBgn0040364	CG11378	78.389	99.7416	0.347544	2.01479	0.0004	0.00269295
FBgn0040609	CG3348	13.0546	234.257	4.16547	6.51697	5e-05	0.000415003
FBgn0040653	IM4	242.073	260.644	0.106639	0.563491	0.3171	0.535849
FBgn0040733	CG15068	327.59	338.263	0.0462536	0.204285	0.7183	0.867009
FBgn0040941	CG15308	109.875	150.308	0.45206	2.4168	5e-05	0.000415003
FBgn0040985	CG6115	550.927	369.18	-0.577538	-3.57347	5e-05	0.000415003
FBgn0041164	armi	2.76414	2.38979	-0.209943	-0.941003	0.09815	0.239852
FBgn0041183	Tep1	0.640591	0.916744	0.517116	1.74155	0.0031	0.015858
FBgn0041579	AttC	81.1736	94.2214	0.215044	0.933916	0.10875	0.25792
FBgn0041630	Hexo1	84.6795	54.3087	-0.640829	-3.3421	5e-05	0.000415003
FBgn0041713	yellow-c	26.0708	53.9116	1.04816	4.35516	5e-05	0.000415003
FBgn0042083	CG3267	41.2829	26.3966	-0.645193	-3.64183	5e-05	0.000415003
FBgn0042094	Adk3	n/a	n/a	n/a	n/a	n/a	n/a
FBgn0043470	lambdaTry	112.794	168.212	0.576588	3.38379	5e-05	0.000415003
FBgn0043578	PGRP-SB1	51.6512	42.6606	-0.2759	-1.18206	0.04355	0.131467
FBgn0043783	CG32444	9.68396	8.30903	-0.220917	-0.971176	0.09415	0.232917
FBgn0046878	Obp83cd	37.6716	47.1647	0.324229	1.59028	0.00625	0.0281861
FBgn0050029	CR30029	1020.89	83.4958	-3.61198	-19.8115	5e-05	0.000415003
FBgn0050046	CG30046	10.4879	4.57842	-1.1958	-5.75524	5e-05	0.000415003
FBgn0050148	CG30148	22.7908	5.72747	-1.99248	-8.673	5e-05	0.000415003
FBgn0050197	CG30197	176.871	125.134	-0.499233	-1.99915	0.00065	0.00409634
FBgn0050371	CG30371	17.2159	23.6821	0.460049	2.33027	5e-05	0.000415003
FBgn0050410	Rpi	60.8922	92.1457	0.597658	3.13602	5e-05	0.000415003
FBgn0051075	CG31075	71.4139	4.7472	-3.91106	-9.84787	5e-05	0.000415003
FBgn0051080	TwdlH	0.0982896	0.195794	0.994229	0	1	1
FBgn0051086,FBgn0051323	CG31086,CG31323	501.532	962.142	0.939909	5.39282	5e-05	0.000415003
FBgn0051233	CG31233	25.5097	79.4536	1.63907	9.62697	5e-05	0.000415003
FBgn0051313	CG31313	509.617	292.276	-0.802082	-1.75292	0.0028	0.0145116
FBgn0051343	CG31343	182.814	391.307	1.09793	6.9747	5e-05	0.000415003
FBgn0051414	Gba1b	13.2195	2.60578	-2.34288	-10.1553	5e-05	0.000415003
FBgn0051454	CG31454	3.75084	16.9184	2.17331	9.80178	5e-05	0.000415003
FBgn0051463	CG31463	67.8637	20.2836	-1.74233	-9.37095	5e-05	0.000415003
FBgn0051694	CG31694	34.4306	45.5952	0.405191	2.35971	5e-05	0.000415003
FBgn0051716	Cnot4	29.5266	34.7262	0.234008	1.30949	0.02295	0.0805358
FBgn0051792	CG31792	2.98756	6.22039	1.05804	5.20812	5e-05	0.000415003
FBgn0051958	CR31958	0.340416	0.337482	-0.0124867	-0.010944	0.93675	0.971721
FBgn0052302	CG32302	1336.25	903.435	-0.564692	-3.58153	5e-05	0.000415003
FBgn0052483	CG32483	49.0447	51.2183	0.0625621	0.350828	0.53025	0.737258
FBgn0052633	CG32633	60.4002	80.4357	0.413282	2.27454	0.0001	0.000784221
FBgn0052647	CG32647	6.90587	6.50978	-0.0852157	-0.353608	0.532	0.738432
FBgn0052672	Atg8a	565.168	559.842	-0.0136599	-0.0855542	0.87955	0.947071
FBgn0052687	CG32687	145.433	108.147	-0.427361	-2.54996	5e-05	0.000415003
FBgn0052751	CG32751	1.5969	12.3956	2.95648	5.15277	5e-05	0.000415003
FBgn0053138	AGBE	46.8722	139.412	1.57256	9.4856	5e-05	0.000415003
FBgn0053229	CG33229	987.952	1147.64	0.216156	1.2388	0.02695	0.091449
FBgn0053282	CG33282	1.67512	0.632832	-1.40437	-3.72564	5e-05	0.000415003
FBgn0053301	CG33301	9.13626	12.1183	0.407512	1.89424	0.00125	0.00727392
FBgn0053306	CG33306	0	583.364	0	0	1	1
FBgn0053514	CG33514	57.2538	34.9454	-0.712269	-3.81848	5e-05	0.000415003
FBgn0061356	CG18003	77.1737	17.3208	-2.1556	-11.5534	5e-05	0.000415003
FBgn0065047	snoRNA:U3:54Ab	0	0	0	0	1	1
FBgn0067783	att-ORFA	39.0619	17.2341	-1.1805	-6.30284	5e-05	0.000415003
FBgn0067903	IM18	165.359	165.886	0.00459632	0.0184694	0.97345	0.988774
FBgn0067905	IM14	473.952	352.262	-0.428091	-1.99945	0.0008	0.00489285
FBgn0083972	CG34136	90.9121	158.335	0.800441	3.97598	5e-05	0.000415003
FBgn0085195	CG34166	1099.39	557.908	-0.978604	-5.40554	5e-05	0.000415003
FBgn0085254	CG34225	0	0.0191725	n/a	0	1	1
FBgn0085300	Cpr65Ay	292.787	215.81	-0.440087	-2.33834	5e-05	0.000415003
FBgn0085320	CG34291	4307.07	2925.9	-0.557827	-3.45792	5e-05	0.000415003
FBgn0085345	CG34316	46.0319	7.22577	-2.67141	-11.8361	5e-05	0.000415003
FBgn0085360	CG34331	94.8619	42.0314	-1.17436	-6.05023	5e-05	0.000415003
FBgn0085455	CG34426	45.2682	71.3825	0.65707	3.60566	5e-05	0.000415003
FBgn0085483	CG34454	14.4696	57.7372	1.99648	8.99282	5e-05	0.000415003
FBgn0086254	CG6084	61.7399	212.549	1.78352	10.3919	5e-05	0.000415003
FBgn0086450	su(r)	66.8535	28.8855	-1.21066	-7.2556	5e-05	0.000415003
FBgn0086691	UK114	199.158	98.0649	-1.0221	-5.62221	5e-05	0.000415003
FBgn0259175	ome	44.3719	58.5381	0.399729	2.39067	5e-05	0.000415003
FBgn0259201	CG42305	694.613	1442.78	1.05457	6.64703	5e-05	0.000415003
FBgn0259715	CG42369	37.1818	24.2314	-0.61772	-2.75701	5e-05	0.000415003
FBgn0260226	CG42500	13.7531	3.12329	-2.13862	-5.55151	5e-05	0.000415003
FBgn0260462	CG12163	213.922	237.292	0.149578	0.928416	0.10465	0.251415
FBgn0260745	mfas	116.435	118.601	0.0265895	0.165039	0.77825	0.900263
FBgn0261108	Atg13	13.0748	13.0024	-0.00801359	-0.0430711	0.93885	0.972549
FBgn0261261	plx	12.463	14.7953	0.247482	1.40303	0.01545	0.0585711
FBgn0261538	CG42662	27.3884	19.9035	-0.460545	-1.92726	0.0006	0.0038286
FBgn0261560	Thor	1715.59	1492.92	-0.200575	-1.27743	0.0245	0.0847826
FBgn0261675	Npc1b	103.03	160.659	0.640941	4.05659	5e-05	0.000415003
FBgn0261794	kcc	53.8754	62.9415	0.224386	1.367	0.01645	0.0615792
FBgn0261800	LanB1	26.8354	47.1053	0.811754	4.97243	5e-05	0.000415003
FBgn0262124	uex	25.5803	31.907	0.318839	1.81118	0.00205	0.0111641
FBgn0262531	CG43085	5.54136	8.18766	0.56321	2.19055	0.00015	0.00112786
FBgn0262683	CG43153	22.6094	11.1497	-1.01992	-4.37715	5e-05	0.000415003
FBgn0262732	mbf1	69.898	68.6716	-0.0255388	-0.140487	0.8098	0.917063
FBgn0262808	CG43179	8.54309	3.08292	-1.47046	-1.98651	0.0023	0.0123224
FBgn0263020	CG43315	146.79	48.7721	-1.58963	-8.25991	5e-05	0.000415003
FBgn0263106	DnaJ-1	22.8048	23.9393	0.0700439	0.382348	0.49845	0.711174
FBgn0263120	Acsl	97.2737	131.849	0.438763	2.72321	5e-05	0.000415003
FBgn0263133	mEFG1	6.58903	9.81858	0.57545	2.81406	5e-05	0.000415003
FBgn0263355	CG31688	6.06469	11.678	0.945291	4.87231	5e-05	0.000415003
FBgn0263413	CR43459	1.29314	3.8089	1.5585	7.14784	5e-05	0.000415003
FBgn0263773	fok	173.363	98.0314	-0.822477	-3.11953	5e-05	0.000415003
FBgn0263832	Rcd5	62.0486	50.3118	-0.302503	-1.76828	0.00205	0.0111641
FBgn0264442	ab	10.3317	11.1742	0.113094	0.548728	0.32635	0.546944
FBgn0264488	CG43896	115.209	173.916	0.594134	3.74727	5e-05	0.000415003
FBgn0264775,FBgn0264776	CG44013,CG44014	169.932	442.516	1.38077	8.33367	5e-05	0.000415003
FBgn0264987	CR44138	5.91807	14.6376	1.30648	1.52182	0.0285	0.0955418
FBgn0265047	FDY	4.01798	3.44856	-0.220478	-0.777573	0.17535	0.359944
FBgn0265313	CG44286	102.347	54.0112	-0.922136	-4.73626	5e-05	0.000415003
FBgn0265512	mlt	43.2247	40.501	-0.0939011	-0.425623	0.4526	0.674733
FBgn0265703	CR44510	0	0	0	0	1	1
FBgn0266580	Gp210	7.92788	8.62383	0.121393	0.669612	0.24255	0.44951
FBgn0266581	pit	8.04967	9.69233	0.267914	1.19027	0.03985	0.12266
FBgn0266918	CG32486	1.39342	1.88477	0.435753	0.664546	0.25095	0.459712
FBgn0267348	LanB2	23.253	36.5669	0.653118	3.96722	5e-05	0.000415003
FBgn0267385	PyK	318.028	767.473	1.27096	8.07506	5e-05	0.000415003
FBgn0267795	Frl	23.1748	20.031	-0.210325	-1.1678	0.04015	0.123335
FBgn0283427	FASN1	44.579	588.471	3.72253	22.8819	5e-05	0.000415003
FBgn0283437	PPO1	83.9447	61.7305	-0.443457	-2.62793	5e-05	0.000415003
FBgn0283461	Drs	524.357	562.603	0.101567	0.562189	0.3215	0.540892
FBgn0283658	muc	110.389	423.069	1.93829	12.0789	5e-05	0.000415003
FBgn0284248	Cyt-c-p	269.066	700.409	1.38024	7.21853	5e-05	0.000415003
FBgn0010041	GstD5	2.42101	2.46844	0.0279936	0.0784305	0.8934	0.952617
FBgn0010241	Mdr50	12.474	12.8418	0.0419336	0.232151	0.6814	0.844129
FBgn0011638	La	33.9608	39.347	0.212382	1.17222	0.03875	0.119848
FBgn0015623	Cpr	66.1322	85.1999	0.3655	2.21867	0.0001	0.000784221
FBgn0022709,FBgn0036266	Adk1,CG5626	322.848	369.281	0.193864	1.19771	0.0371	0.116095
FBgn0024182,FBgn0024251	waw,bbx	25.8494	23.6489	-0.128358	-0.72175	0.20545	0.401187
FBgn0026755	Ugt37b1	5.61147	8.17062	0.542067	2.47064	5e-05	0.000415003
FBgn0028945	CG7631	48.097	54.6181	0.183434	0.971305	0.0896	0.224708
FBgn0030668	CG8128	37.4713	79.9872	1.09398	6.27151	5e-05	0.000415003
FBgn0031563	CG10031	81.2074	98.4707	0.278083	1.48154	0.0087	0.0366275
FBgn0031738	CG9171	9.6348	11.6161	0.269794	1.41486	0.0146	0.0560087
FBgn0032350	CG6287	110.174	197.181	0.83974	5.0636	5e-05	0.000415003
FBgn0032615	CG6012	4.45328	4.56095	0.0344652	0.110259	0.84725	0.935274
FBgn0032663	CG15153	13.969	12.4423	-0.166978	-0.512885	0.3469	0.568226
FBgn0034511	GNBP-like3	64.2004	38.3481	-0.743428	-2.62252	5e-05	0.000415003
FBgn0035162	Sf3b3	45.7676	50.3312	0.137126	0.779412	0.16865	0.352508
FBgn0035312	CG15820	16.663	20.4296	0.294018	1.4627	0.0114	0.0457873
FBgn0035926	CG5804	293.842	276.641	-0.0870297	-0.241119	0.67885	0.842515
FBgn0036176	CG7377	0.238046	0.0833638	-1.51375	0	1	1
FBgn0036831	CG6839	1347.96	1209.13	-0.156799	-0.993302	0.08545	0.2167
FBgn0036910	Cyp305a1	9.95662	8.2073	-0.278749	-1.34256	0.0205	0.0736506
FBgn0037065	CG12974	159.755	173.989	0.123134	0.760734	0.1887	0.377809
FBgn0037487	thw	32.7956	23.471	-0.482622	-2.82339	5e-05	0.000415003
FBgn0037709	CG8199	34.2016	26.6188	-0.361616	-1.46855	0.0117	0.046777
FBgn0038208	CG14355	0.579914	0.21911	-1.40418	-3.44373	5e-05	0.000415003
FBgn0038466	CG8907	91.4057	91.9641	0.00878692	0.0537794	0.92305	0.965125
FBgn0039313	CG11892	0.0974817	3.14375	5.01121	5.86616	5e-05	0.000415003
FBgn0039434	TwdlM	0.120311	0.297745	1.30731	0	1	1
FBgn0039728	CG7896	19.0134	17.0725	-0.155339	-0.898401	0.11055	0.260974
FBgn0039840	pHCl-2	10.2297	9.50052	-0.106693	-0.538716	0.34345	0.564916
FBgn0039872	salt	11.7373	66.9883	2.51281	7.17289	5e-05	0.000415003
FBgn0040321	GNBP3	76.0727	53.5203	-0.507292	-2.92606	5e-05	0.000415003
FBgn0040323	GNBP1	14.349	8.69139	-0.723287	-3.57384	5e-05	0.000415003
FBgn0050088,FBgn0050090	CG30088,CG30090	6.63299	2.53006	-1.39049	-4.59515	5e-05	0.000415003
FBgn0051198	CG31198	225.734	292.733	0.374961	2.38822	5e-05	0.000415003
FBgn0052473	CG32473	67.8408	59.8178	-0.18158	-1.11436	0.05035	0.146427
FBgn0066101	LpR1	28.8113	28.0743	-0.037382	-0.214849	0.71165	0.863501
FBgn0083123	Uhg5	7.10884	12.4731	0.811131	3.14171	5e-05	0.000415003
FBgn0085484	Pdxk	76.0773	249.088	1.71112	10.3903	5e-05	0.000415003
FBgn0260228	CG42502	22.8151	42.0541	0.88226	4.36275	5e-05	0.000415003
FBgn0263776	CG43693	30.7429	46.2532	0.589303	3.36063	5e-05	0.000415003
FBgn0003308	ry	6.52277	2.39606	-1.44482	-6.98053	5e-05	0.000415003
FBgn0011722	Tig	38.0297	41.3768	0.121695	0.754417	0.18185	0.36889
FBgn0024315	Picot	103.943	135.096	0.378194	2.31842	5e-05	0.000415003
FBgn0029148	NHP2	29.7592	39.4102	0.405232	1.97808	0.00065	0.00409634
FBgn0030091	CG7065	5.00905	4.99816	-0.00314087	-0.015879	0.97475	0.989417
FBgn0030679	CG8206	216.198	291.833	0.432793	2.66922	5e-05	0.000415003
FBgn0031869	CG18304	8.37971	9.39049	0.1643	0.914662	0.11085	0.26143
FBgn0034110	Atg9	27.4931	24.5748	-0.16189	-0.92018	0.1081	0.256977
FBgn0034191	CG6984	16.6046	11.3532	-0.548477	-2.54093	5e-05	0.000415003
FBgn0034971	CG3209	79.252	96.5176	0.284345	1.70774	0.0029	0.0149601
FBgn0035298	SCOT	272.394	132.792	-1.03652	-4.73151	5e-05	0.000415003
FBgn0035619	CG10592	575.85	640.466	0.153428	0.977363	0.08795	0.221558
FBgn0037635,FBgn0037636	CG9837,CG9821	118.26	171.093	0.532811	2.22942	0.0002	0.00145808
FBgn0051004	mesh	135.655	141.778	0.0636933	0.403764	0.4833	0.699145
FBgn0053329	Sp212	17.6481	20.3775	0.207459	1.08656	0.0577	0.161872
FBgn0054056,FBgn0054057	CG34056,CG34057	19.4937	27.3221	0.48706	2.52215	5e-05	0.000415003
FBgn0085311	CG34282	3425.12	2742.31	-0.320764	-2.04128	0.0003	0.00209111
FBgn0259748	CG42397	1.45637	1.98541	0.447061	0.994081	0.0873	0.220204
FBgn0259998	CG17571	205.332	718.313	1.80666	11.1435	5e-05	0.000415003
FBgn0003378	Sgs8	0.0690841	0.0887383	0.361203	0	1	1
FBgn0003965	v	51.6803	15.0046	-1.78421	-9.2907	5e-05	0.000415003
FBgn0015622	Cnx99A	56.2508	54.8723	-0.0357955	-0.206708	0.7156	0.865887
FBgn0022069	Nnp-1	6.87033	8.32845	0.27767	1.40133	0.0153	0.0580744
FBgn0028343	Ankle2	21.4547	15.191	-0.498076	-2.79875	5e-05	0.000415003
FBgn0028990	Spn27A	99.8618	79.4957	-0.329057	-1.73662	0.0026	0.0136486
FBgn0029095	aru	35.0779	29.1036	-0.269364	-1.56739	0.00725	0.0317132
FBgn0031043	NAA20	19.5991	21.7292	0.148847	0.741155	0.20025	0.394371
FBgn0031973	Spn28Dc	12.2207	12.3456	0.014667	0.073717	0.89825	0.95421
FBgn0032195	CG4908	12.6111	15.7132	0.317284	1.55017	0.00735	0.0321047
FBgn0032373	Vha100-5	164.089	139.337	-0.235905	-1.48281	0.01025	0.041954
FBgn0033153	Gadd45	19.8838	24.2281	0.285085	1.49075	0.0092	0.0383757
FBgn0033732	CG13157	0.122692	0.0908891	-0.432864	0	1	1
FBgn0034140	Lst	203.965	87.568	-1.21984	-7.1018	5e-05	0.000415003
FBgn0035515	CG14997	69.2234	47.5038	-0.543216	-3.11757	5e-05	0.000415003
FBgn0036663	CG9674	43.8512	70.7242	0.689588	4.18265	5e-05	0.000415003
FBgn0036833	CG3819	1499.69	839.969	-0.836253	-5.22918	5e-05	0.000415003
FBgn0037632	CCT7	37.075	37.5881	0.0198277	0.107814	0.85085	0.936876
FBgn0039086	CG16732	10.7022	14.6533	0.453323	2.26688	0.0001	0.000784221
FBgn0039099	GILT2	12.2275	10.5476	-0.213212	-0.864643	0.1323	0.295974
FBgn0040717	Nplp4	3735.54	3574.58	-0.063543	-0.391866	0.49925	0.71196
FBgn0040817	CG14132	91.0628	55.5706	-0.712541	-3.90582	5e-05	0.000415003
FBgn0051869	CG31869	3.21579	2.96959	-0.114908	-0.524471	0.3586	0.580541
FBgn0052425	CG32425	20.3006	38.1278	0.909323	4.3791	5e-05	0.000415003
FBgn0052512	CG32512	5.25125	12.9481	1.30201	4.31194	5e-05	0.000415003
FBgn0053093	CG33093	5.18147	3.01039	-0.783411	-2.70757	5e-05	0.000415003
FBgn0285954	caz	31.8996	33.2167	0.0583716	0.323001	0.57145	0.769274
FBgn0002524	lace	29.1983	30.9985	0.0863149	0.491119	0.39115	0.6165
FBgn0004914	Hnf4	30.4958	21.8354	-0.481943	-2.64189	5e-05	0.000415003
FBgn0023129	aay	49.4557	137.961	1.48005	6.69633	5e-05	0.000415003
FBgn0028426	JhI-1	3.63955	4.294	0.238563	1.08191	0.0586	0.163759
FBgn0032213	CG5390	106.075	67.4544	-0.653101	-3.83752	5e-05	0.000415003
FBgn0032298	CG6724	7.47817	7.43269	-0.00880197	-0.0399518	0.9484	0.977791
FBgn0034509,FBgn0043534,FBgn0043535	Obp57c,Obp57b,Obp57a	5.01228	4.99519	-0.00492889	-0.0113945	0.98585	0.993898
FBgn0035142	Hipk	21.5575	22.8097	0.0814552	0.470984	0.4111	0.635975
FBgn0037140	SLC22A	28.3128	7.51249	-1.91409	-8.40208	5e-05	0.000415003
FBgn0037934,FBgn0037935	CG6830,CG6834	n/a	n/a	n/a	n/a	n/a	n/a
FBgn0038353	CG5399	899.898	955.526	0.0865339	0.5481	0.34165	0.56294
FBgn0038603	PKD	26.2714	23.1871	-0.180169	-0.903557	0.1187	0.274438
FBgn0039257	tnc	21.3804	20.8481	-0.0363692	-0.224159	0.6937	0.852184
FBgn0039486	caix	52.896	79.2591	0.583418	3.27412	5e-05	0.000415003
FBgn0250907	Cht10	9.51157	10.0619	0.0811442	0.390921	0.4986	0.711293
FBgn0000533	ea	22.3867	26.8229	0.260823	1.37527	0.0155	0.0587242
FBgn0001301	kel	12.0434	14.1756	0.235166	1.33722	0.0193	0.0702685
FBgn0001341	l(1)1Bi	2.60235	2.69693	0.0514996	0.119851	0.84	0.931927
FBgn0015240	Hr96	29.8548	48.0932	0.687867	4.0256	5e-05	0.000415003
FBgn0030481	CG1662	18.5732	19.7094	0.0856605	0.431989	0.44805	0.670813
FBgn0031940	CG7214	294.498	347.097	0.237079	1.47453	0.01085	0.0440266
FBgn0032422	atilla	205.827	171.74	-0.261206	-1.32235	0.0218	0.0774562
FBgn0033557	CG12325	4.02819	4.65356	0.208203	0.918077	0.10975	0.259737
FBgn0036035	CG18178	7.94786	9.31299	0.228678	1.01852	0.07685	0.200805
FBgn0036951	CG7017	499.439	476.582	-0.067584	-0.429165	0.45495	0.676998
FBgn0262838	CG43202	16.4899	8.82377	-0.902118	-2.49395	5e-05	0.000415003
FBgn0264979	CG4267	39.8525	34.5063	-0.20781	-1.11423	0.0476	0.140265
FBgn0020639,FBgn0052405	Lcp65Af,Cpr65Av	n/a	n/a	n/a	n/a	n/a	n/a
FBgn0026721	fat-spondin	49.4142	34.534	-0.516906	-2.94047	5e-05	0.000415003
FBgn0027793	CG14787	20.0144	6.93843	-1.52836	-6.46944	5e-05	0.000415003
FBgn0031703	CG12512	74.4922	38.2709	-0.96084	-5.61554	5e-05	0.000415003
FBgn0034215	Mtap	30.2681	40.2041	0.409543	2.19772	5e-05	0.000415003
FBgn0035501	CG1299	42.7223	39.0523	-0.129582	-0.735199	0.1938	0.385331
FBgn0037301	Mms19	9.05367	8.03157	-0.17282	-0.893033	0.1177	0.272848
FBgn0037327	PEK	11.8881	12.3404	0.0538721	0.295973	0.6034	0.792766
FBgn0051523	CG31523	97.4756	121.852	0.322018	1.98582	0.00035	0.00240129
FBgn0051668,FBgn0053124	CG31668,CG33124	n/a	n/a	n/a	n/a	n/a	n/a
FBgn0086347	Myo31DF	69.6415	87.0373	0.321687	2.00326	0.0008	0.00489285
FBgn0262743	Fs(2)Ket	14.3928	15.5251	0.10926	0.574772	0.3218	0.541322
FBgn0010803	TrpRS	17.0539	16.6404	-0.0354176	-0.182884	0.7498	0.885193
FBgn0027602	CG8611	3.35216	3.27774	-0.0323889	-0.14971	0.7896	0.905513
FBgn0033584	CG7737	6.56761	10.0795	0.617981	1.75908	0.00505	0.0236647
FBgn0034733	CG4752	19.7663	19.1144	-0.0483822	-0.276575	0.62665	0.80689
FBgn0037129	CG14565	5.74372	9.39548	0.709981	2.88862	5e-05	0.000415003
FBgn0038136	CG8774	57.7463	62.2318	0.107924	0.653836	0.24725	0.45539
FBgn0038613	Vha100-4	29.2368	30.5113	0.0615563	0.342658	0.5504	0.75279
FBgn0087002	apolpp	235.958	249.069	0.0780148	0.479061	0.4064	0.631982
FBgn0259101	CG42249	109.796	165.363	0.590801	3.63635	5e-05	0.000415003
FBgn0263705	Myo10A	7.47378	5.92981	-0.333851	-1.85373	0.00115	0.00675307
FBgn0283494	Adk2	344.012	419.569	0.28645	1.77638	0.0018	0.00994882
FBgn0283499	InR	10.2296	11.5713	0.177805	1.04919	0.06785	0.18308
FBgn0030321	CG1703	18.9392	23.319	0.300131	1.63043	0.0049	0.0230502
FBgn0031374	Wdr62	38.8635	38.2655	-0.0223724	-0.13809	0.8108	0.917601
FBgn0033292	Cyp4ad1	52.1503	55.2424	0.083099	0.476211	0.40365	0.629307
FBgn0035293	CG5687	4.99729	5.05635	0.0169507	0.0805084	0.8908	0.951505
FBgn0037123	CG14569	0.990458	5.91127	2.5773	6.48707	5e-05	0.000415003
FBgn0038139	PK2-R2	20.3203	13.9363	-0.544073	-2.79608	5e-05	0.000415003
FBgn0038380	CG14877	n/a	n/a	n/a	n/a	n/a	n/a
FBgn0039627	CG11837	5.77107	6.95077	0.268334	1.08108	0.0609	0.168491
FBgn0053965	CG33965	9.55589	18.1023	0.921708	4.20424	5e-05	0.000415003
FBgn0086558	Ubi-p5E	179.741	174.375	-0.0437205	-0.273224	0.63605	0.813596
FBgn0285917	sbb	11.0188	9.11306	-0.273955	-1.49231	0.0102	0.0418053
FBgn0026415	Idgf4	392.85	389.766	-0.0113708	-0.072018	0.89465	0.953479
FBgn0033222	CG12824	50.2689	33.2265	-0.597333	-2.89016	5e-05	0.000415003
FBgn0035412	CG14957	116.881	109.875	-0.0891788	-0.400082	0.4828	0.699145
FBgn0037137	Nopp140	13.0265	14.4935	0.15395	0.418244	0.46295	0.682992
FBgn0270926	AsnS	3.68795	5.49392	0.575016	0.90583	0.11815	0.27358
FBgn0013770,FBgn0261975	Cp1,CG42806	470.399	413.305	-0.18668	-1.14507	0.0463	0.137461
FBgn0032216	Usp14	33.2763	35.5501	0.0953597	0.525249	0.3572	0.579271
FBgn0034628	Acox57D-p	28.3151	14.1681	-0.998931	-5.19216	5e-05	0.000415003
FBgn0035213	CG2199	6.74113	8.12887	0.270064	1.3385	0.02095	0.074937
FBgn0036605	CG13041	0	0.0876855	n/a	0	1	1
FBgn0036816	Indy	110.95	148.716	0.422659	2.61983	5e-05	0.000415003
FBgn0038734	CG11453	30.8244	37.3814	0.278249	1.55261	0.0065	0.0290457
FBgn0038968	CG12499	3.21436	3.28653	0.0320364	0.161774	0.77455	0.898193
FBgn0038989	CG6937	12.1833	12.1516	-0.00375906	-0.0178469	0.97535	0.989533
FBgn0040582	CG5791	123.792	148.928	0.266698	1.31971	0.0196	0.0710435
FBgn0086909	CG31751	35.7125	35.5744	-0.0055888	-0.0245862	0.9642	0.98449
FBgn0261286	Mat89Ba	3.59385	3.3396	-0.105859	-0.484029	0.4063	0.631907
FBgn0028518	CG18480	28.0165	31.5437	0.171078	0.963711	0.09485	0.234081
FBgn0031304	CG4552	19.4755	32.9928	0.760492	4.2469	5e-05	0.000415003
FBgn0033355	CG13748	17.0062	8.51535	-0.997921	-4.06871	5e-05	0.000415003
FBgn0033377	Pmm45A	24.2011	20.7255	-0.223671	-1.23697	0.02965	0.0981323
FBgn0033437	CG12926	16.109	20.6655	0.359358	1.54083	0.00705	0.0310048
FBgn0034067	CG8399	71.999	63.9956	-0.170005	-1.02753	0.07395	0.195315
FBgn0036502	CG7841	9.32127	11.7117	0.32935	1.53961	0.0079	0.0339492
FBgn0037835	CG14687	59.6374	84.4434	0.501769	2.70512	5e-05	0.000415003
FBgn0052207,FBgn0062928	CR32207,pncr009:3L	31.3597	25.3905	-0.304625	-1.48681	0.00815	0.0347063
FBgn0259219	CG42319	180.622	126.741	-0.511087	-2.98608	5e-05	0.000415003
FBgn0000042	Act5C	1666.11	1563.14	-0.0920358	-0.568082	0.32	0.539204
FBgn0028533	CG7953	0	2020.78	0	0	1	1
FBgn0031184	CG14615	28.3209	34.9312	0.302652	1.30306	0.0243	0.0842575
FBgn0032809	CG13078	0.849852	1.19518	0.49195	1.07262	0.06345	0.174206
FBgn0033205	CG2064	10.0954	9.32928	-0.113864	-0.313692	0.5854	0.779689
FBgn0034828	CG13545	22.2736	9.9275	-1.16583	-0.764243	0.2374	0.443894
FBgn0051697,FBgn0053116	CG31697,CG33116	14.6986	21.6705	0.56005	2.68335	5e-05	0.000415003
FBgn0086912	mbm	6.36103	6.83485	0.103649	0.472935	0.41135	0.636114
FBgn0261524	lic	14.9904	14.2955	-0.0684728	-0.354451	0.53205	0.738432
FBgn0284253	LeuRS	10.7614	13.5957	0.337279	1.84625	0.0014	0.00800206
FBgn0019982	Gs1l	31.665	39.7516	0.328124	1.70718	0.0031	0.015858
FBgn0028920	CG8997	0	3774.61	0	0	1	1
FBgn0031327	CG5397	15.7173	17.168	0.127361	0.670541	0.24395	0.45142
FBgn0031399	mio	22.0108	18.8016	-0.227358	-1.27033	0.0253	0.0870092
FBgn0032397	Tom70	11.402	11.9226	0.0644195	0.326682	0.57195	0.769778
FBgn0036133	CG7638	13.5748	15.4813	0.1896	0.977854	0.09265	0.229998
FBgn0037204	CG11131	559.381	653.775	0.224962	1.4216	0.01445	0.0555378
FBgn0039711	CG7824	20.4811	17.0227	-0.266831	-1.32177	0.02075	0.0744394
FBgn0023550,FBgn0053548	FarO,SmydA-8	n/a	n/a	n/a	n/a	n/a	n/a
FBgn0030151	CG1354	110.609	121.124	0.131012	0.786467	0.17235	0.356661
FBgn0031004	CG7992	78.7561	87.596	0.153472	0.880698	0.12295	0.28118
FBgn0040253	Ugt86Dg	0.89272	2.12629	1.25206	3.64002	5e-05	0.000415003
FBgn0040532	CG8369	150.144	118.767	-0.338218	-1.72994	0.0028	0.0145116
FBgn0015791	Rab14	38.8803	44.6179	0.198583	1.05627	0.06405	0.175302
FBgn0019661	roX1	122.004	131.448	0.107559	0.647756	0.262	0.472172
FBgn0031001	CG7884	0.47856	0.641554	0.422871	0.56024	0.31885	0.537988
FBgn0036196	CG11658	30.0145	30.1847	0.00815345	0.0461991	0.935	0.971059
FBgn0036372	Abp1	16.6763	23.8947	0.518892	2.84374	5e-05	0.000415003
FBgn0039006	Cyp6d4	19.5469	15.5446	-0.330532	-1.73398	0.0025	0.0132316
FBgn0039697	CG7834	307.727	231.404	-0.411237	-2.26414	5e-05	0.000415003
FBgn0040252	Ugt86Dh	11.1807	9.51896	-0.232141	-1.128	0.04865	0.142398
FBgn0051410	Npc2e	1193.26	1419.59	0.250563	1.51631	0.00755	0.0328025
FBgn0052667	ssp7	211.151	63.4916	-1.73364	-5.84193	5e-05	0.000415003
FBgn0064237	Idgf5	47.7504	30.5822	-0.64282	-3.54544	5e-05	0.000415003
FBgn0262146	MtnE	403.66	442.621	0.13293	0.744512	0.1932	0.384576
FBgn0000116	Argk	3493.63	2311.54	-0.595875	-3.60133	5e-05	0.000415003
FBgn0024807	DIP1	42.1499	53.6052	0.346844	2.06726	0.00035	0.00240129
FBgn0026196	nop5	21.2197	27.9629	0.398109	1.87905	0.00095	0.00569627
FBgn0028744	CG5033	9.46982	10.9098	0.204212	1.04894	0.0699	0.187617
FBgn0038179	CG9312	17.9243	15.3073	-0.227692	-1.03329	0.07295	0.193678
FBgn0039453	CG6403	717.363	784.462	0.129	0.80324	0.15805	0.336641
FBgn0051741	CG31741	29.7742	1.60293	-4.21528	-10.0483	5e-05	0.000415003
FBgn0052249	CG32249	614.506	336.123	-0.870438	-5.40807	5e-05	0.000415003
FBgn0261554	CG42672	12.0797	25.0488	1.05216	5.74055	5e-05	0.000415003
FBgn0031500	CG17221	10.5406	27.1047	1.36259	6.64347	5e-05	0.000415003
FBgn0034647	pirk	14.4981	16.9242	0.223225	1.09708	0.05765	0.161806
FBgn0035091	CG3829	32.5364	20.9135	-0.637615	-2.00597	0.00145	0.00822631
FBgn0035499	Chd64	292.103	336.827	0.205529	1.28744	0.02555	0.0876963
FBgn0039308,FBgn0039309	CG11889,CG11891	12.8497	25.5138	0.989545	4.82274	5e-05	0.000415003
FBgn0263039	CR43334	0.0526611	0.0950799	0.852403	0	1	1
FBgn0264953	Piezo	16.089	18.378	0.191903	1.16226	0.0417	0.127107
FBgn0031849,FBgn0031850	CG11327,Tsp	n/a	n/a	n/a	n/a	n/a	n/a
FBgn0032646	mEFTs	25.1811	26.5866	0.078359	0.3602	0.5283	0.735984
FBgn0033720,FBgn0033721,FBgn0050047,FBgn0053012	CG13160,CG13159,CG30047,CG33012	n/a	n/a	n/a	n/a	n/a	n/a
FBgn0036334	CG11267	108.056	149.302	0.466451	2.57391	5e-05	0.000415003
FBgn0037128	CG14572	52.8173	89.9728	0.768478	4.22477	5e-05	0.000415003
FBgn0039941	CG17167	23.6505	22.4144	-0.0774446	-0.407186	0.47925	0.695467
FBgn0026428	HDAC6	56.1204	27.5367	-1.02717	-6.06269	5e-05	0.000415003
FBgn0030177	CG2972	12.8398	13.472	0.0693402	0.314622	0.5837	0.778309
FBgn0032639	CG18563	26.5799	9.69099	-1.45562	-2.73459	5e-05	0.000415003
FBgn0037955	CG6950	86.1067	109.107	0.341546	2.03005	0.00065	0.00409634
FBgn0038341	AdamTS-A	7.2966	9.02066	0.306008	1.63909	0.00465	0.0220609
FBgn0040759	CG13177	13.1683	47.1066	1.83886	8.1103	5e-05	0.000415003
FBgn0261479	nero	22.3053	16.967	-0.394649	-1.95558	0.0007	0.0043642
FBgn0263706	CG43658	5.10874	5.30736	0.0550256	0.294893	0.60825	0.795004
FBgn0005278	Sam-S	413.288	283.191	-0.545371	-3.31264	5e-05	0.000415003
FBgn0010482	l(2)01289	87.9496	169.171	0.943736	5.88539	5e-05	0.000415003
FBgn0033482	CG1371	15.4717	17.903	0.210566	1.18412	0.0371	0.116095
FBgn0033688	Prp8	12.6014	13.9342	0.145039	0.849031	0.1308	0.293478
FBgn0036927	Gabat	22.9263	21.3812	-0.100659	-0.352856	0.5482	0.750826
FBgn0002440	l(3)mbn	89.3419	72.7437	-0.296514	-1.77088	0.00265	0.0138694
FBgn0033725	Cpr49Ac	15.3889	5.8287	-1.40064	-5.99565	5e-05	0.000415003
FBgn0035770	pst	136.298	189.991	0.479167	3.01251	5e-05	0.000415003
FBgn0036592	CG13049	1.08366	0.555962	-0.962859	-1.66351	0.00745	0.0324488
FBgn0039316	CG11893	32.9384	18.9541	-0.797265	-4.15403	5e-05	0.000415003
FBgn0042206	GstD10	59.8404	15.7577	-1.92507	-9.45685	5e-05	0.000415003
FBgn0259726,FBgn0259727	CG42380,CG42381	31.967	31.713	-0.0115106	-0.0604461	0.91545	0.962469
FBgn0003062	Fib	24.4679	28.4606	0.218075	1.14685	0.045	0.134747
FBgn0010040	GstD4	0.44452	0.40154	-0.146704	-0.18328	0.7755	0.898698
FBgn0011296	l(2)efl	353.081	218.76	-0.690653	-3.96752	5e-05	0.000415003
FBgn0034624	CG17974	13.6716	7.33013	-0.899276	-3.90813	5e-05	0.000415003
FBgn0038450	CG17560	4.85637	13.4951	1.47449	5.8047	5e-05	0.000415003
FBgn0039644	CG11897	5.86719	6.37389	0.119504	0.624919	0.2723	0.485015
FBgn0032187	CG4839	13.595	19.5948	0.527401	2.8186	5e-05	0.000415003
FBgn0033970	CG10205	40.5639	38.7628	-0.0655241	-0.340584	0.554	0.756107
FBgn0036157	CG7560	3.85431	1.28901	-1.58021	-4.64357	5e-05	0.000415003
FBgn0037127	CG14566	93.3248	229.261	1.29666	7.36208	5e-05	0.000415003
FBgn0263083	CG43351	170.437	225.324	0.402761	1.68437	0.00455	0.0216621
FBgn0000405	CycB	4.0035	3.39579	-0.237517	-1.05785	0.0647	0.176449
FBgn0023549	Mct1	11.067	20.1788	0.86657	4.42651	5e-05	0.000415003
FBgn0033216	CG1946	0.398039	0.439215	0.142017	0.249259	0.65815	0.82826
FBgn0034802	CG3800	115.889	150.672	0.37867	2.33205	0.0001	0.000784221
FBgn0036124	CG7839	5.47971	6.47095	0.23988	1.21631	0.034	0.108903
FBgn0040319	Gclc	70.6076	60.8622	-0.214277	-1.25809	0.02875	0.0959589
FBgn0040507	ACXD	7.41259	7.21375	-0.0392296	-0.207414	0.7222	0.868715
FBgn0019660	roX2	12.2698	9.1086	-0.429808	-1.46435	0.01005	0.0412874
FBgn0033936	CG17386	0.0975038	0.252684	1.3738	0	1	1
FBgn0015245	Hsp60A	80.3118	81.9833	0.0297174	0.181014	0.75135	0.886081
FBgn0034534	maf-S	96.5288	104.486	0.114283	0.615083	0.28095	0.49487
FBgn0039519	Cyp6a18	17.1925	7.32195	-1.23148	-5.82736	5e-05	0.000415003
FBgn0039807	CG15546	18.717	18.0296	-0.0539787	-0.284256	0.62205	0.80389
FBgn0051221	CG31221	6.52769	9.01843	0.466305	2.01574	0.0009	0.00542842
FBgn0013269	FK506-bp1	30.9104	38.1184	0.302396	1.26753	0.02585	0.0884529
FBgn0027375	RecQ5	13.0717	15.5112	0.246865	1.01375	0.0767	0.200628
FBgn0034428	CG18606	0.0886544	0.172278	0.958478	0	1	1
FBgn0039087	CG10168	1.50069	3.48727	1.21647	4.33906	5e-05	0.000415003
FBgn0263850	CG43711	0.0466713	0	n/a	0	1	1
FBgn0019938	RpI1	6.88637	8.53452	0.309568	1.60145	0.0058	0.0264988
FBgn0031937	CG13795	n/a	n/a	n/a	n/a	n/a	n/a
FBgn0033624	CG12384	409.711	357.499	-0.196666	-1.16308	0.042	0.127671
FBgn0034275	CG5002	4.32984	12.2105	1.49573	6.92884	5e-05	0.000415003
FBgn0037698	CG16779	1.38245	2.38237	0.785166	3.8374	5e-05	0.000415003
FBgn0037817	Cyp12e1	26.8536	23.6241	-0.184858	-0.990906	0.08265	0.211752
FBgn0263987	spoon	26.6635	36.1845	0.440508	2.57328	5e-05	0.000415003
FBgn0030803	CG4880	5.49103	5.28235	-0.0558981	-0.238006	0.67855	0.842462
FBgn0034407	DptB	177.946	155.08	-0.198431	-0.91191	0.1096	0.259583
FBgn0034422	CG7137	5.41903	5.15902	-0.070937	-0.286287	0.6103	0.796066
FBgn0035413	CG14958	21.4064	12.9799	-0.721761	-2.52263	5e-05	0.000415003
FBgn0039131	CG12268	3.07831	7.33201	1.25207	5.27841	5e-05	0.000415003
FBgn0259716	CG42370	5.82035	4.15943	-0.484721	-0.956302	0.0914	0.227866
FBgn0025373	Fpps	22.6291	38.2217	0.756213	3.59273	5e-05	0.000415003
FBgn0034753	CG2852	384.121	334.225	-0.200741	-1.24096	0.03135	0.102209
FBgn0035547	CG15022	0.126479	0.359332	1.50642	1.46227	0.039	0.120499
FBgn0035626	lin-28	6.53196	7.96279	0.285758	1.20072	0.0378	0.117564
FBgn0036199	Bmcp	16.776	26.0464	0.634683	3.33722	5e-05	0.000415003
FBgn0038679	CG6040	8.50772	9.6206	0.177354	0.992649	0.08005	0.206562
FBgn0039207	CG5789	7.3578	11.3918	0.630649	2.81124	5e-05	0.000415003
FBgn0086346	ALiX	91.2629	77.9721	-0.227071	-1.38715	0.0151	0.0575296
FBgn0032282	CG7299	645.711	960.442	0.57281	3.46845	5e-05	0.000415003
FBgn0033601	Cpr47Ed	0.236324	0.541166	1.19531	1.06585	0.0742	0.195722
FBgn0035735	Cpr65Ea	0.431051	0.716106	0.732314	0.814654	0.18425	0.37246
FBgn0037627	CG13318	7.7188	5.55363	-0.474946	-2.0173	0.00025	0.00178014
FBgn0033760	CG8785	30.7905	84.209	1.45149	8.35015	5e-05	0.000415003
FBgn0034443	cer	68.9853	76.5235	0.149615	0.758572	0.18445	0.372803
FBgn0034718	wdp	67.2291	81.4275	0.27643	1.68672	0.0037	0.0183143
FBgn0027600	obst-B	50.5366	53.3778	0.0789092	0.435783	0.44395	0.668022
FBgn0031653	Jon25Biii	9574.38	4218.43	-1.18247	-7.12252	5e-05	0.000415003
FBgn0038197	foxo	34.9998	36.3212	0.0534647	0.24048	0.673	0.83919
FBgn0265831	CR44620	4.88705	2.6982	-0.856963	-1.38162	0.02155	0.0767017
FBgn0011705	rost	16.8302	20.9368	0.314993	1.60116	0.0053	0.0245819
FBgn0024734,FBgn0284225	PRL-1,CG46309	74.2998	102.045	0.45777	2.80107	5e-05	0.000415003
FBgn0030775	CG9673	299.6	304.319	0.0225451	0.0827219	0.88635	0.950488
FBgn0053494	CG33494	21.4098	28.2799	0.40151	1.17657	0.04205	0.127791
FBgn0265577	CR44404	136.856	201.199	0.555964	0.540239	0.4012	0.626606
FBgn0033777	CG17574	186.823	238.534	0.352527	2.07711	0.0001	0.000784221
FBgn0033906	CG8331	178.016	215.548	0.276	1.47453	0.00885	0.0371311
FBgn0036321	CG14120	46.0182	61.9743	0.429465	0.885221	0.12325	0.28176
FBgn0038460	CG18622	14.2459	8.11104	-0.812587	-3.36952	5e-05	0.000415003
FBgn0039877	CG2118	32.2175	24.3035	-0.40668	-1.18398	0.04095	0.125352
FBgn0042701	CR12628	13.8992	12.194	-0.188838	-0.755163	0.1868	0.375319
FBgn0043456	CG4747	37.1596	39.0811	0.0727374	0.424353	0.46	0.681444
FBgn0021979,FBgn0261363	l(2)k09913,PPO3	65.9566	77.6676	0.235797	1.35746	0.0182	0.0671231
FBgn0028573	prc	48.4796	73.073	0.591959	3.58827	5e-05	0.000415003
FBgn0030796	CG4829	11.9226	13.7538	0.206132	1.09557	0.05525	0.157053
FBgn0032819	CG10463	4.18395	4.63604	0.148027	0.636381	0.26525	0.476694
FBgn0036980	RhoBTB	30.0127	25.7985	-0.218286	-1.25816	0.02805	0.0943437
FBgn0038783	CG4367	151.917	117.421	-0.371587	-2.12979	0.0002	0.00145808
FBgn0043841	vir-1	348.646	338.214	-0.0438256	-0.271042	0.63635	0.813724
FBgn0085359	CG34330	145.169	235.312	0.696843	3.98621	5e-05	0.000415003
FBgn0261461	RhoGAP18B	25.0598	18.7573	-0.417922	-2.12394	0.0002	0.00145808
FBgn0016059,FBgn0034259	Sema1b,P32	n/a	n/a	n/a	n/a	n/a	n/a
FBgn0032198	eEF1delta	104.505	167.02	0.676448	3.93219	5e-05	0.000415003
FBgn0033356,FBgn0053199	CG8229,CG33199	210.869	270.894	0.361381	2.20167	5e-05	0.000415003
FBgn0033594	CG13226	1.02308	0.446208	-1.19714	-2.17396	0.00105	0.00622264
FBgn0036949	CG7290	873.939	725.389	-0.268777	-1.7068	0.0032	0.0162945
FBgn0039302	Nup358	10.6446	11.2308	0.0773377	0.451435	0.43505	0.659834
FBgn0031145	Ntf-2	71.8932	79.044	0.1368	0.718847	0.2127	0.409846
FBgn0032919	CG9253	17.0659	22.2544	0.382974	1.817	0.0017	0.00949918
FBgn0034756	Cyp6d2	9.46126	4.811	-0.975695	-3.86076	5e-05	0.000415003
FBgn0035553	CG13722	7.46229	17.5183	1.23117	4.0483	5e-05	0.000415003
FBgn0036538	CG15715	69.4224	85.3602	0.298162	1.6009	0.00525	0.0244055
FBgn0036940	obst-J	121.362	107.176	-0.179332	-0.86651	0.1297	0.291813
FBgn0038321	CG6218	13.5362	15.7044	0.214352	0.452066	0.4295	0.654339
FBgn0042179	CG18869	17.6203	16.1343	-0.127105	-0.665829	0.2486	0.456913
FBgn0051116	ClC-a	12.0624	20.8028	0.786266	4.39191	5e-05	0.000415003
FBgn0054026	CG34026	800.877	475.593	-0.751853	-4.31862	5e-05	0.000415003
FBgn0002869	MtnB	115.114	563.062	2.29023	11.8246	5e-05	0.000415003
FBgn0016041	Tom40	33.0457	42.1938	0.352571	1.94089	0.00085	0.00516506
FBgn0034201	CG17290	1.9436	5.03729	1.37392	1.76427	0.00635	0.0285633
FBgn0037721	CG9427	31.4387	21.2281	-0.566566	-2.79373	5e-05	0.000415003
FBgn0032001,FBgn0032002	CG8360,CG8353	111.425	106.257	-0.0685105	-0.384391	0.50355	0.715682
FBgn0035985	Cpr67B	199.581	301.451	0.594946	3.62932	5e-05	0.000415003
FBgn0038292	CG3987	134.023	144.733	0.110913	0.483309	0.3994	0.62499
FBgn0038610	CG7675	67.7466	82.103	0.277285	1.5824	0.00575	0.0262999
FBgn0027582	CG6230	16.4926	14.6755	-0.168416	-0.950566	0.1005	0.244034
FBgn0266019	rudhira	165.877	178.54	0.106132	0.21401	0.71125	0.863358
FBgn0039868	CG11563	9.93205	12.1651	0.292588	0.876821	0.1308	0.293478
FBgn0053120	CG33120	7.44638	6.18169	-0.268538	-1.24197	0.0301	0.0991921
FBgn0038873	CG5892	0.757321	38.6356	5.67288	20.4713	5e-05	0.000415003
FBgn0259938	cwo	15.3059	24.5059	0.679041	3.23506	5e-05	0.000415003
FBgn0263258	chas	7.68611	8.36592	0.122271	0.655528	0.25365	0.462993
FBgn0030272	CG15201	54.1473	47.8823	-0.177397	-0.855974	0.1379	0.304601
FBgn0030828	CG5162	19.7302	27.2136	0.463918	2.43655	5e-05	0.000415003
FBgn0262035	CG42846	156.908	191.177	0.28499	1.60696	0.00485	0.0228766
FBgn0262794	CG43175	9.42033	8.25129	-0.191157	-0.578072	0.30525	0.523053
FBgn0263231	bel	36.9446	45.5461	0.301967	1.77638	0.00175	0.00971639
FBgn0266570	CG2982	11.1516	10.8457	-0.0401304	-0.206296	0.7165	0.866074
FBgn0028399	TMS1	88.853	82.3188	-0.110198	-0.654262	0.25585	0.465155
FBgn0034093	CG15706	8.42683	17.3731	1.04379	4.19155	5e-05	0.000415003
FBgn0034951	CG3860	35.3671	37.7261	0.0931529	0.525518	0.3528	0.574498
FBgn0259214	PMCA	124.55	172.889	0.473127	2.92279	5e-05	0.000415003
FBgn0005777,FBgn0037744	PpD3,CG8417	n/a	n/a	n/a	n/a	n/a	n/a
FBgn0033631	Sod3	148.79	185.072	0.314806	1.84337	0.0014	0.00800206
FBgn0034734	CG4554	1.98435	2.12031	0.0956102	0.471118	0.4154	0.640277
FBgn0040338	TfIIA-S-2	2.81747	1.96198	-0.522087	-1.0626	0.0672	0.181888
FBgn0033294	Mal-A4	428.903	214.853	-0.997305	-6.30161	5e-05	0.000415003
FBgn0037232	Suv3	5.3116	6.19711	0.22245	0.977316	0.0866	0.218981
FBgn0036359	CG14105	29.3764	23.785	-0.304608	-1.4308	0.0125	0.049506
FBgn0039817	CG15553	2.18679	4.98353	1.18835	4.66324	5e-05	0.000415003
FBgn0053460	CG33460	5.03042	5.91892	0.234655	0.868147	0.12505	0.284598
FBgn0026619	Taz	12.7005	22.3811	0.817391	3.99673	5e-05	0.000415003
FBgn0033352	PAN2	24.1675	22.4893	-0.103827	-0.608035	0.29345	0.509214
FBgn0034447	CG7744	5.12459	4.55059	-0.171385	-0.797193	0.1585	0.337188
FBgn0035969	CG4476	0.477795	0.524559	0.134714	0.338799	0.5608	0.760042
FBgn0036254	CG5645	3.7809	5.40291	0.515007	1.61362	0.00555	0.0254804
FBgn0039085	CG10170	31.739	37.0635	0.223744	1.24433	0.0296	0.0980199
FBgn0039820	CG15554	14.1178	22.8673	0.695769	3.17691	5e-05	0.000415003
FBgn0013680	mt:ND2	17.2968	21.0174	0.281084	1.29046	0.02005	0.0723742
FBgn0033033	scaf	69.7079	89.64	0.36282	2.21106	5e-05	0.000415003
FBgn0052379	CG32379	6.84318	11.0094	0.685992	3.03024	5e-05	0.000415003
FBgn0020641,FBgn0020642	Lcp65Ad,Lcp65Ac	n/a	n/a	n/a	n/a	n/a	n/a
FBgn0037230	CG9780	67.9737	42.7849	-0.667874	-2.80604	5e-05	0.000415003
FBgn0039690	CG1969	62.2089	41.3617	-0.588826	-3.15313	5e-05	0.000415003
FBgn0030688	CG8952	232.3	332.771	0.51854	3.02479	5e-05	0.000415003
FBgn0038306	Art3	7.26268	8.90067	0.293412	1.38489	0.0156	0.0590116
FBgn0040777	CG14767	111.173	93.7669	-0.245651	-1.49568	0.0095	0.0393719
FBgn0259733	tal-AA	9.82064	11.2565	0.196871	0.937661	0.10215	0.247157
FBgn0030343	ATP7	9.97704	11.5591	0.212345	0.898869	0.1174	0.272359
FBgn0038481	CG17475	88.8271	79.6418	-0.157473	-0.898655	0.1181	0.273568
FBgn0261535	l(2)34Fd	4.75813	5.04658	0.0849088	0.375405	0.51425	0.724321
FBgn0029831	CG5966	8.40922	5.50266	-0.611843	-2.97153	5e-05	0.000415003
FBgn0032082	CG18088	0.622381	1.11229	0.837662	2.01639	0.00055	0.00354657
FBgn0039494	grass	38.5379	32.7243	-0.235915	-1.27643	0.02425	0.0841079
FBgn0040367	CG11382	0.428518	0.614537	0.520145	0.692449	0.23045	0.434528
FBgn0284436	CCT8	45.5402	46.5618	0.0320086	0.183836	0.7493	0.884688
FBgn0003257	r-l	11.12	28.6286	1.3643	2.47269	5e-05	0.000415003
FBgn0028562	sut2	5.28893	5.30755	0.00507208	0.0216189	0.9709	0.987786
FBgn0031432	Cyp309a1	18.676	7.25988	-1.36317	-6.59593	5e-05	0.000415003
FBgn0053113	Rtnl1	316.49	419.293	0.405798	2.40886	5e-05	0.000415003
FBgn0004369	Ptp99A	11.5905	11.9984	0.0498993	0.272442	0.64105	0.816276
FBgn0037842	CG6567	23.1088	26.5288	0.199115	0.996159	0.0749	0.1971
FBgn0039755,FBgn0039756	CG15531,CG9743	n/a	n/a	n/a	n/a	n/a	n/a
FBgn0040091	Ugt58Fa	5.83717	5.11958	-0.189243	-0.827805	0.14915	0.323088
FBgn0002031	l(2)37Cc	86.2859	87.0682	0.0130211	0.0762342	0.89445	0.953404
FBgn0027359	Tim8	50.7352	65.4852	0.368181	1.91468	0.00115	0.00675307
FBgn0027586	CG5867	60.0976	79.026	0.395019	2.21248	5e-05	0.000415003
FBgn0030157	CG1468	148.619	130.58	-0.18668	-1.06763	0.0646	0.176255
FBgn0047095	CG33939	5.34598	7.31375	0.452156	1.4037	0.0162	0.0607923
FBgn0031285	CG3662	267.294	282.524	0.0799415	0.498694	0.3891	0.614141
FBgn0031872	ihog	4.64687	3.89212	-0.255701	-1.21461	0.03245	0.105012
FBgn0033289	CG2121	2.88729	2.70944	-0.0917188	-0.190376	0.7309	0.873849
FBgn0052251	Claspin	0.434933	0.594413	0.450672	1.40682	0.01235	0.0489913
FBgn0036566	ClC-c	23.0331	27.7922	0.270971	1.54	0.0073	0.0319205
FBgn0038146	CG9799	7.55173	7.85465	0.0567392	0.288416	0.6175	0.801354
FBgn0039629	CG11842	1.98531	1.21834	-0.704449	-1.90781	0.0018	0.00994882
FBgn0040259	Ugt86Da	63.4957	39.9186	-0.669596	-3.89171	5e-05	0.000415003
FBgn0261020	wol	37.9985	34.5235	-0.138363	-0.74878	0.18845	0.377742
FBgn0031630	CG15629	17.6938	18.9562	0.0994278	0.487042	0.39765	0.623531
FBgn0031816,FBgn0259749	CG16947,mmy	n/a	n/a	n/a	n/a	n/a	n/a
FBgn0035192,FBgn0053966	CG9194,CG33966	n/a	n/a	n/a	n/a	n/a	n/a
FBgn0037057	CG10512	95.5259	42.7993	-1.15831	-5.44849	5e-05	0.000415003
FBgn0039448	TwdlQ	0.0149548	0.0107754	-0.472877	0	1	1
FBgn0004924	Top1	24.2767	31.1689	0.360535	1.93096	0.00075	0.0046334
FBgn0015399	kek1	2.2647	2.74841	0.279278	1.35043	0.01755	0.0650793
FBgn0028487	f-cup	21.956	20.7787	-0.0795114	-0.334742	0.558	0.758384
FBgn0035767	CG8596	14.7342	27.1931	0.884073	2.35739	0.0001	0.000784221
FBgn0283547	mir-9376	n/a	n/a	n/a	n/a	n/a	n/a
FBgn0036099	CG11811	18.9446	22.76	0.264716	0.804069	0.1583	0.336939
FBgn0037515	Sp7	24.9802	28.6707	0.198793	1.04913	0.0686	0.184696
FBgn0037849	CG4596	2.27847	1.47968	-0.622775	-1.49972	0.01485	0.056754
FBgn0039798	CG11313	1.18851	0.541367	-1.13447	-2.47981	0.0001	0.000784221
FBgn0061361	CG33786	7.11733	5.00378	-0.508317	-1.55795	0.00725	0.0317132
FBgn0264441	CR43859	5.25592	6.05743	0.204763	0.534365	0.3388	0.559753
FBgn0033571	Rpb5	12.5768	12.3977	-0.0206944	-0.0946054	0.86955	0.944317
FBgn0036732	Oatp74D	41.3495	37.5225	-0.140113	-0.815234	0.15735	0.335442
FBgn0004240	DptA	86.0403	110.553	0.361654	1.45167	0.0131	0.0514324
FBgn0022702	Cht2	42.6406	42.9899	0.0117689	0.0627172	0.91395	0.962028
FBgn0030774	spheroide	141.934	162.18	0.192374	0.621286	0.2745	0.487796
FBgn0040255	Ugt86De	0.0762401	0.367655	2.26973	2.6388	0.00555	0.0254804
FBgn0052409	CG32409	9.39481	12.3369	0.393046	1.43527	0.01255	0.0496879
FBgn0039151	CG13607	20.7755	49.839	1.26239	6.32429	5e-05	0.000415003
FBgn0041191	Rheb	149.545	136.483	-0.131862	-0.801642	0.1658	0.348519
FBgn0085194	CG34165	29.9582	57.0272	0.928702	4.3258	5e-05	0.000415003
FBgn0037010	CG4825	12.0308	26.3665	1.13197	5.94303	5e-05	0.000415003
FBgn0038088	CG10126	21.2774	36.9415	0.795923	3.94604	5e-05	0.000415003
FBgn0035207	Sherpa	18.8463	17.605	-0.0983003	-0.553288	0.33605	0.556638
FBgn0082936,FBgn0082938,FBgn0259936	snoRNA:Me28S-C2645c,snoRNA:Me28S-C2645a	15.1554	21.7232	0.519402	1.98261	0.0004	0.00269295
FBgn0052133	Ptip	2.86428	2.60198	-0.138565	-0.704671	0.2212	0.421639
FBgn0016687	Nurf-38	146.983	253.027	0.783642	4.81609	5e-05	0.000415003
FBgn0038701	CG18493	318.552	371.594	0.222196	1.24706	0.0316	0.102805
FBgn0039656,FBgn0263236	CG11951,SP1029	n/a	n/a	n/a	n/a	n/a	n/a
FBgn0041156	exex	7.61464	6.74423	-0.175121	-0.852541	0.13785	0.3046
FBgn0001308	Khc	34.5425	38.3614	0.151281	0.903621	0.11695	0.271624
FBgn0013981	His4r	806.509	780.449	-0.0473877	-0.295637	0.60575	0.794264
FBgn0034202,FBgn0050458	CG17287,CG30458	10.4312	17.6759	0.760882	2.91851	5e-05	0.000415003
FBgn0050499	CG30499	42.4679	42.4094	-0.001989	-0.00822297	0.9887	0.994721
FBgn0051121	CG31121	15.0167	11.3375	-0.405462	-1.51044	0.0097	0.0400109
FBgn0004427	LysD	1252.47	712.899	-0.813005	-1.95812	0.001	0.00596099
FBgn0029827	CG6048	16.7933	45.2123	1.42883	7.35317	5e-05	0.000415003
FBgn0033523	CG12895	53.1696	54.6568	0.0397982	0.201989	0.7269	0.871282
FBgn0038419	CG14879	11.8883	13.93	0.228654	0.924369	0.10605	0.25402
FBgn0038473	Ns1	17.6113	21.1928	0.267078	0.978878	0.0895	0.224641
FBgn0039481	Cpr97Eb	30.5467	48.6933	0.672705	3.56665	5e-05	0.000415003
FBgn0030156	CG15247	22.6363	15.8501	-0.514148	-2.75382	5e-05	0.000415003
FBgn0034408	sano	8.41435	6.62135	-0.345726	-1.82226	0.00145	0.00822631
FBgn0050151	CG30151	19.88	26.5992	0.420066	2.0734	0.00055	0.00354657
FBgn0039537	CG5590	125.343	90.3132	-0.472872	-2.8344	5e-05	0.000415003
FBgn0004644	hh	0.442082	0.507994	0.200496	0.138996	0.77895	0.900535
FBgn0028491	CG2930	98.3495	121.313	0.302746	1.84783	0.00095	0.00569627
FBgn0031381	Npc2a	84.1277	55.0522	-0.611782	-3.22123	5e-05	0.000415003
FBgn0036368	CG10738	1.66366	2.80873	0.755557	1.40832	0.02345	0.0817973
FBgn0030543	CG11585	17.2934	20.7869	0.26545	1.32159	0.02105	0.0751628
FBgn0032773	fon	424.555	210.648	-1.01112	-6.33352	5e-05	0.000415003
FBgn0035449	CG14971	19.4951	16.7968	-0.214929	-1.15643	0.04185	0.127373
FBgn0035608	blanks	20.36	15.5714	-0.386839	-1.92551	0.001	0.00596099
FBgn0260795	NaPi-III	12.3409	23.2667	0.914823	3.53298	5e-05	0.000415003
FBgn0038508	CG5866	1.01107	0.989186	-0.0315764	-0.0604148	0.90205	0.955938
FBgn0051267	CG31267	42.8009	49.8484	0.219908	1.17154	0.0404	0.123979
FBgn0000046	Act87E	764.012	996.209	0.382853	2.43416	5e-05	0.000415003
FBgn0038552	CG18012	63.3164	54.7762	-0.209028	-1.20636	0.034	0.108903
FBgn0038897	CG5849	9.5021	19.1588	1.01169	5.46745	5e-05	0.000415003
FBgn0039561	mfrn	15.9476	13.9482	-0.193266	-1.05099	0.06565	0.178681
FBgn0017581	Lk6	203.07	207.75	0.0328745	0.206004	0.7214	0.868214
FBgn0030040	CG15347	322.263	276.89	-0.218926	-1.34263	0.0194	0.0705276
FBgn0031488	CG17265	4.90666	4.84934	-0.0169535	-0.0820018	0.88855	0.950727
FBgn0032988	Tif-IA	21.0851	23.9077	0.181255	0.989111	0.0839	0.214146
FBgn0000244	by	68.0421	78.795	0.211676	1.29405	0.02285	0.080254
FBgn0004237	Hrb87F	45.8145	52.7607	0.203659	1.1712	0.04135	0.126449
FBgn0038115	CG7966	43.6411	32.7877	-0.412531	-2.28159	0.00015	0.00112786
FBgn0038683	CG11779	13.126	17.7707	0.437071	1.75457	0.0027	0.0140949
FBgn0087035	AGO2	83.4395	81.6849	-0.0306612	-0.180422	0.75695	0.889084
FBgn0053127	CG33127	315.089	331.729	0.0742483	0.230297	0.6868	0.847284
FBgn0085282	CG34253	7.02366	11.5218	0.714077	2.2405	0.00015	0.00112786
FBgn0038930	CG5778	141.707	213.533	0.591548	3.22549	5e-05	0.000415003
FBgn0085487	CG34458	0.583964	0.378579	-0.625284	-0.899693	0.1085	0.257577
FBgn0035621	CG10591	0.149635	0.0625806	-1.25766	0	1	1
FBgn0037563	CG11672	59.7037	63.635	0.0920009	0.511525	0.36975	0.592861
FBgn0050085	Rif1	1.03893	1.25796	0.275984	1.08012	0.05675	0.159904
FBgn0015570	alpha-Est2	15.2387	16.9531	0.153805	0.802935	0.16195	0.342442
FBgn0030756	CG9903	13.6519	15.8423	0.214687	1.08891	0.05905	0.16464
FBgn0028542	NimB4	24.8313	18.2955	-0.440668	-2.29782	0.0001	0.000784221
FBgn0035022	CG11413	9.74106	34.3746	1.81919	2.11069	0.00365	0.0181255
FBgn0262114	RanBPM	41.8629	46.3163	0.145846	0.879204	0.1236	0.282455
FBgn0039611	CG14528	23.6541	16.8252	-0.49147	-1.4988	0.0087	0.0366275
FBgn0261873	sdt	24.3883	20.3737	-0.259485	-1.50297	0.0093	0.0386609
FBgn0264711	CG43980	2.16544	1.62335	-0.415687	-0.942203	0.08825	0.222005
FBgn0036589	CG13067	1111.47	2030.84	0.869611	5.5098	5e-05	0.000415003
FBgn0051272	CG31272	4.7357	18.3693	1.95564	9.40666	5e-05	0.000415003
FBgn0052694	CG32694	35.1172	56.7525	0.692507	3.62364	5e-05	0.000415003
FBgn0265267	CG18258	0.00544231	0.0345366	2.66583	0	1	1
FBgn0014135	bnl	2.5821	5.82683	1.17416	3.94015	5e-05	0.000415003
FBgn0015019	CCT3	44.6729	43.516	-0.0378552	-0.217648	0.70565	0.860319
FBgn0036686	CG7728	5.69899	7.03645	0.304142	0.747219	0.19685	0.389369
FBgn0039469	TwdlC	0.0237181	0.0872918	1.87986	0	1	1
FBgn0002736	mago	18.4662	18.436	-0.0023655	-0.00847688	0.9886	0.994721
FBgn0031041	CG12788	8.35631	8.91227	0.092926	0.354487	0.53745	0.742875
FBgn0032775	CG17544	11.5675	10.4058	-0.152692	-0.772714	0.1805	0.366882
FBgn0003292	rt	3.74119	2.17098	-0.785151	-3.45474	5e-05	0.000415003
FBgn0032401	Plzf	3.80984	3.55939	-0.0981002	-0.40638	0.4771	0.69415
FBgn0032495	CG16820	5.4556	9.35387	0.777826	3.49441	5e-05	0.000415003
FBgn0038326	CG5044	79.7436	63.1701	-0.336127	-1.84391	0.00135	0.00777076
FBgn0032399	CG6785	1.20574	2.44	1.01697	0.479907	0.48745	0.702447
FBgn0016078	wun	37.147	48.8227	0.394305	2.20199	0.0003	0.00209111
FBgn0032261	CG6094	19.0768	22.9737	0.268162	1.23053	0.03335	0.107327
FBgn0033485	RpLP0-like	21.8037	25.9399	0.250598	0.746692	0.1941	0.385676
FBgn0037942	CG14721	12.6436	14.4946	0.197105	0.788375	0.17245	0.35679
FBgn0031868	Rat1	8.86307	8.90576	0.00693232	0.0294464	0.9582	0.983066
FBgn0016684	NaPi-T	53.3504	65.8344	0.303342	1.778	0.00145	0.00822631
FBgn0030086	CCT2	47.0869	52.1539	0.147449	0.860383	0.1348	0.299812
FBgn0034432	CG7461	79.0379	85.2805	0.109672	0.663295	0.2481	0.456268
FBgn0041092	tai	16.2464	13.5984	-0.256685	-1.5201	0.00735	0.0321047
FBgn0016054	phr6-4	1.04185	0.934518	-0.156854	-0.455749	0.4177	0.642119
FBgn0035094	CG9380	163.682	209.353	0.355042	2.20598	5e-05	0.000415003
FBgn0050377	CG30377	3.24182	3.55415	0.132703	0.452955	0.42335	0.648277
FBgn0267130	CR45570	0	0	0	0	1	1
FBgn0039609	CG14529	15.3089	11.4119	-0.423835	-1.01069	0.0779	0.202467
FBgn0037911	CG10898	19.9704	15.2165	-0.392232	-2.07131	0.0003	0.00209111
FBgn0040250	Ugt86Dj	6.58591	6.10753	-0.108794	-0.49117	0.3978	0.623603
FBgn0015040	Cyp9c1	121.051	108.788	-0.154096	-0.926296	0.10395	0.250274
FBgn0015575	alpha-Est7	146.402	122.485	-0.257332	-1.59331	0.0066	0.0293531
FBgn0026090	CG14812	54.5943	49.9029	-0.129626	-0.67189	0.24145	0.4489
FBgn0038878	CG3301	97.6423	62.158	-0.651566	-3.55932	5e-05	0.000415003
FBgn0045852	ham	9.08705	10.3227	0.183936	0.979832	0.0851	0.216126
FBgn0029860	CG15891	43.6262	34.9912	-0.318201	-1.64247	0.00425	0.0205215
FBgn0035636	Cralbp	1.91087	2.14273	0.165218	0.255381	0.6594	0.828894
FBgn0038180	Cht5	2.3736	1.98909	-0.254969	-0.951298	0.096	0.235919
FBgn0031522,FBgn0031523	CG3285,CG15408	6.33887	6.69661	0.0792051	0.325642	0.57125	0.76909
FBgn0043458	CG12084	12.1801	12.3528	0.0203084	0.108016	0.8502	0.936876
FBgn0000448,FBgn0033497,FBgn0284237	Hr3,CG12912,CG46321	0.551652	0.646012	0.227803	0.452548	0.3652	0.587956
FBgn0046302	CG10650	120.462	109.822	-0.133419	-0.804864	0.1588	0.33765
FBgn0051955	CG31955	6.75718	5.81071	-0.217706	-0.684461	0.22635	0.428848
FBgn0030539	CG1368	184.053	172.765	-0.091314	-0.534017	0.35025	0.571564
FBgn0044452	Atg2	17.3127	16.3527	-0.0822965	-0.486446	0.39725	0.623303
FBgn0011554	etaTry	57.6047	50.1591	-0.199674	-1.07614	0.0589	0.164296
FBgn0023529	CG2918	69.3895	59.137	-0.230656	-1.41232	0.01345	0.0525199
FBgn0030077	CG15365	2.66133	2.28089	-0.222552	-0.308148	0.59755	0.788842
FBgn0031562	CG3604	42.8152	41.0145	-0.0619879	-0.300702	0.60375	0.792766
FBgn0261014	TER94	75.5226	74.4731	-0.0201898	-0.124139	0.82215	0.924116
FBgn0265048	cv-d	13.2738	14.6834	0.145602	0.80454	0.159	0.337899
FBgn0030777	CG9672	270.973	107.398	-1.33518	-3.27034	5e-05	0.000415003
