# Supplementary material for: The polyol pathway is an evolutionarily conserved system for sensing glucose uptake
Source: PLoS Biol. 2022 Jun 10;20(6):e3001678. doi: 10.1371/journal.pbio.3001678 (PMC9223304; doi:10.1371/journal.pbio.3001678)
Supplement: S7 Data — Expression of metabolic genes was examined in starved and sugar-fed wild-type and Sodh mutant larvae. Log2 fold-changes between starved and sugar-fed larvae were calculated from average expression levels of triplicated experiments. (XLSX) [file pbio.3001678.s016.xlsx]

## Sheet: 191216_heatmapのコピー
S7 Data. Differential expression test data of metabolic genes in sugar-fed wild-type and Sodh mutant larvae.
	WT_glucose	WT_sorbitol	sodh_sorbitol	sodh_fructose	sodh_glucose
CG7362	2.88516	2.5741	-0.389332	0.0278578	1.81342
AcCoAS	2.4728	2.58893	1.23188	2.77726	2.96382
Pgm2b	1.74801	1.09276	-1.40569	-1.28218	0
CG13334	1.43166	1.07808	-2.24407	0.167766	0
PyK	1.11326	0.896835	0.214697	1.27096	1.20539
Hex-t2	1.09644	0.823718	-1.29282	-0.860355	2.29505
muc	1.06147	0.738962	0.164826	1.93829	1.70639
CG12229	1.05354	0.831288	-0.152928	-0.029434	0.315891
CG7069	1.03702	0.964875	0.142485	0.643481	1.17862
Pgi	1.01815	0.53098	0.071199	0.757584	0.579512
CG7024	1.01172	0.624965	0.0714885	2.00612	1.52157
Pdha	1.01172	0.624965	0.0714885	2.00612	1.52157
CG11249	0.942791	0.721946	0.223445	-0.643471	0.352803
Hex-t1	0.721531	0.600904	-0.850902	-0.397928	-2.01302
CG9961	0.70419	0.439033	-0.289644	-0.213432	-0.0934071
Pdhb	0.692693	0.32483	0.0136538	1.2762	1.46646
G6P	0.590557	0.152789	-0.488294	-0.426303	0.483372
Eno	0.525098	0.547812	0.0248483	0.493813	0.483752
CG4988	0.419651	0.220721	-0.300734	-0.51062	2.21522
Pglym78	0.404293	0.428176	0.0430818	0.185262	0.184764
Ald	0.379023	0.141371	0.0229534	0.380524	0.120324
Pgm	0.321291	0.194359	-0.111379	0.140286	-0.0377045
Pgk	0.287082	0.259108	0.0454163	0.132489	0.364269
CG7430	0.278458	0.202641	0.0654746	0.621937	0.792747
CG6650	0.241944	0.18868	-0.0437563	-0.154481	-0.0878698
Gapdh2	0.210302	0.298306	0.32294	0.619727	0.4832
Gapdh1	0.188526	0.170857	-0.135633	0.0990488	0.0148329
Ldh	0.157017	0.350604	0.160325	-0.408113	-0.136135
CG9008	0.0638976	0.137812	0.277787	-0.119772	0.0199553
Pfk	0.0558898	0.0697666	-0.00753857	0.192098	0.270316
Tpi	-0.0118817	0.0476202	0	0	-0.085572
Hex-A	-0.0688299	-0.145817	0.0705785	-0.210064	-0.105858
Adh	-0.0688546	0.82417	0.868158	-0.623591	1.1464
CG32444	-0.0907779	0.629757	-0.0354089	-0.220917	0.553253
Aldh	-0.185687	0.600087	1.07182	0.0248536	1.49158
Pmm45A	-0.192667	-0.188338	0.16064	-0.223671	-0.209622
CG2767	-0.223075	-0.0850863	0.224041	0.190008	-1.1254
Mipp2	-0.224935	-0.130383	-0.0821397	-0.0796982	0.104343
CG10467	-0.374358	-0.285813	-0.0558995	0.0843192	0.143178
CG7059	-0.469642	-0.512849	-0.547129	-0.65319	0.610163
Fdh	-0.601799	-0.399792	0.0664179	-0.38426	-0.335837
Aldh-III	-0.720649	-0.453555	0.669702	-0.153769	-0.201962
Mipp1	-0.729723	-0.521121	-0.102688	-0.60588	-0.494231
fbp	-1.13904	-0.887095	0.129552	-0.943967	-0.206846
CG9629	-1.60232	-1.17436	0.0474496	-0.729885	-0.572864
Hex-C	-1.75955	-1.3408	0.973008	-1.08375	-1.08545
CG31075	-2.48358	-1.98831	-0.420144	-3.91106	-3.51184
CG10924	-3.47097	-2.38084	-0.149222	-2.54071	-1.2322
Zw	2.32699	0.395123	0.418118	3.01139	0.752404
Pgd	2.16136	0.822514	0.611703	2.94504	1.61575
CG8036	1.9504	0.76679	0.355003	2.52102	1.53674
Taldo	1.64829	0.607013	0.48842	2.44742	1.57999
CG5103	1.10258	0.678226	-1.62101	-1.50776	0
CG17010	0.981441	0.48765	-1.31486	-0.654072	0.35319
Ald1	0.379023	0.141371	0.0229534	0.380524	0.120324
Rpi	0.275639	0.0308005	0.090749	0.597658	0.375801
CG17333	0.112439	-0.112838	0.0869488	0.0749972	0.431539
Rpe	0.0625224	0.0303344	0.14382	-0.001989	0.242849
CG6767	0.0564337	0.148631	0.711369	0.218944	-0.0404404
Dera	-0.14843	0.0283571	0.142182	-0.0778046	0.243747
CG13369	-0.38399	-0.231584	-0.00891196	-0.134714	-0.453704
Gld	-0.43001	-0.164926	-0.00401473	4.41783	-0.974296
CG12398	-0.766405	-0.624152	-0.0235856	-1.65544	-0.647469
FASN1	3.98545	3.84724	2.02593	3.72253	4.29201
ATPCL	2.53322	1.38702	0.61385	3.25709	1.13101
ACC	2.47302	2.46346	0.779452	2.34703	2.27425
bgm	1.07757	0.608199	-0.0558907	1.40159	1.22018
FASN2	0.410563	0.194733	-0.0404021	0.605048	0.390441
Acsl	0.355269	0.304735	0.111202	0.438763	0.375367
FASN3	0.0237978	-0.788165	-0.902967	-0.236981	-1.89903
CG3961	-0.0493259	0.0588685	0.0330488	-0.0146813	0.0305321
CG12170	-0.233191	-0.00231873	0.167597	-0.460583	0.0297746
beg	-0.375689	-0.245684	0.0624181	-0.452133	-0.226784
Gs1	0.786252	0.893331	0.26335	1.78547	0.431286
CG9674	0.721945	0.752931	0.118842	0.689588	0.904578
Gs2	0.66803	0.401649	-0.269534	1.09762	1.26902
GLS	0.359734	0.354691	-0.0342681	0.256834	0.424982
bb8	0.295701	0.207191	-0.344389	0.0485739	0.0106951
Gad1	-0.096097	-0.0320532	0.101357	0.183223	0.111245
Ssadh	-0.373425	-0.198444	0.135563	-0.151195	-0.295819
Gabat	-0.487205	-0.394374	0.144039	-0.100659	-0.35152
Gdh	-0.500256	-0.379716	0.112954	-0.226045	-0.114808
b	-1.1363	-1.56554	0.0524502	0.960269	1.47298
CG6287	0.982944	1.31782	-0.096745	0.83974	1.02629
aay	0.853643	1.21858	0.593111	1.48005	1.93614
CG11899	0.649528	0.98422	0.236436	0.212111	0.76733
CG9886	0.638407	0.360299	0.128286	0.448421	0.564629
CG1236	-0.372301	-0.186456	0.208573	-0.0981402	-0.33836
Spat	-1.14111	-0.959012	-0.683766	-1.66702	-1.41099
