# Supplementary material for: The polyol pathway is an evolutionarily conserved system for sensing glucose uptake
Source: PLoS Biol. 2022 Jun 10;20(6):e3001678. doi: 10.1371/journal.pbio.3001678 (PMC9223304; doi:10.1371/journal.pbio.3001678)
Supplement: S8 Data — sodh_starved = average expression levels of triplicated experiments of starved Sodh mutant larvae (FPKM), sodh_glucose = average expression levels of triplicated experiments of glucose-fed Sodh mutant larvae (FPKM), logFC = log2 fold-change, test_stat = test statistics, p_value = uncorrected p-value of the test statistics, q_value = adjusted p-value of the test statistics with Benjamin–Hochberg correction. (XLSX) [file pbio.3001678.s017.xlsx]

## Sheet: Data S6
S8 Data. Differential expression test data of Mondo/Mlx-target genes in starved and glucose-fed Sodh mutant larvae.
FlyBase ID	Symbol	sodh_starved	sodh_glucose	logFC_starved vs glucose	test_stat	p_value	q_value
FBgn0000078	Amy-d	921.606	442.967	-1.05695	-5.67619	5e-05	0.000400839
FBgn0000139	ash2	27.1002	28.4145	0.0683251	0.294371	0.6059	0.861022
FBgn0000261	Cat	196.829	61.4067	-1.68047	-8.17102	5e-05	0.000400839
FBgn0000276,FBgn0000277	CecA1,CecA2	12.0855	13.8446	0.196042	0.423376	0.4557	0.763416
FBgn0000279	CecC	2.25742	4.71029	1.06114	1.38061	0.03245	0.124008
FBgn0000337	cn	n/a	n/a	n/a	n/a	n/a	n/a
FBgn0000406	Cyt-b5-r	308.882	86.1743	-1.84172	-8.95928	5e-05	0.000400839
FBgn0000477	DNaseII	47.859	34.2207	-0.483922	-2.1972	0.0002	0.0014693
FBgn0001125	Got2	156.444	195.95	0.324834	1.52174	0.0086	0.0411743
FBgn0001142	Gs1	394.1	531.418	0.431286	1.74071	0.0027	0.0154448
FBgn0001185	her	8.9564	8.18575	-0.129805	-0.4468	0.39515	0.708766
FBgn0001208	Hn	206.139	115.03	-0.841615	-4.07076	5e-05	0.000400839
FBgn0001220	Hsc70-5	61.2935	84.7945	0.468236	2.25923	5e-05	0.000400839
FBgn0001230	Hsp68	5.07566	11.3589	1.16215	3.60965	5e-05	0.000400839
FBgn0001233	Hsp83	190.316	230.334	0.275332	1.40169	0.0133	0.0597439
FBgn0001248	Idh	281.375	218.772	-0.36307	-1.80462	0.0015	0.00918823
FBgn0001311	kkv	56.065	70.7411	0.335447	1.67249	0.00345	0.0189836
FBgn0001330	kz	3.42971	4.41177	0.363268	0.925372	0.10495	0.307624
FBgn0001565	Hlc	83.1653	94.709	0.18752	0.893167	0.11945	0.337428
FBgn0002525	Lam	26.8391	31.4182	0.227265	1.07031	0.06305	0.209082
FBgn0002526	LanA	40.2491	38.3882	-0.0682948	-0.347805	0.5387	0.823152
FBgn0002531	Lcp1	25.1384	32.9148	0.388846	1.42663	0.0132	0.0593919
FBgn0002533	Lcp2	4.84274	4.75579	-0.0261401	-0.0571398	0.9188	0.978966
FBgn0002535	Lcp4	348.161	3412.55	3.29302	16.2979	5e-05	0.000400839
FBgn0002578	Kaz-m1	1223.93	1314.33	0.102805	0.531059	0.35485	0.667672
FBgn0002778	mnd	11.5874	15.5388	0.42332	1.81184	0.0017	0.0102307
FBgn0002780	mod	74.1531	104.967	0.50136	2.39386	0.0001	0.000767505
FBgn0002868	MtnA	464.093	2765.64	2.57513	12.2761	5e-05	0.000400839
FBgn0002939	ninaD	39.0557	40.6677	0.0583494	0.264004	0.6449	0.881769
FBgn0003074	Pgi	136.183	203.503	0.579512	2.90574	5e-05	0.000400839
FBgn0003328	scb	42.6576	47.2078	0.146224	0.704827	0.2198	0.504506
FBgn0003861	trp	0.0555795	0.0601189	0.113266	0	1	1
FBgn0003863	alphaTry	533.1	569.321	0.0948348	0.475753	0.3966	0.710554
FBgn0003886	alphaTub85E	96.0446	95.9079	-0.00205478	-0.00975275	0.98665	0.99657
FBgn0004057	Zw	15.7184	26.4792	0.752404	2.83011	5e-05	0.000400839
FBgn0004228	mex1	195.971	225.093	0.199883	0.933727	0.10225	0.30218
FBgn0004507	GlyP	275.093	322.715	0.23034	1.23289	0.0325	0.124069
FBgn0004512	Mdr49	9.92537	12.9884	0.388033	1.4772	0.0106	0.0492887
FBgn0004629	Cys	383.81	318.425	-0.269438	-1.25394	0.0281	0.110538
FBgn0004654	Pgd	45.0265	137.993	1.61575	7.2267	5e-05	0.000400839
FBgn0010042	GstD6	0.691433	0.885736	0.357288	0.449317	0.4325	0.744507
FBgn0010043	GstD7	4.00305	6.01631	0.587777	1.51237	0.0099	0.0465461
FBgn0010052	Jhe	0.308648	0.706701	1.19514	1.78009	0.0035	0.0192202
FBgn0010225	Gel	234.681	188.715	-0.314493	-1.60432	0.0053	0.0275224
FBgn0010246	Myo61F	118.017	160.535	0.443889	2.26663	5e-05	0.000400839
FBgn0010352,FBgn0036681	Nc73EF,Obp73a	162.098	182.689	0.172523	0.890066	0.1261	0.349648
FBgn0010387	Dbi	654.669	674.95	0.0440149	0.209354	0.7183	0.914995
FBgn0010388	Dro	27.2647	6.53339	-2.06113	-6.47608	5e-05	0.000400839
FBgn0010497	dmGlut	58.5537	68.7499	0.231598	1.10107	0.05275	0.181274
FBgn0010504,FBgn0263593	kermit,Lpin	85.7798	69.1512	-0.310882	-1.36913	0.01815	0.0776857
FBgn0010516	wal	297.377	237.295	-0.325609	-1.60041	0.005	0.0261999
FBgn0010786	l(3)02640	22.4224	19.7479	-0.183243	-0.816783	0.1443	0.382853
FBgn0011205	fbl	89.6096	91.5124	0.0303139	0.135619	0.8089	0.948409
FBgn0011555	thetaTry	103.671	190.586	0.878436	4.15746	5e-05	0.000400839
FBgn0011556	zetaTry	57.524	77.0378	0.421402	1.9355	0.0008	0.00521139
FBgn0011566	Smyd3	19.8462	9.47668	-1.06641	-3.37992	5e-05	0.000400839
FBgn0011770	Gip	55.0905	67.5441	0.294027	1.27368	0.026	0.103726
FBgn0013307	Odc1	143.022	163.486	0.192929	0.922725	0.1035	0.304756
FBgn0013763	Idgf6	485.874	284.25	-0.773419	-3.53202	5e-05	0.000400839
FBgn0013953	Esp	22.2638	33.9351	0.608077	2.20007	0.00045	0.0030909
FBgn0014018	Rel	44.5661	54.478	0.289727	1.25107	0.0305	0.118118
FBgn0014342	mia	1.93879	4.86063	1.32599	4.05219	5e-05	0.000400839
FBgn0014455	Ahcy	91.6416	76.9663	-0.251777	-1.17779	0.0378	0.140067
FBgn0014877	Roe1	24.7889	36.3798	0.553444	2.39838	5e-05	0.000400839
FBgn0014906	Hydr2	39.4536	68.6116	0.798295	3.77546	5e-05	0.000400839
FBgn0015039	Cyp9b2	80.5995	45.9983	-0.80919	-3.66661	5e-05	0.000400839
FBgn0015277,FBgn0050184	Pi3K59F,CG30184	10.1207	11.7308	0.212987	0.943391	0.09805	0.293349
FBgn0015569	alpha-Est10	22.218	22.005	-0.0139	-0.0618064	0.9167	0.978896
FBgn0015576	alpha-Est8	25.5655	16.1198	-0.665361	-3.04602	5e-05	0.000400839
FBgn0015801	Reg-5	71.2863	59.5633	-0.259201	-1.22322	0.03295	0.125525
FBgn0016013	Faa	32.1513	33.2734	0.0494907	0.224452	0.69485	0.903233
FBgn0016031	lama	20.4303	30.8138	0.592864	2.74104	5e-05	0.000400839
FBgn0016715	Reg-2	180.4	42.7665	-2.07665	-9.48035	5e-05	0.000400839
FBgn0016926	Pino	107.98	251.612	1.22044	6.08838	5e-05	0.000400839
FBgn0017448	CG2187	13.321	17.8064	0.418688	1.83251	0.00175	0.0105144
FBgn0017558	Pdk	120.508	71.7882	-0.747308	-3.56599	5e-05	0.000400839
FBgn0019643	Dat	134.088	125.945	-0.0903862	-0.361907	0.5212	0.811503
FBgn0019952	Orct	8.67575	24.0295	1.46974	6.28289	5e-05	0.000400839
FBgn0020255	Ran	145.415	176.85	0.282352	1.31925	0.0204	0.0853536
FBgn0020304	drongo	32.9402	47.8664	0.539166	2.54424	5e-05	0.000400839
FBgn0020414	Idgf3	119.795	126.328	0.0766123	0.365941	0.52075	0.811262
FBgn0020415	Idgf2	201.905	212.708	0.0752016	0.339738	0.55185	0.830572
FBgn0020545	kraken	76.6904	123.873	0.691749	3.26001	5e-05	0.000400839
FBgn0020653	Trxr-1	70.3563	81.2332	0.20739	0.948261	0.0971	0.291539
FBgn0020907	Scp2	44.108	25.8294	-0.772027	-3.46022	5e-05	0.000400839
FBgn0021765	scu	184.401	117.891	-0.64539	-3.06631	5e-05	0.000400839
FBgn0022359	Sodh-2	12.6546	5.66395	-1.15978	-2.59241	5e-05	0.000400839
FBgn0023197	Jon74E	477.303	332.478	-0.521647	-2.67268	5e-05	0.000400839
FBgn0023477	Taldo	74.3385	222.249	1.57999	7.48934	5e-05	0.000400839
FBgn0023507	D2hgdh	175.571	159.487	-0.138615	-0.685932	0.22865	0.517253
FBgn0023540	CG3630	36.0306	31.6549	-0.186793	-0.851544	0.138	0.371029
FBgn0024183	vig	53.3216	70.2824	0.398442	1.71442	0.0027	0.0154448
FBgn0024289,FBgn0026563	Sodh-1,CG1979	6.58035	2.05035	-1.68229	-3.65373	5e-05	0.000400839
FBgn0024293,FBgn0044011	Spn43Ab,Spn43Ad	171.503	100.462	-0.77158	-3.10516	5e-05	0.000400839
FBgn0024352	Hop	27.5373	33.153	0.267752	1.23446	0.03105	0.119783
FBgn0024947	NTPase	52.223	58.7352	0.169539	0.747196	0.19035	0.460589
FBgn0024995	CG2680	7.75385	22.435	1.53277	3.53723	5e-05	0.000400839
FBgn0025391	Scgdelta	7.32444	10.9921	0.585677	2.51937	5e-05	0.000400839
FBgn0025456	CREG	190.235	93.8896	-1.01875	-4.71951	5e-05	0.000400839
FBgn0025583,FBgn0034329	IM2,IM1	n/a	n/a	n/a	n/a	n/a	n/a
FBgn0025682	scf	41.7964	33.9666	-0.299264	-1.36914	0.0179	0.0768252
FBgn0025814	Mgstl	106.353	69.8817	-0.605876	-1.88949	0.00115	0.00724639
FBgn0025885	Inos	34.7071	20.5337	-0.757239	-3.45772	5e-05	0.000400839
FBgn0026403	Ndg	46.9004	50.0346	0.0933282	0.452357	0.43735	0.748662
FBgn0026418	Hsc70Cb	33.1841	46.218	0.477964	2.26854	0.00015	0.00112377
FBgn0026439	Eaat1	10.9955	21.7346	0.983083	4.33992	5e-05	0.000400839
FBgn0026565	CG1315	25.7829	36.3423	0.495239	2.22467	0.00025	0.00180049
FBgn0026602	Ady43A	7.62945	10.5045	0.461357	1.89879	0.0013	0.00809405
FBgn0026718	fu12	7.43886	29.8193	2.00309	7.87954	5e-05	0.000400839
FBgn0026754	Ugt37c1	8.46597	67.3155	2.99119	12.4688	5e-05	0.000400839
FBgn0026761	Trap1	31.5218	40.2721	0.353431	1.65156	0.004	0.021652
FBgn0027106	Inx7	55.2073	56.1439	0.0242717	0.113507	0.8469	0.962305
FBgn0027348	bgm	99.2425	231.211	1.22018	6.12835	5e-05	0.000400839
FBgn0027506	EDTP	20.2855	19.0926	-0.0874324	-0.403811	0.4782	0.780049
FBgn0027525	LTV1	127.24	141.038	0.148541	0.717451	0.2099	0.490914
FBgn0027581,FBgn0266489	CG6191,CG45088	45.0988	49.6962	0.140045	0.666207	0.2455	0.539481
FBgn0027585	CG8740	54.8036	71.2295	0.378205	1.84091	0.0013	0.00809405
FBgn0027610	Dic1	103.392	115.545	0.160333	0.715768	0.2126	0.494386
FBgn0027621,FBgn0031023	Pfrx,CG14200	35.2777	58.153	0.721098	3.19313	5e-05	0.000400839
FBgn0027657	glob1	171.93	224.843	0.387097	1.83195	0.0019	0.011292
FBgn0027930	MP1	44.797	21.2638	-1.07501	-3.25138	5e-05	0.000400839
FBgn0028325,FBgn0029722	l(1)G0334,CG7024	117.432	337.15	1.52157	7.57023	5e-05	0.000400839
FBgn0028341,FBgn0030148	Ptpmeg2,CG3106	96.2921	137.969	0.518854	2.50418	5e-05	0.000400839
FBgn0028480	CG17841	48.0764	56.4494	0.231627	0.998209	0.07895	0.249887
FBgn0028516	ZnT35C	6.52986	8.87491	0.442681	1.69069	0.00345	0.0189836
FBgn0028527	CG18507	31.4731	30.2457	-0.0573902	-0.263128	0.64685	0.882487
FBgn0028543	NimB2	91.7273	81.4384	-0.171642	-0.792842	0.1632	0.417912
FBgn0028699	Rh50	24.9352	19.1283	-0.382469	-1.68754	0.003	0.0168796
FBgn0028737	eEF1beta	1528.6	1477.59	-0.0489648	-0.263394	0.6445	0.881769
FBgn0028948	CG15253	7.41819	16.0081	1.10966	3.82984	5e-05	0.000400839
FBgn0028950	CG15255	55.494	70.6058	0.347455	1.62899	0.00425	0.0227919
FBgn0029820	CG16721	37.6273	47.1921	0.326766	1.53911	0.0077	0.0375863
FBgn0029824	CG3726	9.09837	8.41714	-0.112277	-0.483054	0.4011	0.71442
FBgn0029924	CG4586	21.8958	7.4307	-1.55909	-6.64021	5e-05	0.000400839
FBgn0029932	CG4607	4.30625	5.38431	0.32233	1.14875	0.04605	0.163309
FBgn0029969	CG10932	60.763	59.8354	-0.022193	-0.104291	0.8545	0.964277
FBgn0029990	CG2233	221.242	85.2697	-1.37552	-6.63707	5e-05	0.000400839
FBgn0029994	CG2254	88.9157	59.6267	-0.576481	-2.70518	5e-05	0.000400839
FBgn0029996	UbcE2H	82.0249	59.8996	-0.453516	-2.15696	5e-05	0.000400839
FBgn0030060	CG2004	59.4656	79.6149	0.420984	1.67588	0.00445	0.0237369
FBgn0030067	Rbm13	14.448	20.1715	0.481449	1.97421	0.00045	0.0030909
FBgn0030073	CG10962	80.827	68.2797	-0.243381	-0.677054	0.23775	0.529657
FBgn0030239	CG17333	27.0216	36.4432	0.431539	1.80482	0.0017	0.0102307
FBgn0030251	CG2145	113.809	61.6258	-0.885004	-4.24367	5e-05	0.000400839
FBgn0030482	CG1673	35.8712	32.4637	-0.143997	-0.673476	0.24005	0.53219
FBgn0030484	GstT4	211.287	74.8084	-1.49793	-7.12484	5e-05	0.000400839
FBgn0030541	CG11584	89.1508	20.7142	-2.10563	-9.56199	5e-05	0.000400839
FBgn0030558	CG1461	48.0896	54.0701	0.169105	0.788183	0.17045	0.429961
FBgn0030569	CG9411	142.457	42.5648	-1.7428	-7.78462	5e-05	0.000400839
FBgn0030575	CG5321	38.6213	8.31674	-2.21531	-8.88327	5e-05	0.000400839
FBgn0030607	dob	0.637046	0.762004	0.258402	0.493769	0.3864	0.700533
FBgn0030608	Lsd-2	106.404	95.9408	-0.149341	-0.713231	0.21565	0.498523
FBgn0030612	CG5599	22.6757	23.9133	0.0766696	0.347445	0.54035	0.824144
FBgn0030653	CG7860	16.1344	11.0474	-0.546439	-2.14076	0.0003	0.00212711
FBgn0030720	CG8939	12.2808	16.8701	0.458061	2.05123	0.0003	0.00212711
FBgn0030737	CG9914	108.603	207.423	0.933509	4.36464	5e-05	0.000400839
FBgn0030746	CG9981	11.0616	8.21075	-0.429971	-1.77101	0.00185	0.0110187
FBgn0030747	CG4301	32.5946	37.2753	0.193587	0.930988	0.10415	0.306178
FBgn0030925	Hayan	26.0941	11.0566	-1.23881	-4.26767	5e-05	0.000400839
FBgn0030955	CG6891	92.8218	85.2172	-0.123318	-0.544807	0.343	0.653795
FBgn0030980	CG7406	1257.21	311.338	-2.01368	-9.44889	5e-05	0.000400839
FBgn0030999	Mur18B	186.703	248.844	0.414497	2.05546	0.0003	0.00212711
FBgn0031002	CG14196	3.42626	13.6172	1.99072	3.44543	5e-05	0.000400839
FBgn0031011	CG8034	20.0151	30.5722	0.611131	2.64266	5e-05	0.000400839
FBgn0031055	et	6.01732	5.69554	-0.079289	-0.165957	0.76935	0.934502
FBgn0031089	CG9572	23.8195	51.9311	1.12446	5.12454	5e-05	0.000400839
FBgn0031097	obst-A	593.853	354.399	-0.744731	-3.77618	5e-05	0.000400839
FBgn0031143	CG1532	108.508	144.376	0.412026	1.94935	0.00075	0.00492953
FBgn0031148	Cbs	90.536	84.0165	-0.107819	-0.513577	0.3647	0.677635
FBgn0031249	CG11911	447.389	964.14	1.10771	4.37937	5e-05	0.000400839
FBgn0031276,FBgn0040725	CG12506,CG13946	n/a	n/a	n/a	n/a	n/a	n/a
FBgn0031392	AIF	8.6654	12.433	0.520839	2.27977	0.00015	0.00112377
FBgn0031428	CG9886	5.71205	8.44816	0.564629	2.18243	0.00025	0.00180049
FBgn0031501	CG17261	0.377755	3.86509	3.35498	2.47531	0.0011	0.00695527
FBgn0031514	CG3332	26.0796	58.3913	1.16283	5.36448	5e-05	0.000400839
FBgn0031517	CG15406	43.9746	24.302	-0.855593	-3.03926	5e-05	0.000400839
FBgn0031544	CG17593	47.9361	44.7145	-0.100371	-0.467457	0.41705	0.728908
FBgn0031558,FBgn0031560,FBgn0262721	CG16704,CG16713,CG43165	n/a	n/a	n/a	n/a	n/a	n/a
FBgn0031688	Cyp28d2	19.2647	90.1653	2.22661	10.1305	5e-05	0.000400839
FBgn0031689	Cyp28d1	67.8602	11.8135	-2.52213	-10.8106	5e-05	0.000400839
FBgn0031702	fusl	29.4726	22.6461	-0.380116	-1.59978	0.00495	0.0260248
FBgn0031813	CG9527	111.668	115.616	0.0501184	0.243919	0.67165	0.894174
FBgn0031907	CG5171	12.5744	41.4455	1.72072	5.9393	5e-05	0.000400839
FBgn0031913	CG5958	155.955	109.16	-0.514691	-2.438	5e-05	0.000400839
FBgn0031926	CG6739	9.74018	12.8208	0.396467	1.73126	0.00295	0.0166666
FBgn0031929,FBgn0031930	CG18585,CG7025	120.145	174.169	0.535704	1.97638	0.00085	0.00549473
FBgn0031968	CG7231	4.9859	29.3009	2.55502	4.71415	5e-05	0.000400839
FBgn0031971	Sirup	657.22	285.491	-1.20293	-5.66591	5e-05	0.000400839
FBgn0032022	CG14275	10.803	6.05893	-0.834297	-2.59244	5e-05	0.000400839
FBgn0032050	CG13096	13.9033	20.8083	0.581726	2.61368	5e-05	0.000400839
FBgn0032066	LManIII	25.1882	1.42477	-4.14395	-14.6562	5e-05	0.000400839
FBgn0032069	LManVI	72.3208	5.1709	-3.80592	-16.6096	5e-05	0.000400839
FBgn0032079	CG31886	25.0526	42.6131	0.766339	3.52441	5e-05	0.000400839
FBgn0032085	CG9555	21.6688	63.3463	1.54764	6.92011	5e-05	0.000400839
FBgn0032131	CG3841	15.999	17.6069	0.138153	0.612706	0.28805	0.590659
FBgn0032144	CG17633	682.783	864.896	0.3411	1.81897	0.00125	0.00780486
FBgn0032162	CG4592	37.2411	56.5334	0.602209	2.71235	5e-05	0.000400839
FBgn0032167	CG5853	49.6575	52.2726	0.0740436	0.331687	0.562	0.836035
FBgn0032202	REPTOR-BP	180.697	191.812	0.0861211	0.396158	0.4927	0.790551
FBgn0032234,FBgn0032235	gny,CG5096	144.818	136.441	-0.0859611	-0.416176	0.46495	0.770284
FBgn0032283	CG7296	205.905	122.765	-0.746081	-3.52683	5e-05	0.000400839
FBgn0032284	CG7294	405.295	507.238	0.32369	1.52001	0.0088	0.0420219
FBgn0032286	CG7300	10.4151	15.5614	0.579291	0.914112	0.12195	0.341765
FBgn0032400	CG6770	3171.12	2508.52	-0.338153	-1.90645	0.0008	0.00521139
FBgn0032433	Oatp33Ea	19.9977	26.6069	0.411966	1.90681	0.00095	0.00608033
FBgn0032435	Oatp33Eb	28.3562	35.62	0.329026	1.51983	0.008	0.0386896
FBgn0032472	CG9928	4.84097	17.7909	1.87778	3.96617	5e-05	0.000400839
FBgn0032549	CG4650	11.858	5.32619	-1.15468	-3.70651	5e-05	0.000400839
FBgn0032601	yellow-b	33.3916	28.2431	-0.241587	-1.07815	0.061	0.204195
FBgn0032613	CG13283	5.22408	4.11484	-0.344339	-1.23529	0.03305	0.125819
FBgn0032614	CG13284	47.6289	78.4066	0.719137	3.24684	5e-05	0.000400839
FBgn0032638	SPH93	73.1963	30.4615	-1.26478	-5.03154	5e-05	0.000400839
FBgn0032669,FBgn0032670	CG15155,CG5783	n/a	n/a	n/a	n/a	n/a	n/a
FBgn0032685	CG10211	116.641	60.5885	-0.944953	-4.19911	5e-05	0.000400839
FBgn0032699	CG10383	35.7135	20.8745	-0.774724	-3.54242	5e-05	0.000400839
FBgn0032726	CG10621	176.263	25.0636	-2.81406	-12.836	5e-05	0.000400839
FBgn0032774	CG17549	314.781	367.985	0.225296	1.11005	0.0509	0.176574
FBgn0032785	CG10026	15.3673	3.25156	-2.24066	-6.99612	5e-05	0.000400839
FBgn0032810	CG13077	9.38647	23.0372	1.29531	4.63779	5e-05	0.000400839
FBgn0032820	fbp	113.624	98.4468	-0.206846	-0.976175	0.0869	0.269079
FBgn0032897	CG9336	207.548	300.394	0.533411	2.52139	5e-05	0.000400839
FBgn0032908	CG9270	0.89641	1.32289	0.56146	1.63669	0.00445	0.0237369
FBgn0032940	Mondo	28.7956	45.3646	0.655722	3.06213	5e-05	0.000400839
FBgn0032945	CG8665	57.0933	37.0701	-0.623065	-2.97594	5e-05	0.000400839
FBgn0032961	CG1416	31.9282	36.3171	0.185819	0.842768	0.14465	0.383094
FBgn0033048	CG7881	4.398	12.0506	1.45418	5.59675	5e-05	0.000400839
FBgn0033065	Cyp6w1	44.643	21.4408	-1.05807	-4.77948	5e-05	0.000400839
FBgn0033115	Spn42De	0.28012	0.284042	0.0200597	0	1	1
FBgn0033241	CG2915	38.6509	44.4165	0.200593	0.851743	0.13565	0.366776
FBgn0033246	ACC	38.8263	187.82	2.27425	11.6861	5e-05	0.000400839
FBgn0033297	Mal-A8	8.72521	20.7674	1.25106	4.3173	5e-05	0.000400839
FBgn0033326	CG14743	0	0	0	0	1	1
FBgn0033366	Ance-4	140.412	56.8909	-1.3034	-6.25751	5e-05	0.000400839
FBgn0033518,FBgn0033520	Prx2540-2,Prx2540-1	26.7084	47.69	0.836393	3.34153	5e-05	0.000400839
FBgn0033593	Listericin	48.9041	7.45901	-2.7129	-7.02567	5e-05	0.000400839
FBgn0033598	Cpr47Eb	563.068	227.385	-1.30817	-6.28649	5e-05	0.000400839
FBgn0033741	CG8545	12.1722	15.253	0.325501	1.44097	0.0119	0.0543668
FBgn0033781,FBgn0033782	CG13319,sug	49.2346	263.941	2.42247	10.386	5e-05	0.000400839
FBgn0033826	CG4734	371.217	119.546	-1.63469	-7.90192	5e-05	0.000400839
FBgn0033853	CG6145	28.5861	35.4935	0.312242	1.41741	0.01435	0.0636535
FBgn0033873	CG6337	169.486	65.7923	-1.36518	-6.38781	5e-05	0.000400839
FBgn0033879	CG6543	225.25	199.823	-0.172804	-0.830224	0.14905	0.39135
FBgn0033915	CG8485	9.38135	12.6406	0.430195	1.90814	0.00085	0.00549473
FBgn0033949	CG10131	15.9282	17.5387	0.138957	0.551508	0.3304	0.639546
FBgn0034052	CG8299	2.97611	5.94003	0.997044	2.53067	5e-05	0.000400839
FBgn0034085	Ptp52F	13.5914	18.5764	0.450774	2.10314	0.00035	0.00244067
FBgn0034117	CG7997	27.0675	10.5292	-1.36217	-5.78697	5e-05	0.000400839
FBgn0034160	CG5550	54.4004	100.365	0.883567	4.00519	5e-05	0.000400839
FBgn0034162	CG6426	156.023	204.698	0.391742	1.79706	0.0022	0.0128867
FBgn0034197	Cda9	90.0494	113.272	0.330998	1.56482	0.006	0.030466
FBgn0034200	Gbp2	92.9069	60.7314	-0.613345	-2.68571	5e-05	0.000400839
FBgn0034225	veil	91.7486	105.756	0.204982	0.907658	0.1132	0.324615
FBgn0034247	CG6484	11.5626	37.7236	1.706	7.33365	5e-05	0.000400839
FBgn0034276	Sardh	63.6375	10.5591	-2.59139	-9.42503	5e-05	0.000400839
FBgn0034294	Muc55B	326.673	404.514	0.308345	0.963964	0.09435	0.286335
FBgn0034328	IM23	19.0059	7.30297	-1.37989	-3.40316	5e-05	0.000400839
FBgn0034390	CG15093	181.572	122.447	-0.568382	-2.71631	5e-05	0.000400839
FBgn0034398	CG15098	383.129	413.171	0.108907	0.540227	0.3458	0.656966
FBgn0034427	CG10474	11.0657	2.12387	-2.38133	-6.90397	5e-05	0.000400839
FBgn0034436	CG11961	82.3295	108.702	0.4009	1.966	0.0007	0.00462303
FBgn0034437	CG10051	22.5272	21.928	-0.0388951	-0.127976	0.8326	0.957534
FBgn0034438	CG9416	14.9148	22.1474	0.570388	1.78446	0.00175	0.0105144
FBgn0034439	CG10062	9.45885	18.2369	0.947125	4.22536	5e-05	0.000400839
FBgn0034512	CG18067	164.38	111.597	-0.558743	-2.47608	5e-05	0.000400839
FBgn0034542	Fem-1	40.3825	48.5139	0.264666	1.25049	0.02865	0.112299
FBgn0034552,FBgn0034553	CG17999,CG9993	n/a	n/a	n/a	n/a	n/a	n/a
FBgn0034662	CG13492	25.443	35.9699	0.499521	2.4624	5e-05	0.000400839
FBgn0034663	CG4363	13.9569	13.6219	-0.03505	-0.116771	0.8385	0.959696
FBgn0034664	CG4377	29.394	35.5576	0.274635	1.14252	0.04705	0.165997
FBgn0034697	GM130	20.2655	16.8198	-0.268861	-1.23191	0.0335	0.127092
FBgn0034706	CG11275	16.8671	23.6669	0.488659	1.8068	0.00205	0.0120725
FBgn0034712	CG3264	124.207	124.259	0.000605333	0.00291476	0.99565	0.998377
FBgn0034728	rad50	6.41048	7.62449	0.25021	1.09551	0.05745	0.194685
FBgn0034741	CG4269	15.8556	86.0098	2.43951	4.25373	5e-05	0.000400839
FBgn0034782,FBgn0034783,FBgn0050265	CG12490,CG9825,CG30265	20.447	59.6408	1.54441	6.9734	5e-05	0.000400839
FBgn0034819	CG9877	366.784	265.862	-0.464257	-2.12712	0.00025	0.00180049
FBgn0034860	CG9812	113.103	91.5065	-0.305697	-1.2479	0.03005	0.116622
FBgn0034897	Sesn	51.1784	43.7041	-0.227764	-1.07256	0.0623	0.20722
FBgn0034909	CG4797	15.8931	24.0638	0.598467	2.50009	5e-05	0.000400839
FBgn0034985	CG3328	22.8443	29.3037	0.359248	1.69524	0.00315	0.0176422
FBgn0035006	CG4563	37.1504	24.0933	-0.624743	-2.84943	5e-05	0.000400839
FBgn0035083	Tina-1	280.368	367.658	0.391046	1.89715	0.0006	0.00402553
FBgn0035087	CG2765	111.832	210.484	0.912375	4.53945	5e-05	0.000400839
FBgn0035090	CG2736	43.9157	54.408	0.309082	1.44167	0.01215	0.0553937
FBgn0035097	CG13405	0.0330584	0	n/a	0	1	1
FBgn0035112,FBgn0063923	CG13877,Kaz1-ORFB	n/a	n/a	n/a	n/a	n/a	n/a
FBgn0035147	Gale	144.388	164.176	0.185294	0.903252	0.10985	0.317746
FBgn0035154	CG3344	226.061	245.4	0.118423	0.587697	0.30335	0.609285
FBgn0035265	PIG-Wb	3.57587	4.84262	0.437495	1.49157	0.01	0.0469158
FBgn0035300	CG1139	6.07215	4.55456	-0.414896	-1.41173	0.0147	0.0648915
FBgn0035348	CG16758	58.2426	81.1245	0.478062	2.23647	5e-05	0.000400839
FBgn0035360	CG1246	69.941	81.5403	0.221374	1.01306	0.0745	0.23932
FBgn0035397	CG11486	72.4842	73.5826	0.0216965	0.101148	0.85675	0.964305
FBgn0035476	CG12766	0.632439	6.11532	3.27343	5.84918	5e-05	0.000400839
FBgn0035484	CG11594	22.832	52.4951	1.20112	5.106	5e-05	0.000400839
FBgn0035607	CG4835	14.7656	18.0349	0.288559	1.33331	0.02075	0.0864885
FBgn0035620	CG5150	319.373	330.925	0.051263	0.26399	0.6451	0.881769
FBgn0035625	Blimp-1	4.53183	1.35708	-1.73959	-6.48691	5e-05	0.000400839
FBgn0035666	Jon65Aii	199.73	305.328	0.612309	2.92629	5e-05	0.000400839
FBgn0035670	CG10472	501.605	839.972	0.74379	3.80633	5e-05	0.000400839
FBgn0035718	CG14820	34.2073	47.9398	0.486921	2.23455	0.0002	0.0014693
FBgn0035743	CG15829	186.116	83.8419	-1.15046	-4.76915	5e-05	0.000400839
FBgn0035777	CG8563	79.9801	70.1258	-0.189696	-0.859563	0.1364	0.367989
FBgn0035779	CG8562	150.004	437.337	1.54374	7.70487	5e-05	0.000400839
FBgn0035781	CG8560	502.388	949.291	0.918048	4.87912	5e-05	0.000400839
FBgn0035811	CG12262	386.031	60.4648	-2.67455	-6.63109	5e-05	0.000400839
FBgn0035887	Jon66Cii	24.5787	9.37289	-1.39084	-4.92757	5e-05	0.000400839
FBgn0035929	CG13311	132.532	266.526	1.00794	4.67784	5e-05	0.000400839
FBgn0035968	Slc45-1	30.192	36.7794	0.284731	1.30242	0.02375	0.0960406
FBgn0035978	UGP	43.1797	50.7841	0.234023	0.952187	0.0981	0.293418
FBgn0036043	CG8177	24.7152	33.5512	0.440963	1.93452	0.00105	0.00665061
FBgn0036227	CG17826	269.55	322.589	0.25914	1.35368	0.0189	0.0804569
FBgn0036264	CG11529	10.6418	19.7207	0.889971	3.49572	5e-05	0.000400839
FBgn0036272	CG4300	11.2469	13.8984	0.30539	1.30105	0.02135	0.0884523
FBgn0036361	CG10154	131.026	193.413	0.561837	2.66687	5e-05	0.000400839
FBgn0036393	CG17362	163.696	137.128	-0.255493	-0.708845	0.2182	0.502304
FBgn0036394	CG9040	120.287	158.675	0.399596	1.32716	0.02165	0.0893581
FBgn0036410	CG8100	7.27567	4.31515	-0.753668	-2.78749	5e-05	0.000400839
FBgn0036419	CG13482	76.4997	40.298	-0.924745	-3.02471	5e-05	0.000400839
FBgn0036428	Gbs-70E	27.606	112.19	2.02289	9.6218	5e-05	0.000400839
FBgn0036449	bmm	24.4367	11.4679	-1.09146	-4.85048	5e-05	0.000400839
FBgn0036460	CG5114	15.2557	21.4074	0.488764	2.08604	0.0003	0.00212711
FBgn0036501	CG7272	33.4205	48.3396	0.532471	2.19204	5e-05	0.000400839
FBgn0036575,FBgn0036576,FBgn0052152	CG5157,CG5151,CG32152	17.6708	39.0105	1.1425	4.23891	5e-05	0.000400839
FBgn0036752,FBgn0043025	Adgf-A,Adgf-A2	26.5177	20.6081	-0.363746	-1.65628	0.00445	0.0237369
FBgn0036759	CG5577	22.4644	33.4391	0.573898	2.28019	0.0001	0.000767505
FBgn0036760	CG5567	36.8803	60.1449	0.705591	3.03843	5e-05	0.000400839
FBgn0036762	CG7430	135.734	235.141	0.792747	3.93086	5e-05	0.000400839
FBgn0036770	Prestin	22.933	37.2532	0.699936	3.25242	5e-05	0.000400839
FBgn0036772	CG5290	2.63143	4.53919	0.786587	1.90841	0.0021	0.0123471
FBgn0036836,FBgn0036837,FBgn0036838,FBgn0085285	CG11619,CG18135,CG3808,CG34256	n/a	n/a	n/a	n/a	n/a	n/a
FBgn0036875	CG9449	173.694	292.965	0.754176	3.60184	5e-05	0.000400839
FBgn0036947	obst-F	141.229	174.989	0.309234	1.43449	0.012	0.0548008
FBgn0036950	CG6996	37.5979	39.9628	0.0880025	0.358595	0.5326	0.819494
FBgn0036953	CG17145	120.374	109.334	-0.138778	-0.655994	0.24695	0.54126
FBgn0037007	CG5059	203.197	221.375	0.123611	0.613731	0.28655	0.588801
FBgn0037144	CG7458	17.492	32.021	0.872325	3.22457	5e-05	0.000400839
FBgn0037164	CG11438	9.25724	6.78516	-0.448199	-1.84447	0.0014	0.00865777
FBgn0037167	CG11425	6.5896	13.8417	1.07076	3.60174	5e-05	0.000400839
FBgn0037213	CG12581	41.9466	43.9485	0.0672609	0.313838	0.586	0.849714
FBgn0037248	srl	9.19296	10.3383	0.169392	0.76173	0.18415	0.450952
FBgn0037354	CG12171	64.6475	92.7882	0.521347	2.41351	5e-05	0.000400839
FBgn0037385,FBgn0037386	glob3,CG1208	6.65583	39.5156	2.56973	10.8523	5e-05	0.000400839
FBgn0037606,FBgn0037607	CG8032,CG8036	111.035	322.154	1.53674	7.46699	5e-05	0.000400839
FBgn0037697	GstZ2	67.7927	56.2264	-0.269881	-1.17004	0.04085	0.148857
FBgn0037713,FBgn0037714	CG16790,CG9396	15.7047	15.7488	0.00404713	0.0125012	0.98145	0.995775
FBgn0037723	SpdS	27.6774	59.2413	1.09789	3.40052	5e-05	0.000400839
FBgn0037782	Npc2d	4.63762	5.03514	0.118646	0.286169	0.61935	0.869914
FBgn0037783	Npc2c	19.2767	6.39727	-1.59133	-4.89377	5e-05	0.000400839
FBgn0037788	CG3940	38.0073	46.085	0.278023	1.27961	0.026	0.103726
FBgn0037801	CG3999	3.80468	13.5061	1.82776	7.29339	5e-05	0.000400839
FBgn0037819	CG14688	28.6774	33.1919	0.21092	0.931684	0.0993	0.296109
FBgn0037846	CG6574	3.74297	3.98116	0.0890059	0.152656	0.7922	0.94179
FBgn0037890	CG17734	67.1604	256.39	1.93266	8.89779	5e-05	0.000400839
FBgn0037973	CG18547	33.4252	65.7807	0.976726	4.41991	5e-05	0.000400839
FBgn0037996	CG4830	20.6887	86.4038	2.06225	9.42452	5e-05	0.000400839
FBgn0038009	CG17738	269.136	537.629	0.998275	3.0992	5e-05	0.000400839
FBgn0038038	CG5167	62.4214	67.8207	0.119686	0.563435	0.32035	0.628736
FBgn0038052,FBgn0086687	CG5538,Desat1	504.773	1770.55	1.81049	10.1859	5e-05	0.000400839
FBgn0038082	CG5724	4.61303	6.90137	0.581167	2.02093	0.0004	0.00276824
FBgn0038083	CG5999	2.58781	6.88633	1.412	4.45818	5e-05	0.000400839
FBgn0038098	CG7381	73.6424	102.501	0.477032	2.31894	5e-05	0.000400839
FBgn0038100	Paip2	95.2076	96.2038	0.0150178	0.0648605	0.9089	0.977886
FBgn0038135	CG8773	104.428	185.39	0.828054	4.19862	5e-05	0.000400839
FBgn0038145	Droj2	111.886	143.469	0.358713	1.74229	0.00225	0.0131445
FBgn0038147	CCHa2	57.7796	79.4379	0.459267	2.13289	0.00025	0.00180049
FBgn0038160	CG9759	25.6553	21.5002	-0.254911	-1.06629	0.06255	0.207863
FBgn0038172	Adgf-D	47.3444	23.0857	-1.0362	-3.36305	5e-05	0.000400839
FBgn0038240	CG14851	396.471	574.809	0.535869	2.45021	5e-05	0.000400839
FBgn0038250	CG3505	15.7907	15.8008	0.000925741	0.00372868	0.9951	0.998377
FBgn0038257	smp-30	82.384	87.8126	0.092064	0.275671	0.62975	0.875249
FBgn0038299	Spn88Eb	21.0994	13.1969	-0.676997	-2.85284	5e-05	0.000400839
FBgn0038366	CG4576	7.89041	14.9542	0.922377	2.92566	5e-05	0.000400839
FBgn0038484	CG5246	122.875	90.7629	-0.437021	-2.05507	0.0006	0.00402553
FBgn0038487	TwdlW	486.82	128.227	-1.92469	-9.12301	5e-05	0.000400839
FBgn0038528	CG14326	321.644	343.622	0.0953574	0.440316	0.44025	0.751985
FBgn0038643	CG14300	2076.63	2638.63	0.345548	1.73633	0.00255	0.0146862
FBgn0038658	CG14292	219.544	341.381	0.636875	3.02018	5e-05	0.000400839
FBgn0038681	Cyp12a4	271.758	132.705	-1.0341	-5.1074	5e-05	0.000400839
FBgn0038740	CG4562	13.7403	19.4937	0.50459	2.16534	0.00035	0.00244067
FBgn0038784	CG4362	2776.18	1976.45	-0.49019	-2.74236	5e-05	0.000400839
FBgn0038919	CG17843	7.76915	6.9041	-0.170305	-0.650964	0.25405	0.54915
FBgn0038938	CG7084	9.8011	15.1577	0.629031	2.74522	5e-05	0.000400839
FBgn0038964	Nop56	31.5749	45.7718	0.535679	2.47772	5e-05	0.000400839
FBgn0038973	Pebp1	497.789	774.098	0.63698	3.14252	5e-05	0.000400839
FBgn0039043	CG17121	28.8155	42.9291	0.57511	2.61628	5e-05	0.000400839
FBgn0039084	CG10175	49.1956	35.1099	-0.486649	-2.26587	0.00015	0.00112377
FBgn0039102,FBgn0042106	SPE,CG18754	32.1513	19.0413	-0.755741	-3.23818	5e-05	0.000400839
FBgn0039237	CG13640	99.4836	72.1522	-0.463415	-2.00713	0.00055	0.00371961
FBgn0039311	CG10513	18.3037	103.651	2.50153	11.1456	5e-05	0.000400839
FBgn0039326	CG10562	7.01187	6.3836	-0.135428	-0.486347	0.399	0.712476
FBgn0039444	TwdlD	121.467	35.0942	-1.79126	-7.8646	5e-05	0.000400839
FBgn0039452	CG14245	15.1951	8.72929	-0.79967	-2.41178	5e-05	0.000400839
FBgn0039464	CG6330	48.0798	45.0261	-0.0946699	-0.430007	0.4556	0.763365
FBgn0039564	CG5527	10.7832	8.65797	-0.31669	-1.33462	0.0214	0.0885592
FBgn0039635	CG11876	136.543	377.327	1.46646	7.06995	5e-05	0.000400839
FBgn0039674	CG1907	68.0955	93.4124	0.456053	2.15912	0.0004	0.00276824
FBgn0039737	CG7920	410.363	380.031	-0.110782	-0.578744	0.3102	0.617421
FBgn0039769	CG15534	98.2027	109.643	0.158983	0.768185	0.18085	0.446354
FBgn0039774	CDase	54.6304	15.7743	-1.79213	-8.19887	5e-05	0.000400839
FBgn0039789	CG9717	42.5843	43.1882	0.020317	0.0959794	0.8622	0.965604
FBgn0039848,FBgn0039849	lox,CG11334	35.339	55.362	0.647634	2.97977	5e-05	0.000400839
FBgn0039855	CG1638	n/a	n/a	n/a	n/a	n/a	n/a
FBgn0039882	CG11576	13.4721	16.2767	0.272833	1.20136	0.03865	0.142591
FBgn0039890	CG2316	107.289	111.196	0.0516054	0.253631	0.65705	0.88882
FBgn0039970	CG17508	224.222	227.099	0.018394	0.089617	0.8785	0.970218
FBgn0040064	yip2	362.766	88.5268	-2.03485	-9.94119	5e-05	0.000400839
FBgn0040069	vanin-like	11.9767	128.018	3.41805	15.2244	5e-05	0.000400839
FBgn0040104	lectin-24A	7.26765	1.58904	-2.19334	-2.23475	0.00165	0.00998455
FBgn0040237	bor	15.9644	26.3021	0.720321	3.30363	5e-05	0.000400839
FBgn0040256	Ugt86Dd	14.9078	14.1114	-0.0792001	-0.335413	0.5581	0.834263
FBgn0040257	Ugt86Dc	3.66865	4.99471	0.445152	1.43805	0.01375	0.0614887
FBgn0040260	Ugt36Bc	14.5874	19.0215	0.382912	1.669	0.00305	0.0171171
FBgn0040262	Ugt36Ba	5.73492	9.12113	0.66944	2.46936	5e-05	0.000400839
FBgn0040309	Jafrac1	256.65	456.87	0.831981	4.12095	5e-05	0.000400839
FBgn0040364	CG11378	76.0672	83.9702	0.142602	0.666451	0.2465	0.540491
FBgn0040609	CG3348	28.5435	208.775	2.87072	3.99438	5e-05	0.000400839
FBgn0040653	IM4	166.273	48.1989	-1.78649	-6.98057	5e-05	0.000400839
FBgn0040733	CG15068	595.044	211.773	-1.49048	-5.38353	5e-05	0.000400839
FBgn0040941	CG15308	184.481	490.939	1.41207	6.62371	5e-05	0.000400839
FBgn0040985	CG6115	535.654	351.84	-0.606382	-2.95787	5e-05	0.000400839
FBgn0041164	armi	1.3253	2.02257	0.609868	1.96402	0.00085	0.00549473
FBgn0041183	Tep1	0.306378	0.0919095	-1.73703	0	1	1
FBgn0041579	AttC	24.6227	5.96298	-2.04588	-6.71728	5e-05	0.000400839
FBgn0041630	Hexo1	104.249	60.7793	-0.778382	-3.30577	5e-05	0.000400839
FBgn0041713	yellow-c	61.8543	53.2526	-0.216022	-0.826868	0.14905	0.39135
FBgn0042083	CG3267	28.1369	26.4535	-0.089007	-0.410021	0.4766	0.778248
FBgn0042094	Adk3	26.3602	99.6719	1.91883	6.43544	5e-05	0.000400839
FBgn0043470	lambdaTry	97.9206	150.703	0.622021	2.92062	5e-05	0.000400839
FBgn0043578	PGRP-SB1	19.9199	7.74811	-1.36229	-4.17182	5e-05	0.000400839
FBgn0043783	CG32444	3.6105	5.29802	0.553253	1.64309	0.00455	0.0242116
FBgn0046878	Obp83cd	34.4438	26.2672	-0.390982	-1.55524	0.00775	0.0377967
FBgn0050029	CR30029	16.7521	5.52583	-1.60008	-4.07558	5e-05	0.000400839
FBgn0050046	CG30046	10.7121	5.48884	-0.96467	-3.97687	5e-05	0.000400839
FBgn0050148	CG30148	27.9838	7.64131	-1.8727	-6.98671	5e-05	0.000400839
FBgn0050197	CG30197	272.466	292.749	0.103588	0.188906	0.67915	0.89832
FBgn0050371	CG30371	60.3366	33.2758	-0.858561	-3.9113	5e-05	0.000400839
FBgn0050410	Rpi	46.7239	60.627	0.375801	1.58137	0.0064	0.0321405
FBgn0051075	CG31075	58.5195	5.13015	-3.51184	-6.73859	5e-05	0.000400839
FBgn0051080	TwdlH	1083.6	383.517	-1.49847	-7.62929	5e-05	0.000400839
FBgn0051086,FBgn0051323	CG31086,CG31323	534.866	820.108	0.616636	2.76313	5e-05	0.000400839
FBgn0051233	CG31233	45.3314	104.249	1.20146	5.81053	5e-05	0.000400839
FBgn0051313	CG31313	1611.86	842.783	-0.935497	-1.85329	0.0013	0.00809405
FBgn0051343	CG31343	209.535	317.795	0.600907	3.17441	5e-05	0.000400839
FBgn0051414	Gba1b	14.5636	3.74121	-1.96079	-6.95818	5e-05	0.000400839
FBgn0051454	CG31454	4.21057	13.3162	1.66109	6.13449	5e-05	0.000400839
FBgn0051463	CG31463	62.6931	17.4261	-1.84706	-8.08671	5e-05	0.000400839
FBgn0051694	CG31694	40.3061	48.6433	0.271245	1.27832	0.0229	0.0933942
FBgn0051716	Cnot4	37.3617	39.0971	0.0655009	0.291862	0.61115	0.864871
FBgn0051792	CG31792	3.00222	10.7692	1.84282	7.63392	5e-05	0.000400839
FBgn0051958	CR31958	0.4041	0.598256	0.566049	0	1	1
FBgn0052302	CG32302	730.446	984.073	0.429989	2.2714	5e-05	0.000400839
FBgn0052483	CG32483	38.8285	47.6357	0.294928	1.35452	0.01925	0.0816935
FBgn0052633	CG32633	83.6098	82.8711	-0.0128025	-0.0583798	0.92405	0.980564
FBgn0052647	CG32647	5.88636	5.13115	-0.198094	-0.342879	0.55515	0.832498
FBgn0052672	Atg8a	557.391	552.531	-0.012636	-0.0643798	0.90855	0.977886
FBgn0052687	CG32687	153.219	93.3622	-0.714684	-3.36571	5e-05	0.000400839
FBgn0052751	CG32751	2.60888	25.8628	3.30937	4.62845	5e-05	0.000400839
FBgn0053138	AGBE	18.3313	66.1873	1.85225	8.59337	5e-05	0.000400839
FBgn0053229	CG33229	1259.42	1166.14	-0.111018	-0.669003	0.2368	0.528402
FBgn0053282	CG33282	0.859506	0.436891	-0.976232	-1.58971	0.00845	0.0405445
FBgn0053301	CG33301	4.12073	14.3944	1.80454	6.19702	5e-05	0.000400839
FBgn0053306	CG33306	1188.49	362.739	-1.71212	-3.09615	5e-05	0.000400839
FBgn0053514	CG33514	61.4696	37.1849	-0.725158	-3.25053	5e-05	0.000400839
FBgn0061356	CG18003	n/a	n/a	n/a	n/a	n/a	n/a
FBgn0065047	snoRNA:U3:54Ab	0	0	0	0	1	1
FBgn0067783	att-ORFA	28.5966	17.4222	-0.714912	-3.17658	5e-05	0.000400839
FBgn0067903	IM18	47.3814	3.10769	-3.93041	-4.55158	5e-05	0.000400839
FBgn0067905	IM14	259.07	115.792	-1.16181	-3.79148	5e-05	0.000400839
FBgn0083972	CG34136	108.342	90.3528	-0.261951	-0.919031	0.11225	0.322987
FBgn0085195	CG34166	3582.78	484.933	-2.88522	-13.5678	5e-05	0.000400839
FBgn0085254	CG34225	0.452167	0.233637	-0.952583	0	1	1
FBgn0085300	Cpr65Ay	211.451	214.118	0.0180816	0.0753613	0.8953	0.976085
FBgn0085320	CG34291	3239.67	2206.79	-0.553898	-2.66035	5e-05	0.000400839
FBgn0085345	CG34316	63.8901	6.81961	-3.22783	-11.3715	5e-05	0.000400839
FBgn0085360	CG34331	52.0939	34.8687	-0.57918	-2.36762	5e-05	0.000400839
FBgn0085455	CG34426	74.0322	152.696	1.04444	4.87861	5e-05	0.000400839
FBgn0085483	CG34454	1.88636	16.0791	3.09151	6.26202	5e-05	0.000400839
FBgn0086254	CG6084	113.491	178.011	0.649392	3.071	5e-05	0.000400839
FBgn0086450	su(r)	48.7358	39.0236	-0.320635	-1.52096	0.0092	0.0436285
FBgn0086691	UK114	206.703	82.6395	-1.32266	-5.9784	5e-05	0.000400839
FBgn0259175	ome	61.8034	55.5854	-0.152981	-0.704786	0.21615	0.499154
FBgn0259201	CG42305	417.582	670.807	0.683838	3.34742	5e-05	0.000400839
FBgn0259715	CG42369	19.4903	8.928	-1.12635	-2.99441	5e-05	0.000400839
FBgn0260226	CG42500	0.0765464	0.402548	2.39475	0	1	1
FBgn0260462	CG12163	312.477	248.71	-0.329288	-1.64864	0.00425	0.0227919
FBgn0260745	mfas	166.395	127.211	-0.387392	-1.92114	0.00095	0.00608033
FBgn0261108	Atg13	12.6191	11.9874	-0.0740943	-0.33173	0.56025	0.834669
FBgn0261261	plx	9.99824	13.1188	0.39189	1.79266	0.00165	0.00998455
FBgn0261538	CG42662	18.6813	17.9239	-0.0597167	-0.186213	0.7443	0.928621
FBgn0261560	Thor	1110.55	1246.84	0.167001	0.874734	0.1261	0.349648
FBgn0261675	Npc1b	44.2682	78.9161	0.834048	4.05587	5e-05	0.000400839
FBgn0261794	kcc	57.9277	57.2522	-0.0169213	-0.0814569	0.8861	0.973186
FBgn0261800	LanB1	33.9238	41.0176	0.273945	1.32821	0.0195	0.0823725
FBgn0262124	uex	28.333	27.8198	-0.0263668	-0.122669	0.8321	0.957447
FBgn0262531	CG43085	11.6576	19.3808	0.733364	2.74415	5e-05	0.000400839
FBgn0262683	CG43153	44.8953	8.25948	-2.44244	-8.43368	5e-05	0.000400839
FBgn0262732	mbf1	71.6517	67.6123	-0.0837158	-0.375645	0.5113	0.804298
FBgn0262808	CG43179	3.09785	2.69855	-0.199081	-0.278343	0.6267	0.873151
FBgn0263020	CG43315	236.921	124.115	-0.932728	-4.28293	5e-05	0.000400839
FBgn0263106	DnaJ-1	30.5335	25.6817	-0.249654	-1.14374	0.0468	0.165328
FBgn0263120	Acsl	77.949	101.113	0.375367	1.84721	0.00055	0.00371961
FBgn0263133	mEFG1	7.95043	10.1169	0.34766	1.3901	0.0154	0.0675742
FBgn0263355	CG31688	5.43793	10.5838	0.960732	4.01922	5e-05	0.000400839
FBgn0263413	CR43459	1.3882	4.5339	1.70754	6.11407	5e-05	0.000400839
FBgn0263773	fok	124.375	82.1584	-0.598211	-1.90902	0.00165	0.00998455
FBgn0263832	Rcd5	30.7387	32.9455	0.100028	0.461588	0.42725	0.739437
FBgn0264442	ab	17.0885	12.8335	-0.413115	-1.65471	0.0029	0.0164348
FBgn0264488	CG43896	148.316	187.139	0.33543	1.7553	0.00225	0.0131445
FBgn0264775,FBgn0264776	CG44013,CG44014	143.276	331.635	1.21081	5.72994	5e-05	0.000400839
FBgn0264987	CR44138	85.1989	12.6844	-2.74778	-2.74738	0.0014	0.00865777
FBgn0265047	FDY	1.20206	1.51774	0.33641	0.649249	0.25305	0.5485
FBgn0265313	CG44286	81.9119	64.3694	-0.347698	-1.44983	0.0112	0.0517499
FBgn0265512	mlt	28.6357	41.6661	0.54106	1.90675	0.0012	0.00751831
FBgn0265703	CR44510	0	0	0	0	1	1
FBgn0266580	Gp210	8.35552	9.43174	0.174795	0.801068	0.1601	0.412474
FBgn0266581	pit	12.5525	16.2822	0.375322	1.5759	0.006	0.030466
FBgn0266918	CG32486	38.0476	42.6392	0.164375	0.729504	0.2077	0.486909
FBgn0267348	LanB2	35.1247	33.6465	-0.0620307	-0.299008	0.6015	0.85885
FBgn0267385	PyK	196.749	453.702	1.20539	6.20398	5e-05	0.000400839
FBgn0267795	Frl	13.2715	17.3119	0.383431	1.65656	0.00415	0.0223538
FBgn0283427	FASN1	22.5266	441.286	4.29201	22.8161	5e-05	0.000400839
FBgn0283437	PPO1	32.8101	25.8069	-0.346385	-1.52357	0.00885	0.0422423
FBgn0283461	Drs	251.102	92.5101	-1.44059	-5.95992	5e-05	0.000400839
FBgn0283658	muc	82.8391	270.34	1.70639	8.4644	5e-05	0.000400839
FBgn0284248	Cyt-c-p	241.542	617.627	1.35446	5.44568	5e-05	0.000400839
FBgn0010041	GstD5	6.50921	2.9802	-1.12707	-2.67991	5e-05	0.000400839
FBgn0010241	Mdr50	18.7614	15.2624	-0.297791	-1.37367	0.0163	0.0709564
FBgn0011638	La	43.8448	58.5704	0.417768	1.94324	0.00085	0.00549473
FBgn0015623	Cpr	109.47	97.8599	-0.161751	-0.786607	0.16995	0.429193
FBgn0022709,FBgn0036266	Adk1,CG5626	262.131	296.644	0.178445	0.860415	0.1337	0.363338
FBgn0024182,FBgn0024251	waw,bbx	22.9047	23.4886	0.0363146	0.165141	0.77155	0.934754
FBgn0026755	Ugt37b1	3.76121	7.29468	0.955647	3.31926	5e-05	0.000400839
FBgn0028945	CG7631	59.4471	46.2104	-0.363391	-1.28188	0.031	0.119716
FBgn0030668	CG8128	49.2991	89.4696	0.859835	4.04091	5e-05	0.000400839
FBgn0031563	CG10031	111.158	108.768	-0.0313579	-0.142666	0.80295	0.945742
FBgn0031738	CG9171	18.8136	18.1859	-0.0489614	-0.220005	0.7009	0.90571
FBgn0032350	CG6287	95.5366	194.587	1.02629	4.88149	5e-05	0.000400839
FBgn0032615	CG6012	5.25757	4.01389	-0.389393	-1.1235	0.05255	0.180927
FBgn0032663	CG15153	14.8308	15.16	0.0316702	0.101647	0.85915	0.964986
FBgn0034511	GNBP-like3	33.8296	26.171	-0.370315	-1.29775	0.025	0.100393
FBgn0035162	Sf3b3	54.8346	69.6592	0.345226	1.57193	0.00515	0.0268705
FBgn0035312	CG15820	19.8822	16.3755	-0.279944	-1.15125	0.0443	0.158898
FBgn0035926	CG5804	368.383	140.46	-1.39105	-2.58601	5e-05	0.000400839
FBgn0036176	CG7377	19.6015	1.36895	-3.83982	-3.52278	0.0458	0.162685
FBgn0036831	CG6839	492.718	912.258	0.888679	4.69322	5e-05	0.000400839
FBgn0036910	Cyp305a1	5.25453	7.73194	0.557269	2.06083	0.0003	0.00212711
FBgn0037065	CG12974	191.199	168.512	-0.182226	-0.892794	0.1169	0.331675
FBgn0037487	thw	33.5684	26.592	-0.336111	-1.59592	0.00555	0.0286042
FBgn0037709	CG8199	27.2672	28.3563	0.056499	0.166215	0.7756	0.936192
FBgn0038208	CG14355	0.0667216	0.0677423	0.021902	0	1	1
FBgn0038466	CG8907	74.0386	71.7286	-0.0457293	-0.220147	0.69585	0.903524
FBgn0039313	CG11892	0.0543358	3.35446	5.94803	2.81543	0.16525	0.421393
FBgn0039434	TwdlM	2512.75	1360.21	-0.885442	-4.91783	5e-05	0.000400839
FBgn0039728	CG7896	26.0728	20.4519	-0.350309	-1.65508	0.00325	0.0180916
FBgn0039840	pHCl-2	6.62209	7.77045	0.230711	0.916689	0.1079	0.313821
FBgn0039872	salt	26.4626	56.6369	1.09779	3.32208	5e-05	0.000400839
FBgn0040321	GNBP3	68.139	47.9785	-0.506092	-2.36359	5e-05	0.000400839
FBgn0040323	GNBP1	12.8973	7.68554	-0.746853	-3.00271	5e-05	0.000400839
FBgn0050088,FBgn0050090	CG30088,CG30090	2.91723	1.8343	-0.669372	-1.48356	0.0115	0.0528471
FBgn0051198	CG31198	247.732	257.031	0.0531607	0.279844	0.63075	0.875602
FBgn0052473	CG32473	75.9812	72.6277	-0.0651216	-0.314108	0.58485	0.8493
FBgn0066101	LpR1	23.9966	27.5222	0.197768	0.924096	0.10795	0.313821
FBgn0083123	Uhg5	19.9913	23.2982	0.220844	0.841935	0.14275	0.379894
FBgn0085484	Pdxk	65.3167	215.986	1.72542	8.32851	5e-05	0.000400839
FBgn0260228	CG42502	39.3895	36.4007	-0.113843	-0.488356	0.39285	0.706397
FBgn0263776	CG43693	36.6788	50.7263	0.467787	2.18061	0.0001	0.000767505
FBgn0003308	ry	3.84551	3.26266	-0.237129	-0.944665	0.1008	0.299132
FBgn0011722	Tig	55.2657	46.4882	-0.24952	-1.2555	0.0288	0.112606
FBgn0024315	Picot	102.293	161.285	0.656908	3.1991	5e-05	0.000400839
FBgn0029148	NHP2	52.8031	74.9979	0.506226	2.23579	0.0002	0.0014693
FBgn0030091	CG7065	5.42822	5.67636	0.0644879	0.26403	0.6447	0.881769
FBgn0030679	CG8206	182.403	260.073	0.511788	2.47815	5e-05	0.000400839
FBgn0031869	CG18304	8.92902	10.2666	0.201379	0.93169	0.1019	0.301581
FBgn0034110	Atg9	23.8646	27.2679	0.192333	0.894023	0.1169	0.331675
FBgn0034191	CG6984	12.4357	8.75171	-0.50685	-1.80879	0.00215	0.0126208
FBgn0034971	CG3209	102.34	87.1452	-0.231873	-1.09082	0.0603	0.202221
FBgn0035298	SCOT	84.2874	84.6852	0.00679269	0.0206645	0.971	0.992046
FBgn0035619	CG10592	338.281	412.279	0.285399	1.4789	0.0097	0.0457625
FBgn0037635,FBgn0037636	CG9837,CG9821	105.72	131.665	0.316622	1.08205	0.0577	0.195351
FBgn0051004	mesh	122.855	121.381	-0.0174109	-0.0898957	0.8757	0.969342
FBgn0053329	Sp212	11.4434	16.4573	0.524202	2.20373	0.0001	0.000767505
FBgn0054056,FBgn0054057	CG34056,CG34057	34.0228	33.8333	-0.00805877	-0.0362869	0.95025	0.988231
FBgn0085311	CG34282	3112.16	3650.89	0.230332	1.22947	0.0333	0.126639
FBgn0259748	CG42397	3.7718	3.44908	-0.129043	-0.277983	0.62765	0.874031
FBgn0259998	CG17571	152.806	885.478	2.53475	12.5973	5e-05	0.000400839
FBgn0003378	Sgs8	0.121871	0.141462	0.215057	0	1	1
FBgn0003965	v	30.4742	12.9184	-1.23816	-5.19503	5e-05	0.000400839
FBgn0015622	Cnx99A	55.7026	54.3508	-0.035444	-0.166505	0.7771	0.936973
FBgn0022069	Nnp-1	8.28713	11.5132	0.474344	2.05991	0.0003	0.00212711
FBgn0028343	Ankle2	16.3253	14.6361	-0.15758	-0.722657	0.2098	0.490785
FBgn0028990	Spn27A	53.2611	53.3223	0.00165734	0.00654606	0.9907	0.996689
FBgn0029095	aru	32.2216	37.4582	0.217252	1.0262	0.0735	0.23673
FBgn0031043	NAA20	20.7195	21.0037	0.0196588	0.0814673	0.88465	0.972876
FBgn0031973	Spn28Dc	21.9301	20.7602	-0.0790977	-0.352816	0.53595	0.822077
FBgn0032195	CG4908	6.94389	9.42804	0.441214	1.6112	0.0049	0.0258114
FBgn0032373	Vha100-5	103.345	106.562	0.0442307	0.216572	0.7013	0.905842
FBgn0033153	Gadd45	18.4357	25.1827	0.449931	1.96787	0.0006	0.00402553
FBgn0033732	CG13157	16.2968	4.12135	-1.9834	-7.20597	5e-05	0.000400839
FBgn0034140	Lst	254.161	181.265	-0.487645	-2.32437	5e-05	0.000400839
FBgn0035515	CG14997	51.874	41.0174	-0.338776	-1.57362	0.0057	0.0292265
FBgn0036663	CG9674	30.5879	57.2605	0.904578	3.99681	5e-05	0.000400839
FBgn0036833	CG3819	907.442	460.526	-0.978524	-5.12985	5e-05	0.000400839
FBgn0037632	CCT7	36.0237	48.5666	0.43102	1.9367	0.0007	0.00462303
FBgn0039086	CG16732	9.21431	11.0692	0.264606	1.07568	0.0604	0.202495
FBgn0039099	GILT2	44.7752	19.1659	-1.22416	-4.829	5e-05	0.000400839
FBgn0040717	Nplp4	464.938	1558.09	1.74467	8.30533	5e-05	0.000400839
FBgn0040817	CG14132	64.7408	68.7761	0.0872316	0.39928	0.48425	0.785369
FBgn0051869	CG31869	5.22256	5.28128	0.0161303	0.0666031	0.91045	0.978105
FBgn0052425	CG32425	28.5872	45.84	0.681236	2.71303	5e-05	0.000400839
FBgn0052512	CG32512	2.66903	7.71165	1.53072	3.08549	5e-05	0.000400839
FBgn0053093	CG33093	n/a	n/a	n/a	n/a	n/a	n/a
FBgn0285954	caz	36.121	31.4832	-0.198258	-0.911647	0.10855	0.314981
FBgn0002524	lace	23.9208	33.137	0.47018	2.18206	0.0001	0.000767505
FBgn0004914	Hnf4	25.3529	19.3451	-0.390186	-1.77298	0.00195	0.0115517
FBgn0023129	aay	27.462	105.092	1.93614	6.22549	5e-05	0.000400839
FBgn0028426	JhI-1	4.63283	4.84929	0.0658788	0.251362	0.6649	0.891858
FBgn0032213	CG5390	153.571	67.892	-1.17759	-5.61067	5e-05	0.000400839
FBgn0032298	CG6724	8.98409	11.7751	0.390299	1.53574	0.0081	0.0391215
FBgn0034509,FBgn0043534,FBgn0043535	Obp57c,Obp57b,Obp57a	1.48949	2.93265	0.977388	1.30382	0.0225	0.0921393
FBgn0035142	Hipk	21.0035	22.4475	0.0959248	0.434157	0.45035	0.759784
FBgn0037140	SLC22A	36.9027	11.5476	-1.67613	-6.55675	5e-05	0.000400839
FBgn0037934,FBgn0037935	CG6830,CG6834	63.4755	39.826	-0.672491	-2.99714	5e-05	0.000400839
FBgn0038353	CG5399	719.588	999.701	0.474325	2.48103	5e-05	0.000400839
FBgn0038603	PKD	36.5578	24.0924	-0.601599	-2.42437	5e-05	0.000400839
FBgn0039257	tnc	39.456	23.307	-0.75948	-2.89514	5e-05	0.000400839
FBgn0039486	caix	48.6968	58.1238	0.255301	1.17319	0.044	0.15808
FBgn0250907	Cht10	63.6135	31.0001	-1.03706	-5.13825	5e-05	0.000400839
FBgn0000533	ea	28.9898	30.2895	0.0632726	0.286177	0.61655	0.868484
FBgn0001301	kel	16.0278	21.098	0.396529	1.86227	0.0012	0.00751831
FBgn0001341	l(1)1Bi	2.35849	2.5956	0.138205	0.228023	0.6901	0.901727
FBgn0015240	Hr96	14.7523	24.6391	0.740014	3.39033	5e-05	0.000400839
FBgn0030481	CG1662	13.9568	17.994	0.366541	1.55842	0.0054	0.0279756
FBgn0031940	CG7214	29.5153	214.58	2.86198	12.9278	5e-05	0.000400839
FBgn0032422	atilla	189.87	233.535	0.298621	1.25188	0.0278	0.109554
FBgn0033557	CG12325	5.62789	7.33117	0.381449	1.48901	0.0089	0.0424257
FBgn0036035	CG18178	9.17745	12.6425	0.462121	1.75644	0.002	0.011816
FBgn0036951	CG7017	487.977	545.338	0.160338	0.836801	0.1426	0.379587
FBgn0262838	CG43202	6.07035	1.799	-1.75458	-2.35059	0.00185	0.0110187
FBgn0264979	CG4267	31.0197	39.0763	0.333111	1.49245	0.0087	0.0415805
FBgn0020639,FBgn0052405	Lcp65Af,Cpr65Av	n/a	n/a	n/a	n/a	n/a	n/a
FBgn0026721	fat-spondin	57.5229	32.5266	-0.822514	-3.79415	5e-05	0.000400839
FBgn0027793	CG14787	18.7803	8.39933	-1.16087	-4.05841	5e-05	0.000400839
FBgn0031703	CG12512	26.7236	25.6435	-0.0595241	-0.27338	0.6321	0.87616
FBgn0034215	Mtap	36.6908	48.8538	0.413052	1.88405	0.00055	0.00371961
FBgn0035501	CG1299	25.6851	43.2983	0.753378	3.42381	5e-05	0.000400839
FBgn0037301	Mms19	7.72131	7.70918	-0.00226699	-0.00978247	0.98785	0.99657
FBgn0037327	PEK	11.4818	10.7745	-0.0917233	-0.414061	0.4682	0.773153
FBgn0051523	CG31523	156.906	132.198	-0.247206	-1.21866	0.03375	0.127952
FBgn0051668,FBgn0053124	CG31668,CG33124	n/a	n/a	n/a	n/a	n/a	n/a
FBgn0086347	Myo31DF	50.7367	72.4765	0.514484	2.5015	5e-05	0.000400839
FBgn0262743	Fs(2)Ket	12.4118	12.8187	0.0465317	0.188401	0.7434	0.928543
FBgn0010803	TrpRS	19.9434	17.5602	-0.183602	-0.802772	0.1639	0.419314
FBgn0027602	CG8611	4.27227	4.61985	0.112842	0.447305	0.4417	0.752675
FBgn0033584	CG7737	5.35154	10.6706	0.995611	2.67991	5e-05	0.000400839
FBgn0034733	CG4752	14.8461	19.1828	0.369727	1.71349	0.00345	0.0189836
FBgn0037129	CG14565	88.9043	267.779	1.59072	6.93016	5e-05	0.000400839
FBgn0038136	CG8774	59.9296	77.6564	0.373836	1.80227	0.0019	0.011292
FBgn0038613	Vha100-4	26.2969	29.9216	0.186295	0.86183	0.1315	0.35918
FBgn0087002	apolpp	306.795	275.393	-0.155784	-0.81858	0.1505	0.394403
FBgn0259101	CG42249	84.3462	134.068	0.668566	3.18437	5e-05	0.000400839
FBgn0263705	Myo10A	18.3238	10.8673	-0.753722	-3.38287	5e-05	0.000400839
FBgn0283494	Adk2	231.639	336.085	0.53695	2.583	5e-05	0.000400839
FBgn0283499	InR	11.7255	10.8124	-0.116974	-0.5514	0.3381	0.648281
FBgn0030321	CG1703	26.9726	26.4715	-0.0270534	-0.122585	0.83585	0.958518
FBgn0031374	Wdr62	28.4057	39.4147	0.472551	2.25879	0.0001	0.000767505
FBgn0033292	Cyp4ad1	61.263	37.2122	-0.719241	-3.31063	5e-05	0.000400839
FBgn0035293	CG5687	12.8868	10.1946	-0.338088	-1.49055	0.0089	0.0424257
FBgn0037123	CG14569	312.641	663.613	1.08583	5.34795	5e-05	0.000400839
FBgn0038139	PK2-R2	14.1799	18.3655	0.373148	1.67773	0.0038	0.0206918
FBgn0038380	CG14877	n/a	n/a	n/a	n/a	n/a	n/a
FBgn0039627	CG11837	8.33246	12.1211	0.540704	1.9463	0.001	0.00636696
FBgn0053965	CG33965	6.84594	13.8726	1.01891	3.52968	5e-05	0.000400839
FBgn0086558	Ubi-p5E	161.182	153.814	-0.0675018	-0.332202	0.55975	0.83427
FBgn0285917	sbb	9.12476	9.84702	0.109901	0.481046	0.39655	0.710554
FBgn0026415	Idgf4	445.478	440.277	-0.0169427	-0.088067	0.87745	0.969813
FBgn0033222	CG12824	33.6549	31.9522	-0.0749012	-0.288825	0.6175	0.868708
FBgn0035412	CG14957	116.84	126.857	0.11867	0.418998	0.4633	0.76876
FBgn0037137	Nopp140	17.1099	22.4366	0.391028	0.99814	0.08565	0.266184
FBgn0270926	AsnS	6.18762	5.73727	-0.109019	-0.157215	0.78425	0.938838
FBgn0013770,FBgn0261975	Cp1,CG42806	737.5	469.537	-0.651403	-3.37277	5e-05	0.000400839
FBgn0032216	Usp14	48.5137	39.5908	-0.293226	-1.36487	0.0184	0.0786026
FBgn0034628	Acox57D-p	36.0401	15.3494	-1.23142	-5.52962	5e-05	0.000400839
FBgn0035213	CG2199	8.26788	9.17859	0.150756	0.636755	0.26925	0.569231
FBgn0036605	CG13041	79.2836	86.9868	0.133774	0.321133	0.57485	0.843977
FBgn0036816	Indy	67.8864	86.9181	0.356535	1.69976	0.00265	0.0151984
FBgn0038734	CG11453	30.6407	33.1465	0.113407	0.523154	0.36415	0.67705
FBgn0038968	CG12499	3.75884	4.63971	0.303748	1.31648	0.021	0.0872986
FBgn0038989	CG6937	13.6952	17.9212	0.387995	1.57795	0.0065	0.0325534
FBgn0040582	CG5791	42.7567	15.2062	-1.49149	-3.81159	5e-05	0.000400839
FBgn0086909	CG31751	38.5932	35.7169	-0.111739	-0.501132	0.3913	0.705214
FBgn0261286	Mat89Ba	4.44025	5.75993	0.37541	1.54481	0.0069	0.0343842
FBgn0028518	CG18480	23.561	25.3685	0.106639	0.489402	0.39775	0.711364
FBgn0031304	CG4552	16.0519	21.6221	0.429764	1.95895	0.0005	0.00341299
FBgn0033355	CG13748	42.036	23.2019	-0.85738	-3.45965	5e-05	0.000400839
FBgn0033377	Pmm45A	21.0117	18.1702	-0.209622	-0.957024	0.0971	0.291539
FBgn0033437	CG12926	14.1745	24.5646	0.793279	2.84326	5e-05	0.000400839
FBgn0034067	CG8399	68.4835	84.1491	0.297191	1.42497	0.01285	0.0580311
FBgn0036502	CG7841	4.96541	9.23153	0.894657	3.10676	5e-05	0.000400839
FBgn0037835	CG14687	73.2925	82.4874	0.170508	0.776092	0.17485	0.437045
FBgn0052207,FBgn0062928	CR32207,pncr009:3L	n/a	n/a	n/a	n/a	n/a	n/a
FBgn0259219	CG42319	142.579	131.268	-0.119237	-0.557911	0.33435	0.644692
FBgn0000042	Act5C	1398.32	1555.26	0.153467	0.888093	0.12325	0.344091
FBgn0028533	CG7953	1882.76	1103.9	-0.77023	-2.59085	5e-05	0.000400839
FBgn0031184	CG14615	24.3616	32.3368	0.408569	1.29513	0.02345	0.0951427
FBgn0032809	CG13078	0.550369	1.19972	1.12423	1.4445	0.01935	0.0819911
FBgn0033205	CG2064	9.14423	10.2626	0.166467	0.369673	0.51625	0.807919
FBgn0034828	CG13545	101.551	515.655	2.34421	10.6484	5e-05	0.000400839
FBgn0051697,FBgn0053116	CG31697,CG33116	12.4394	16.324	0.392083	1.53215	0.00715	0.035437
FBgn0086912	mbm	8.61127	11.2568	0.386503	1.54917	0.0077	0.0375863
FBgn0261524	lic	14.7458	14.8618	0.0113007	0.0491546	0.9315	0.983676
FBgn0284253	LeuRS	16.8049	16.2104	-0.0519634	-0.238948	0.6822	0.898747
FBgn0019982	Gs1l	25.3764	34.5137	0.443682	1.89537	0.00085	0.00549473
FBgn0028920	CG8997	3157.1	1809.72	-0.802835	-3.04474	5e-05	0.000400839
FBgn0031327	CG5397	7.40069	11.7067	0.661607	2.71794	5e-05	0.000400839
FBgn0031399	mio	14.4303	15.1442	0.0696638	0.316782	0.5776	0.846063
FBgn0032397	Tom70	9.77213	11.7337	0.263912	1.11602	0.0511	0.177212
FBgn0036133	CG7638	14.9773	20.4774	0.45126	1.99047	0.0006	0.00402553
FBgn0037204	CG11131	104.832	666.88	2.66935	12.9765	5e-05	0.000400839
FBgn0039711	CG7824	17.4451	17.2821	-0.0135408	-0.0553657	0.92375	0.980564
FBgn0023550,FBgn0053548	FarO,SmydA-8	n/a	n/a	n/a	n/a	n/a	n/a
FBgn0030151	CG1354	102.62	98.7621	-0.0552807	-0.260732	0.6482	0.883012
FBgn0031004	CG7992	42.8065	66.1065	0.626961	2.78776	5e-05	0.000400839
FBgn0040253	Ugt86Dg	1.3042	2.60623	0.998806	2.47984	0.0001	0.000767505
FBgn0040532	CG8369	219.333	123.916	-0.823764	-3.57905	5e-05	0.000400839
FBgn0015791	Rab14	46.4284	44.5922	-0.0582172	-0.257786	0.65755	0.888846
FBgn0019661	roX1	89.9137	120.29	0.419902	1.98005	0.0005	0.00341299
FBgn0031001	CG7884	13.0774	4.84164	-1.43351	-2.74441	0.0002	0.0014693
FBgn0036196	CG11658	46.8673	40.1001	-0.224976	-1.05416	0.0694	0.226312
FBgn0036372	Abp1	23.8825	21.8796	-0.126369	-0.58215	0.31035	0.617607
FBgn0039006	Cyp6d4	15.8401	11.723	-0.434237	-1.85236	0.0016	0.00971947
FBgn0039697	CG7834	236.413	193.32	-0.29032	-1.39517	0.0155	0.0677693
FBgn0040252	Ugt86Dh	10.9651	8.1146	-0.434321	-1.72877	0.0033	0.0182958
FBgn0051410	Npc2e	543.581	624.945	0.201234	0.918218	0.1085	0.31492
FBgn0052667	ssp7	173.077	97.2582	-0.831523	-2.54458	5e-05	0.000400839
FBgn0064237	Idgf5	64.074	37.3452	-0.778818	-3.61317	5e-05	0.000400839
FBgn0262146	MtnE	228.025	493.521	1.11392	5.0543	5e-05	0.000400839
FBgn0000116	Argk	1679.5	1234.11	-0.444566	-2.5564	5e-05	0.000400839
FBgn0024807	DIP1	44.5434	45.4328	0.0285206	0.134618	0.8135	0.950537
FBgn0026196	nop5	35.6935	54.4219	0.608529	2.50748	5e-05	0.000400839
FBgn0028744	CG5033	13.4727	17.0836	0.342579	1.53387	0.00785	0.0382335
FBgn0038179	CG9312	16.5835	11.3932	-0.541577	-1.90981	0.00145	0.00893177
FBgn0039453	CG6403	666.259	874.33	0.392095	1.93912	0.00095	0.00608033
FBgn0051741	CG31741	11.1719	1.10549	-3.33712	-4.92587	5e-05	0.000400839
FBgn0052249	CG32249	8.94838	25.9241	1.5346	5.67468	5e-05	0.000400839
FBgn0261554	CG42672	12.6005	23.9716	0.92785	4.08794	5e-05	0.000400839
FBgn0031500	CG17221	10.9248	20.075	0.877786	3.55513	5e-05	0.000400839
FBgn0034647	pirk	21.2181	14.3424	-0.565007	-2.34713	0.0001	0.000767505
FBgn0035091	CG3829	41.9111	27.997	-0.58206	-1.36147	0.01945	0.0822562
FBgn0035499	Chd64	394.461	345.967	-0.189246	-0.956488	0.0961	0.289787
FBgn0039308,FBgn0039309	CG11889,CG11891	24.3661	39.0747	0.68136	2.96758	5e-05	0.000400839
FBgn0263039	CR43334	0.070053	0.0945486	0.43261	0	1	1
FBgn0264953	Piezo	15.5761	20.0416	0.36366	1.7325	0.0028	0.0159421
FBgn0031849,FBgn0031850	CG11327,Tsp	n/a	n/a	n/a	n/a	n/a	n/a
FBgn0032646	mEFTs	19.044	23.0695	0.276649	1.21251	0.0362	0.135463
FBgn0033720,FBgn0033721,FBgn0050047,FBgn0053012	CG13160,CG13159,CG30047,CG33012	n/a	n/a	n/a	n/a	n/a	n/a
FBgn0036334	CG11267	127.29	181.408	0.511126	2.31814	0.00015	0.00112377
FBgn0037128	CG14572	93.6867	287.105	1.61566	7.52886	5e-05	0.000400839
FBgn0039941	CG17167	21.5254	20.9197	-0.0411749	-0.180809	0.75145	0.931194
FBgn0026428	HDAC6	39.6657	22.0411	-0.847695	-3.71867	5e-05	0.000400839
FBgn0030177	CG2972	16.1324	20.319	0.33287	1.35197	0.0198	0.0834152
FBgn0032639	CG18563	30.3081	11.5979	-1.38584	-2.76601	5e-05	0.000400839
FBgn0037955	CG6950	61.3849	92.9854	0.599121	2.82118	5e-05	0.000400839
FBgn0038341	AdamTS-A	11.3574	13.9621	0.29789	1.37548	0.01605	0.0700346
FBgn0040759	CG13177	18.676	20.5469	0.137733	0.488805	0.39465	0.708589
FBgn0261479	nero	15.6421	19.1003	0.288162	1.16367	0.04065	0.148276
FBgn0263706	CG43658	5.88499	6.10236	0.0523282	0.238315	0.6759	0.896746
FBgn0005278	Sam-S	333.19	363.039	0.123779	0.626982	0.27175	0.572312
FBgn0010482	l(2)01289	96.9058	133.123	0.458109	2.34375	5e-05	0.000400839
FBgn0033482	CG1371	15.3147	15.6972	0.0355831	0.094868	0.85175	0.963813
FBgn0033688	Prp8	13.2043	11.5296	-0.195662	-0.733233	0.147	0.387635
FBgn0036927	Gabat	26.1085	20.4627	-0.35152	-0.986999	0.0871	0.26947
FBgn0002440	l(3)mbn	16.6192	76.6157	2.20479	10.038	5e-05	0.000400839
FBgn0033725	Cpr49Ac	126.539	42.2887	-1.58124	-7.33216	5e-05	0.000400839
FBgn0035770	pst	100.852	140.539	0.478726	2.36914	5e-05	0.000400839
FBgn0036592	CG13049	394.419	157.355	-1.3257	-6.2743	5e-05	0.000400839
FBgn0039316	CG11893	38.5787	38.124	-0.017106	-0.0310089	0.95515	0.989475
FBgn0042206	GstD10	34.1912	13.1764	-1.37568	-5.31756	5e-05	0.000400839
FBgn0259726,FBgn0259727	CG42380,CG42381	22.0694	29.3247	0.410072	1.67909	0.0034	0.0187744
FBgn0003062	Fib	38.5077	60.5335	0.652586	3.00421	5e-05	0.000400839
FBgn0010040	GstD4	1.5574	0.729882	-1.0934	-1.4018	0.01915	0.0813949
FBgn0011296	l(2)efl	300.148	219.149	-0.453759	-2.03252	0.00035	0.00244067
FBgn0034624	CG17974	12.5073	5.05254	-1.30769	-4.27436	5e-05	0.000400839
FBgn0038450	CG17560	2.47679	7.21662	1.54285	3.49558	0.0001	0.000767505
FBgn0039644	CG11897	7.62393	8.7262	0.194818	0.881665	0.12195	0.341765
FBgn0032187	CG4839	8.80531	11.7916	0.421318	1.52477	0.0094	0.0445001
FBgn0033970	CG10205	110.052	54.2399	-1.02076	-4.60216	5e-05	0.000400839
FBgn0036157	CG7560	2.57517	1.24911	-1.04377	-2.21657	0.00065	0.00432664
FBgn0037127	CG14566	68.3232	521.13	2.9312	13.5229	5e-05	0.000400839
FBgn0263083	CG43351	89.478	132.713	0.568704	1.62374	0.0046	0.0244185
FBgn0000405	CycB	1.92402	2.25282	0.227609	0.707027	0.21425	0.496867
FBgn0023549	Mct1	16.168	23.2414	0.523558	2.10384	0.00035	0.00244067
FBgn0033216	CG1946	0.481381	0.548285	0.187745	0	1	1
FBgn0034802	CG3800	148.047	152.124	0.0391941	0.193222	0.7305	0.921697
FBgn0036124	CG7839	6.69517	8.72937	0.382757	1.66652	0.00425	0.0227919
FBgn0040319	Gclc	94.1901	59.585	-0.660625	-3.0739	5e-05	0.000400839
FBgn0040507	ACXD	6.12287	6.64453	0.117959	0.510271	0.3714	0.684525
FBgn0019660	roX2	8.07512	9.63134	0.254252	0.650513	0.24095	0.533217
FBgn0033936	CG17386	22.7614	19.9484	-0.190317	-0.873113	0.1269	0.351069
FBgn0015245	Hsp60A	68.3569	99.2156	0.537479	2.59925	5e-05	0.000400839
FBgn0034534	maf-S	105.688	111.693	0.0797214	0.360202	0.5379	0.822998
FBgn0039519	Cyp6a18	14.43	4.68235	-1.62377	-5.89531	5e-05	0.000400839
FBgn0039807	CG15546	11.8741	18.537	0.642584	2.74726	5e-05	0.000400839
FBgn0051221	CG31221	9.52774	9.97482	0.0661557	0.261818	0.6491	0.883427
FBgn0013269	FK506-bp1	37.5924	46.5522	0.308409	1.17628	0.0406	0.148192
FBgn0027375	RecQ5	11.4768	12.4151	0.113377	0.361698	0.5303	0.817443
FBgn0034428	CG18606	0.360388	0.0599679	-2.58729	0	1	1
FBgn0039087	CG10168	1.65272	2.75972	0.739678	2.06583	0.00085	0.00549473
FBgn0263850	CG43711	2.17038	0.583485	-1.89518	-3.42543	5e-05	0.000400839
FBgn0019938	RpI1	8.44259	10.5548	0.322144	1.41229	0.0155	0.0677693
FBgn0031937	CG13795	n/a	n/a	n/a	n/a	n/a	n/a
FBgn0033624	CG12384	292.093	294.736	0.0129965	0.061564	0.91405	0.978747
FBgn0034275	CG5002	2.62488	0.558948	-2.23146	-1.019	0.17565	0.438546
FBgn0037698	CG16779	1.87537	2.67405	0.511848	2.17188	0.00015	0.00112377
FBgn0037817	Cyp12e1	26.7397	19.0609	-0.488362	-2.16949	0.0002	0.0014693
FBgn0263987	spoon	30.6582	37.8867	0.305418	1.44079	0.0127	0.0575429
FBgn0030803	CG4880	4.20843	4.12214	-0.0298862	-0.0956149	0.8684	0.967656
FBgn0034407	DptB	48.7557	10.6221	-2.1985	-6.08816	5e-05	0.000400839
FBgn0034422	CG7137	5.79743	6.76667	0.223033	0.744004	0.1973	0.47087
FBgn0035413	CG14958	33.6263	28.0521	-0.261482	-0.914995	0.11075	0.319508
FBgn0039131	CG12268	17.3462	28.8305	0.732972	3.25578	5e-05	0.000400839
FBgn0259716	CG42370	9.46516	5.27146	-0.844425	-2.10996	0.0003	0.00212711
FBgn0025373	Fpps	29.3191	33.1674	0.177926	0.693508	0.23115	0.520336
FBgn0034753	CG2852	697.859	409.907	-0.76764	-3.85826	5e-05	0.000400839
FBgn0035547	CG15022	86.698	37.5957	-1.20543	-5.3967	5e-05	0.000400839
FBgn0035626	lin-28	9.89988	11.1255	0.168381	0.621942	0.2757	0.576764
FBgn0036199	Bmcp	15.9019	24.2304	0.607618	2.67558	5e-05	0.000400839
FBgn0038679	CG6040	25.3865	14.6988	-0.788362	-3.73727	5e-05	0.000400839
FBgn0039207	CG5789	12.6184	14.5735	0.20782	0.864325	0.13185	0.359689
FBgn0086346	ALiX	59.654	67.3108	0.174218	0.828186	0.14515	0.38414
FBgn0032282	CG7299	520.192	524.951	0.0131375	0.0635587	0.91515	0.978896
FBgn0033601	Cpr47Ed	48.2486	9.49122	-2.34582	-7.65391	5e-05	0.000400839
FBgn0035735	Cpr65Ea	1825.99	574.595	-1.66806	-8.1931	5e-05	0.000400839
FBgn0037627	CG13318	7.80939	8.09515	0.051848	0.0980544	0.8657	0.96675
FBgn0033760	CG8785	42.4958	83.7505	0.978778	4.5966	5e-05	0.000400839
FBgn0034443	cer	89.8773	84.9676	-0.0810436	-0.350581	0.542	0.825171
FBgn0034718	wdp	54.7028	65.0505	0.249946	1.19694	0.0366	0.136541
FBgn0027600	obst-B	89.231	80.5092	-0.148392	-0.695176	0.21975	0.504497
FBgn0031653	Jon25Biii	6684.84	3643.27	-0.875659	-5.18479	5e-05	0.000400839
FBgn0038197	foxo	26.5029	28.1504	0.0870095	0.408086	0.4789	0.780809
FBgn0265831	CR44620	2.40819	2.78717	0.210851	0.214908	0.73635	0.924267
FBgn0011705	rost	21.633	29.4615	0.445593	1.9677	0.0008	0.00521139
FBgn0024734,FBgn0284225	PRL-1,CG46309	83.6037	88.4404	0.0811385	0.391268	0.4925	0.790346
FBgn0030775	CG9673	282.492	286.316	0.019401	0.062497	0.91445	0.978896
FBgn0053494	CG33494	31.6845	34.9819	0.14283	0.358801	0.53215	0.819031
FBgn0265577	CR44404	64.8571	17.7767	-1.86728	-3.69272	5e-05	0.000400839
FBgn0033777	CG17574	162.203	185.086	0.190396	0.883289	0.1287	0.354264
FBgn0033906	CG8331	205.079	236.718	0.206988	0.879627	0.12815	0.353281
FBgn0036321	CG14120	163.019	130.23	-0.323972	-1.0792	0.0603	0.202221
FBgn0038460	CG18622	41.5722	21.3216	-0.963302	-3.9534	5e-05	0.000400839
FBgn0039877	CG2118	25.7802	23.196	-0.152387	-0.326649	0.56525	0.837802
FBgn0042701	CR12628	13.5891	7.81728	-0.797707	-2.34511	5e-05	0.000400839
FBgn0043456	CG4747	37.394	36.8578	-0.0208365	-0.0981545	0.86545	0.96675
FBgn0021979,FBgn0261363	l(2)k09913,PPO3	67.8625	70.8251	0.0616449	0.285961	0.6197	0.869914
FBgn0028573	prc	49.188	55.3291	0.169733	0.812419	0.1532	0.399287
FBgn0030796	CG4829	22.3695	15.262	-0.551588	-2.46446	5e-05	0.000400839
FBgn0032819	CG10463	5.03273	6.5727	0.385145	1.4147	0.0138	0.0616621
FBgn0036980	RhoBTB	20.9494	26.3509	0.330945	1.5372	0.0078	0.0380237
FBgn0038783	CG4367	192.645	190.539	-0.015859	-0.0753058	0.8935	0.975975
FBgn0043841	vir-1	372.484	297.6	-0.3238	-1.57631	0.00585	0.0298423
FBgn0085359	CG34330	18.4545	82.4064	2.15878	8.41098	5e-05	0.000400839
FBgn0261461	RhoGAP18B	18.0529	18.5872	0.0420777	0.175173	0.75735	0.933198
FBgn0016059,FBgn0034259	Sema1b,P32	n/a	n/a	n/a	n/a	n/a	n/a
FBgn0032198	eEF1delta	162.346	196.844	0.277983	1.29808	0.0222	0.0911146
FBgn0033356,FBgn0053199	CG8229,CG33199	157.502	226.953	0.527025	2.51384	5e-05	0.000400839
FBgn0033594	CG13226	73.4341	42.2093	-0.798889	-3.54509	5e-05	0.000400839
FBgn0036949	CG7290	710.926	661.394	-0.104189	-0.551831	0.33505	0.645555
FBgn0039302	Nup358	9.95525	11.0667	0.152698	0.718392	0.2076	0.486779
FBgn0031145	Ntf-2	67.8619	78.2384	0.205274	0.89517	0.1161	0.330344
FBgn0032919	CG9253	24.4184	33.1031	0.438999	1.90264	0.0004	0.00276824
FBgn0034756	Cyp6d2	2.88569	3.98211	0.464618	1.41371	0.01435	0.0636535
FBgn0035553	CG13722	16.9135	14.1292	-0.259503	-0.261999	0.62535	0.872044
FBgn0036538	CG15715	83.2231	74.8029	-0.153889	-0.697764	0.22685	0.514559
FBgn0036940	obst-J	162.018	143.96	-0.17049	-0.70664	0.21735	0.500977
FBgn0038321	CG6218	19.9156	27.3592	0.458124	0.952354	0.09835	0.293926
FBgn0042179	CG18869	12.8295	10.8578	-0.240735	-1.00419	0.07665	0.244226
FBgn0051116	ClC-a	14.4169	21.5446	0.579563	2.66743	5e-05	0.000400839
FBgn0054026	CG34026	560.28	441.362	-0.344185	-1.53025	0.00705	0.0350521
FBgn0002869	MtnB	22.2314	599.285	4.75257	15.038	5e-05	0.000400839
FBgn0016041	Tom40	34.6323	46.8128	0.434788	1.95504	0.0006	0.00402553
FBgn0034201	CG17290	1327.4	936.133	-0.503814	-1.7831	0.0017	0.0102307
FBgn0037721	CG9427	45.9741	39.3007	-0.226267	-0.989945	0.08355	0.261061
FBgn0032001,FBgn0032002	CG8360,CG8353	109.96	83.072	-0.404541	-1.84429	0.0016	0.00971947
FBgn0035985	Cpr67B	158.652	307.05	0.952612	4.56292	5e-05	0.000400839
FBgn0038292	CG3987	106.319	93.8084	-0.180612	-0.591198	0.3087	0.61611
FBgn0038610	CG7675	338.288	173.8	-0.960826	-4.66843	5e-05	0.000400839
FBgn0027582	CG6230	17.1393	14.716	-0.219924	-1.01782	0.0733	0.236433
FBgn0266019	rudhira	196.304	109.646	-0.840232	-1.15636	0.04675	0.165204
FBgn0039868	CG11563	14.6433	20.6704	0.497322	1.58637	0.00635	0.0319332
FBgn0053120	CG33120	4.80208	3.87574	-0.30919	-1.11689	0.0509	0.176574
FBgn0038873	CG5892	0.00812153	50.3652	12.5984	2.56839	0.12855	0.354028
FBgn0259938	cwo	16.5556	27.0063	0.705972	3.25105	5e-05	0.000400839
FBgn0263258	chas	14.8982	14.6925	-0.020058	-0.0931218	0.8718	0.967706
FBgn0030272	CG15201	39.4893	49.5587	0.327676	1.27242	0.02515	0.100885
FBgn0030828	CG5162	1.17539	23.3923	4.31482	11.4007	5e-05	0.000400839
FBgn0262035	CG42846	157.532	131.576	-0.259745	-1.19516	0.03785	0.140205
FBgn0262794	CG43175	7.93801	4.53455	-0.807818	-1.62174	0.00485	0.0255971
FBgn0263231	bel	45.4043	52.1793	0.20065	0.936952	0.09935	0.296109
FBgn0266570	CG2982	11.4774	11.9496	0.0581688	0.250795	0.6649	0.891858
FBgn0028399	TMS1	79.5409	80.7143	0.0211261	0.0989004	0.86445	0.966631
FBgn0034093	CG15706	12.0756	18.2624	0.596775	2.1817	5e-05	0.000400839
FBgn0034951	CG3860	35.6084	33.9655	-0.06815	-0.304465	0.5892	0.85192
FBgn0259214	PMCA	167.86	174.835	0.0587374	0.303199	0.6012	0.858645
FBgn0005777,FBgn0037744	PpD3,CG8417	n/a	n/a	n/a	n/a	n/a	n/a
FBgn0033631	Sod3	132.506	184.567	0.478086	2.21108	5e-05	0.000400839
FBgn0034734	CG4554	2.36444	3.16757	0.421876	1.79615	0.0017	0.0102307
FBgn0040338	TfIIA-S-2	0.6973	1.23462	0.824217	0.728979	0.26745	0.566957
FBgn0033294	Mal-A4	293.085	116.316	-1.33327	-6.59498	5e-05	0.000400839
FBgn0037232	Suv3	5.24215	6.49209	0.308525	1.11169	0.0538	0.184421
FBgn0036359	CG14105	13.2631	36.1533	1.44671	5.22739	5e-05	0.000400839
FBgn0039817	CG15553	7.73633	9.33675	0.27127	0.965859	0.09015	0.276338
FBgn0053460	CG33460	2.61765	2.427	-0.1091	-0.247427	0.66945	0.893478
FBgn0026619	Taz	25.4917	29.8408	0.227258	0.935956	0.10105	0.299712
FBgn0033352	PAN2	25.7695	20.8225	-0.30752	-1.45607	0.0104	0.0485643
FBgn0034447	CG7744	4.83785	4.87252	0.0103021	0.0392426	0.9482	0.987044
FBgn0035969	CG4476	0.148785	0.299946	1.01147	0	1	1
FBgn0036254	CG5645	7.13108	7.98662	0.163464	0.401453	0.48255	0.784198
FBgn0039085	CG10170	31.9146	31.7817	-0.00601902	-0.0276455	0.962	0.990154
FBgn0039820	CG15554	14.0826	27.4687	0.963877	3.65687	5e-05	0.000400839
FBgn0013680	mt:ND2	14.5987	18.3157	0.32724	1.07432	0.04125	0.149966
FBgn0033033	scaf	150.07	159.935	0.0918477	0.462321	0.42195	0.733388
FBgn0052379	CG32379	5.08071	6.44477	0.3431	1.11006	0.0551	0.187997
FBgn0020641,FBgn0020642	Lcp65Ad,Lcp65Ac	n/a	n/a	n/a	n/a	n/a	n/a
FBgn0037230	CG9780	80.6503	43.4099	-0.893655	-2.74656	5e-05	0.000400839
FBgn0039690	CG1969	41.1808	47.1397	0.19497	0.83561	0.14405	0.382335
FBgn0030688	CG8952	217.359	259.19	0.253929	1.1555	0.04345	0.156514
FBgn0038306	Art3	9.84863	12.8707	0.386091	1.58409	0.0061	0.0308881
FBgn0040777	CG14767	109.7	95.9166	-0.193715	-0.931526	0.10065	0.29901
FBgn0259733	tal-AA	119.232	33.9113	-1.81393	-8.35256	5e-05	0.000400839
FBgn0030343	ATP7	12.619	12.3872	-0.0267436	-0.103975	0.8582	0.964708
FBgn0038481	CG17475	69.1605	75.6304	0.129018	0.593598	0.3012	0.606309
FBgn0261535	l(2)34Fd	6.24582	7.66472	0.295344	1.17472	0.03995	0.146306
FBgn0029831	CG5966	19.1292	4.18405	-2.19281	-8.94679	5e-05	0.000400839
FBgn0032082	CG18088	1.00168	1.20574	0.267508	0.519243	0.36205	0.67511
FBgn0039494	grass	22.4238	30.6614	0.451388	1.99898	0.00065	0.00432664
FBgn0040367	CG11382	93.9736	27.2065	-1.7883	-7.65721	5e-05	0.000400839
FBgn0284436	CCT8	42.7872	53.2699	0.316143	1.48038	0.00965	0.0455462
FBgn0003257	r-l	13.4151	30.0883	1.16535	1.62204	0.00745	0.0366428
FBgn0028562	sut2	5.51568	6.28081	0.187413	0.651131	0.25695	0.552916
FBgn0031432	Cyp309a1	6.38129	3.27795	-0.961054	-3.14267	5e-05	0.000400839
FBgn0053113	Rtnl1	350.201	370.941	0.0830064	0.399003	0.4854	0.785841
FBgn0004369	Ptp99A	9.79314	10.6048	0.114879	0.507339	0.37285	0.686001
FBgn0037842	CG6567	23.8154	22.7404	-0.0666372	-0.272565	0.6302	0.875473
FBgn0039755,FBgn0039756	CG15531,CG9743	n/a	n/a	n/a	n/a	n/a	n/a
FBgn0040091	Ugt58Fa	11.6301	7.93121	-0.552251	-2.21741	0.0001	0.000767505
FBgn0002031	l(2)37Cc	74.047	88.6637	0.259901	1.22975	0.0295	0.115015
FBgn0027359	Tim8	47.9631	71.9605	0.58528	2.54619	5e-05	0.000400839
FBgn0027586	CG5867	4.50444	30.3124	2.75049	9.3117	5e-05	0.000400839
FBgn0030157	CG1468	127.194	85.8489	-0.567161	-2.61543	5e-05	0.000400839
FBgn0047095	CG33939	47.8396	41.598	-0.201692	-0.809496	0.1559	0.404255
FBgn0031285	CG3662	235.116	239.565	0.0270445	0.133058	0.8136	0.950537
FBgn0031872	ihog	3.34943	3.51335	0.0689294	0.257816	0.65795	0.889126
FBgn0033289	CG2121	10.6885	8.5856	-0.316073	-1.27916	0.0259	0.103402
FBgn0052251	Claspin	1.26086	0.787722	-0.678653	-2.01069	0.00085	0.00549473
FBgn0036566	ClC-c	24.8006	27.0626	0.125927	0.582119	0.30635	0.613202
FBgn0038146	CG9799	8.65266	11.5582	0.4177	1.82535	0.0013	0.00809405
FBgn0039629	CG11842	1.43167	1.03461	-0.468611	-0.869972	0.12835	0.353655
FBgn0040259	Ugt86Da	43.3887	43.0204	-0.012299	-0.057506	0.9186	0.978901
FBgn0261020	wol	39.4699	37.8513	-0.0604097	-0.276094	0.63395	0.876428
FBgn0031630	CG15629	31.3453	22.0718	-0.506043	-2.2079	0.0001	0.000767505
FBgn0031816,FBgn0259749	CG16947,mmy	n/a	n/a	n/a	n/a	n/a	n/a
FBgn0035192,FBgn0053966	CG9194,CG33966	n/a	n/a	n/a	n/a	n/a	n/a
FBgn0037057	CG10512	51.857	37.2604	-0.476898	-1.68439	0.0028	0.0159421
FBgn0039448	TwdlQ	149.14	38.8403	-1.94104	-7.26953	5e-05	0.000400839
FBgn0004924	Top1	31.247	29.2449	-0.0955318	-0.409519	0.4763	0.77799
FBgn0015399	kek1	3.50919	3.08744	-0.184725	-0.764622	0.18685	0.45533
FBgn0028487	f-cup	16.0207	17.3866	0.118034	0.349099	0.53865	0.823152
FBgn0035767	CG8596	18.8127	26.062	0.470246	1.08357	0.06185	0.206098
FBgn0283547	mir-9376	1.58599	0.714158	-1.15107	-0.617406	0.05215	0.179945
FBgn0036099	CG11811	22.753	29.2252	0.361155	0.937725	0.1014	0.300344
FBgn0037515	Sp7	22.0475	32.6712	0.567404	2.49855	5e-05	0.000400839
FBgn0037849	CG4596	0.921062	1.26967	0.463084	0.514195	0.36345	0.676342
FBgn0039798	CG11313	0.821228	0.509235	-0.68945	-0.98615	0.0774	0.246116
FBgn0061361	CG33786	6.69813	7.12933	0.0900087	0.20632	0.7116	0.911919
FBgn0264441	CR43859	5.53222	3.86501	-0.517385	-1.14876	0.04065	0.148276
FBgn0033571	Rpb5	13.2182	15.3378	0.214571	0.821059	0.1456	0.385079
FBgn0036732	Oatp74D	32.1581	29.8085	-0.109458	-0.511929	0.37365	0.686575
FBgn0004240	DptA	14.5209	1.27052	-3.51464	-5.35891	5e-05	0.000400839
FBgn0022702	Cht2	37.7753	55.6068	0.557817	2.44487	5e-05	0.000400839
FBgn0030774	spheroide	112.676	124.871	0.148262	0.38061	0.50545	0.80088
FBgn0040255	Ugt86De	0.239788	0.557221	1.21649	0	1	1
FBgn0052409	CG32409	15.314	19.1805	0.324784	1.04047	0.07385	0.237649
FBgn0039151	CG13607	22.0664	50.0422	1.18129	4.7938	5e-05	0.000400839
FBgn0041191	Rheb	142.195	126.565	-0.167994	-0.796935	0.1643	0.419848
FBgn0085194	CG34165	110.359	146.917	0.412803	1.86095	0.00155	0.00946284
FBgn0037010	CG4825	14.2703	25.3005	0.826154	3.69659	5e-05	0.000400839
FBgn0038088	CG10126	41.3422	43.0372	0.0579692	0.254606	0.66055	0.889944
FBgn0035207	Sherpa	19.0621	19.2697	0.0156261	0.0721146	0.90155	0.977369
FBgn0082936,FBgn0082938,FBgn0259936	snoRNA:Me28S-C2645c,snoRNA:Me28S-C2645a	26.1785	31.2261	0.254371	0.861336	0.1196	0.337732
FBgn0052133	Ptip	2.07853	2.35483	0.180056	0.738907	0.1985	0.472502
FBgn0016687	Nurf-38	145.415	184.784	0.345662	1.65419	0.00325	0.0180916
FBgn0038701	CG18493	340.942	335.81	-0.0218824	-0.0998667	0.8614	0.965186
FBgn0039656,FBgn0263236	CG11951,SP1029	n/a	n/a	n/a	n/a	n/a	n/a
FBgn0041156	exex	7.65995	5.16557	-0.568407	-2.23054	0.0003	0.00212711
FBgn0001308	Khc	40.5995	40.6623	0.00223203	0.0106239	0.9848	0.9964
FBgn0013981	His4r	872.153	816.794	-0.0946097	-0.471838	0.41165	0.724575
FBgn0034202,FBgn0050458	CG17287,CG30458	763.108	566.883	-0.428836	-1.53006	0.0083	0.0399469
FBgn0050499	CG30499	33.2678	39.3667	0.242849	0.768329	0.1789	0.443635
FBgn0051121	CG31121	19.1468	16.1028	-0.24979	-0.793669	0.1641	0.41963
FBgn0004427	LysD	703.096	202.928	-1.79275	-2.73601	0.00015	0.00112377
FBgn0029827	CG6048	11.3372	28.6577	1.33786	5.40041	5e-05	0.000400839
FBgn0033523	CG12895	39.7368	49.5255	0.317697	1.30774	0.02265	0.0926154
FBgn0038419	CG14879	13.6186	12.7799	-0.0916941	-0.320587	0.5797	0.847517
FBgn0038473	Ns1	22.7344	30.1735	0.408402	1.86432	0.00135	0.00836741
FBgn0039481	Cpr97Eb	9.24703	62.9878	2.76801	10.8685	5e-05	0.000400839
FBgn0030156	CG15247	15.9183	13.5722	-0.230024	-1.00731	0.07985	0.251648
FBgn0034408	sano	12.6595	9.67215	-0.388307	-1.7619	0.0023	0.0133939
FBgn0050151	CG30151	28.2694	21.8408	-0.372216	-1.54504	0.00795	0.0384986
FBgn0039537	CG5590	148.971	95.3758	-0.643333	-3.07539	5e-05	0.000400839
FBgn0004644	hh	2.30512	2.28202	-0.0145306	-0.0448942	0.9379	0.984975
FBgn0028491	CG2930	118.123	120.653	0.0305688	0.146463	0.79635	0.943872
FBgn0031381	Npc2a	101.905	55.7467	-0.870264	-3.87401	5e-05	0.000400839
FBgn0036368	CG10738	5.97555	5.62673	-0.0867733	-0.225287	0.7003	0.905296
FBgn0030543	CG11585	18.4992	61.584	1.73509	7.548	5e-05	0.000400839
FBgn0032773	fon	490.985	316.023	-0.635647	-3.35559	5e-05	0.000400839
FBgn0035449	CG14971	18.3719	16.694	-0.138164	-0.612105	0.2835	0.585168
FBgn0035608	blanks	1.99801	4.43559	1.15056	3.05724	5e-05	0.000400839
FBgn0260795	NaPi-III	14.6566	21.5629	0.557007	0.791522	0.15275	0.398587
FBgn0038508	CG5866	0.974585	0.186157	-2.38827	-1.61416	0.0722	0.233777
FBgn0051267	CG31267	35.6563	42.6669	0.258961	1.13449	0.04655	0.164657
FBgn0000046	Act87E	545.37	664.41	0.284839	1.5203	0.00925	0.0438467
FBgn0038552	CG18012	44.5629	48.1031	0.110285	0.511821	0.36825	0.68112
FBgn0038897	CG5849	10.1961	14.5318	0.511191	2.29509	5e-05	0.000400839
FBgn0039561	mfrn	13.3622	14.81	0.148406	0.673113	0.24025	0.532418
FBgn0017581	Lk6	154.222	164.901	0.0965935	0.505205	0.3761	0.688887
FBgn0030040	CG15347	175.96	214.268	0.284172	1.33022	0.0198	0.0834152
FBgn0031488	CG17265	8.22203	6.65977	-0.304023	-1.23343	0.03545	0.133065
FBgn0032988	Tif-IA	23.8309	28.3187	0.24892	1.13481	0.0472	0.166313
FBgn0000244	by	54.5404	74.0723	0.441609	2.10574	0.00045	0.0030909
FBgn0004237	Hrb87F	53.8747	52.0214	-0.0505033	-0.232893	0.68645	0.89989
FBgn0038115	CG7966	28.7084	31.4483	0.131509	0.597941	0.29215	0.596188
FBgn0038683	CG11779	13.8334	18.8003	0.442608	1.51244	0.0076	0.0371808
FBgn0087035	AGO2	71.3639	70.6684	-0.0141298	-0.0649079	0.9085	0.977886
FBgn0053127	CG33127	164.646	229.552	0.479453	1.05519	0.06955	0.226667
FBgn0085282	CG34253	6.38444	6.44106	0.0127378	0.0282015	0.9621	0.990154
FBgn0038930	CG5778	62.8124	29.9703	-1.06752	-3.843	5e-05	0.000400839
FBgn0085487	CG34458	77.3104	39.4102	-0.972092	-4.30587	5e-05	0.000400839
FBgn0035621	CG10591	0.233647	0.16573	-0.495498	0	1	1
FBgn0037563	CG11672	80.6244	79.5406	-0.0195244	-0.0906045	0.8771	0.969813
FBgn0050085	Rif1	1.4068	1.23966	-0.182467	-0.586924	0.3169	0.624419
FBgn0015570	alpha-Est2	21.7021	18.0848	-0.263063	-0.893751	0.12605	0.349648
FBgn0030756	CG9903	25.6205	20.2977	-0.335982	-1.49198	0.0093	0.0440647
FBgn0028542	NimB4	22.5681	16.2747	-0.47165	-2.0303	0.00045	0.0030909
FBgn0035022	CG11413	8.29068	101.292	3.61089	2.60433	0.0022	0.0128867
FBgn0262114	RanBPM	45.41	45.0836	-0.0104084	-0.0496513	0.9302	0.983196
FBgn0039611	CG14528	26.9161	15.8525	-0.763763	-1.78571	0.0016	0.00971947
FBgn0261873	sdt	20.4849	20.0213	-0.0330235	-0.152086	0.7919	0.94179
FBgn0264711	CG43980	5.83164	3.18055	-0.874629	-3.51988	5e-05	0.000400839
FBgn0036589	CG13067	1965.35	5069.55	1.36707	7.47197	5e-05	0.000400839
FBgn0051272	CG31272	6.719	28.1217	2.06537	8.613	5e-05	0.000400839
FBgn0052694	CG32694	481.796	310.536	-0.633662	-2.97983	5e-05	0.000400839
FBgn0265267	CG18258	3.82166	1.16678	-1.71166	-4.24445	5e-05	0.000400839
FBgn0014135	bnl	4.10619	4.03824	-0.0240744	-0.0982722	0.8627	0.965855
FBgn0015019	CCT3	40.2555	50.4625	0.326026	1.52903	0.00795	0.0384986
FBgn0036686	CG7728	6.98998	9.26219	0.406065	1.7801	0.00245	0.01414
FBgn0039469	TwdlC	141.1	99.4906	-0.504088	-2.31788	5e-05	0.000400839
FBgn0002736	mago	17.8676	17.831	-0.00295698	-0.00806911	0.9881	0.99657
FBgn0031041	CG12788	7.73138	9.65735	0.320902	1.02171	0.07925	0.25026
FBgn0032775	CG17544	8.36784	8.94652	0.096472	0.398614	0.4861	0.786244
FBgn0003292	rt	17.5881	5.3449	-1.71837	-7.17211	5e-05	0.000400839
FBgn0032401	Plzf	3.2065	3.8346	0.258077	0.849509	0.1364	0.367988
FBgn0032495	CG16820	46.3901	41.7642	-0.15155	-0.698628	0.22675	0.514544
FBgn0038326	CG5044	53.0926	60.4185	0.18648	0.776055	0.1708	0.430153
FBgn0032399	CG6785	38.3079	11.319	-1.7589	-6.95509	5e-05	0.000400839
FBgn0016078	wun	43.3014	48.5715	0.165695	0.745903	0.19665	0.470034
FBgn0032261	CG6094	18.7483	22.3907	0.256138	0.959152	0.0962	0.289787
FBgn0033485	RpLP0-like	29.1104	42.0101	0.5292	1.45023	0.0114	0.0524534
FBgn0037942	CG14721	9.6523	12.9366	0.422511	1.24017	0.02995	0.116398
FBgn0031868	Rat1	9.41328	10.3534	0.13734	0.515584	0.36995	0.683229
FBgn0016684	NaPi-T	43.9862	56.3327	0.356922	1.67175	0.0033	0.0182958
FBgn0030086	CCT2	51.691	66.3343	0.35984	1.70243	0.0035	0.0192202
FBgn0034432	CG7461	124.97	91.0639	-0.45663	-2.21029	5e-05	0.000400839
FBgn0041092	tai	19.4476	16.7581	-0.214735	-1.02184	0.07325	0.236433
FBgn0016054	phr6-4	0.667634	1.02024	0.611782	1.21055	0.02775	0.109436
FBgn0035094	CG9380	157.466	165.225	0.0693961	0.340969	0.551	0.830572
FBgn0050377	CG30377	15.3114	14.1702	-0.111747	-0.352104	0.54835	0.829282
FBgn0267130	CR45570	0	0	0	0	1	1
FBgn0039609	CG14529	19.9684	16.0001	-0.319639	-0.693645	0.22685	0.514559
FBgn0037911	CG10898	20.8534	15.352	-0.441855	-1.94823	0.0006	0.00402553
FBgn0040250	Ugt86Dj	7.22242	7.17612	-0.00927827	-0.0349841	0.94745	0.986991
FBgn0015040	Cyp9c1	75.1882	67.831	-0.148562	-0.682846	0.2353	0.526334
FBgn0015575	alpha-Est7	123.511	98.0738	-0.332696	-1.60876	0.0047	0.0248892
FBgn0026090	CG14812	50.9657	39.9925	-0.349797	-1.50539	0.00915	0.0434289
FBgn0038878	CG3301	26.4232	40.222	0.606182	2.37856	5e-05	0.000400839
FBgn0045852	ham	9.04386	9.7264	0.104967	0.456166	0.42575	0.738007
FBgn0029860	CG15891	36.2162	35.9433	-0.0109118	-0.0465791	0.93335	0.984021
FBgn0035636	Cralbp	60.7724	25.6591	-1.24394	-4.55263	5e-05	0.000400839
FBgn0038180	Cht5	63.5126	56.2534	-0.175103	-0.816097	0.1528	0.398623
FBgn0031522,FBgn0031523	CG3285,CG15408	4.03982	9.62206	1.25205	4.38752	5e-05	0.000400839
FBgn0043458	CG12084	10.9358	12.935	0.24222	1.08478	0.0616	0.205514
FBgn0000448,FBgn0033497,FBgn0284237	Hr3,CG12912,CG46321	26.3863	7.50531	-1.81381	-7.38755	5e-05	0.000400839
FBgn0046302	CG10650	91.5225	76.7547	-0.253871	-1.19655	0.03475	0.131019
FBgn0051955	CG31955	2.32256	3.86359	0.734224	1.19401	0.02265	0.0926154
FBgn0030539	CG1368	371.495	387.169	0.0596209	0.288252	0.61735	0.868708
FBgn0044452	Atg2	19.4842	18.8094	-0.0508507	-0.240663	0.67105	0.893892
FBgn0011554	etaTry	57.4847	45.6489	-0.332597	-1.4961	0.0095	0.0448961
FBgn0023529	CG2918	77.904	76.5803	-0.0247247	-0.119969	0.83815	0.959496
FBgn0030077	CG15365	5.99143	4.28439	-0.483808	-0.713852	0.21735	0.500977
FBgn0031562	CG3604	197.988	424.467	1.10024	4.99367	5e-05	0.000400839
FBgn0261014	TER94	103.986	86.0166	-0.273696	-1.34596	0.02005	0.0842422
FBgn0265048	cv-d	12.1632	12.2272	0.00756288	0.0346638	0.95085	0.988283
FBgn0030777	CG9672	104.604	73.9642	-0.500033	-0.825576	0.15185	0.396804
