# Supplementary material for: The polyol pathway is an evolutionarily conserved system for sensing glucose uptake
Source: PLoS Biol. 2022 Jun 10;20(6):e3001678. doi: 10.1371/journal.pbio.3001678 (PMC9223304; doi:10.1371/journal.pbio.3001678)
Supplement: S9 Data — log10 FPKM (WT_starved) = average expression levels of triplicated experiments of starved wild-type larvae. log10 FPKM (sodh_starved) = average expression levels of triplicated experiments of starved Sodh mutant larvae. FPKM values were converted to log10 (FPKM). (XLSX) [file pbio.3001678.s018.xlsx]

## Sheet: Sheet1
S9 Data. Gene expression data in starved wild-type and Sodh mutant larvae.
FlyBase ID	log10 FPKM (WT_starved)	log10 FPKM (sodh_starved)
FBgn0004045	-6.80217	-7.07267
FBgn0275432	-5.90664	-5.98622
FBgn0266027	-6.45616	-5.93477
FBgn0038002	0.0635435	-4.85711
FBgn0262819	-0.512777	-4.83767
FBgn0013279	-0.575955	-3.9974
FBgn0045468	-3.25555	-3.76035
FBgn0267516	-1.52272	-2.88305
FBgn0001313	-2.24123	-2.85423
FBgn0267579	-2.49763	-2.69362
FBgn0034106	-2.01659	-2.68274
FBgn0011282	-0.654305	-2.56042
FBgn0000166	-1.71532	-2.50307
FBgn0029928	-0.633151	-2.49641
FBgn0029928	-0.0993134	-2.49641
FBgn0033867	-2.01605	-2.48307
FBgn0267433	-1.99567	-2.46425
FBgn0267111	-1.88976	-2.44955
FBgn0034994	-1.64097	-2.43081
FBgn0267264	-2.17049	-2.42272
FBgn0014465	-2.03109	-2.41765
FBgn0050110	-0.592361	-2.40725
FBgn0262461,FBgn0266937	-1.74682	-2.38922
FBgn0261714	-1.70409	-2.3872
FBgn0052704	-2.28692	-2.36689
FBgn0029961	-1.97015	-2.35667
FBgn0263130	-1.89417	-2.33694
FBgn0052058	-1.75136	-2.32289
FBgn0051016,FBgn0051017	-1.72529	-2.31944
FBgn0265868	-1.4107	-2.31103
FBgn0036707	-1.85996	-2.30272
FBgn0033422	-1.17921	-2.2997
FBgn0036881	-1.47342	-2.29157
FBgn0032266	-2.15874	-2.26286
FBgn0265267	-1.35142	-2.25336
FBgn0036009	-1.03384	-2.25336
FBgn0267690	-2.14673	-2.25085
FBgn0031900	-1.72173	-2.24778
FBgn0038789	-1.96188	-2.23826
FBgn0264376	-1.69856	-2.22463
FBgn0030385	-2.00443	-2.22456
FBgn0052580	-2.35024	-2.21448
FBgn0037498	-1.94176	-2.21226
FBgn0259186	-1.92255	-2.19305
FBgn0034023	-1.95809	-2.17823
FBgn0259185	-1.488	-2.17111
FBgn0031088	-2.30619	-2.17003
FBgn0283426	-1.80402	-2.16914
FBgn0259845	-2.08695	-2.16693
FBgn0026385	-1.52353	-2.15693
FBgn0267449	-1.33956	-2.15342
FBgn0259857	-1.74154	-2.14669
FBgn0267078	-1.80728	-2.14602
FBgn0041242	-0.932275	-2.14289
FBgn0039675	-1.43212	-2.13544
FBgn0265730	-0.994991	-2.13505
FBgn0042098	-1.46492	-2.13107
FBgn0035645	-1.33435	-2.13032
FBgn0036080	-1.06128	-2.12973
FBgn0046697	-1.6533	-2.12892
FBgn0037418	-1.73919	-2.12571
FBgn0035604	-2.24667	-2.12503
FBgn0283501	-1.23257	-2.1037
FBgn0032080	-2.02587	-2.10285
FBgn0032788	-1.88231	-2.10245
FBgn0045482	-1.6522	-2.09497
FBgn0039838	-0.69718	-2.09497
FBgn0038702	-1.89553	-2.0915
FBgn0267618	-1.88392	-2.07991
FBgn0266065	-0.809313	-2.07833
FBgn0031733	-1.76555	-2.07535
FBgn0085494	-0.382411	-2.07014
FBgn0034122	-0.445442	-2.06534
FBgn0085790	-1.21551	-2.065
FBgn0265338	-1.46016	-2.05946
FBgn0037396	-1.5581	-2.05787
FBgn0045442	-1.85666	-2.05265
FBgn0034195	-1.98446	-2.05156
FBgn0035004	-1.09421	-2.04954
FBgn0040343	-1.76555	-2.03613
FBgn0266250	-1.76508	-2.03558
FBgn0052602	-1.63509	-2.03287
FBgn0052382	-1.0364	-2.02961
FBgn0032457	-1.16625	-2.02246
FBgn0266630	-2.22374	-2.00979
FBgn0032898	-1.73471	-2.00521
FBgn0085813	-1.75632	-1.99758
FBgn0030889	-1.51718	-1.99756
FBgn0054047	-1.61609	-1.9971
FBgn0000639	-1.98007	-1.99443
FBgn0265694	-2.12698	-1.99083
FBgn0267091	-5.85684	-1.98618
FBgn0038611	-1.59097	-1.98601
FBgn0033866	-2.11394	-1.98498
FBgn0267745	-1.3184	-1.98455
FBgn0004053	-1.89799	-1.97796
FBgn0029697	-1.00337	-1.97781
FBgn0267432	-1.53137	-1.97619
FBgn0028986	-1.16068	-1.97172
FBgn0035996	0.125741	-1.97125
FBgn0045501	-1.86322	-1.96734
FBgn0039217,FBgn0284232	-1.15974	-1.965
FBgn0266836	-0.959524	-1.96286
FBgn0085235	-1.68709	-1.95759
FBgn0264438	-1.23836	-1.95494
FBgn0266863	-1.27121	-1.95283
FBgn0267489	-1.51121	-1.95243
FBgn0054002	-0.949369	-1.9507
FBgn0036617	-0.856826	-1.9507
FBgn0265889	-1.14544	-1.9502
FBgn0035256	-0.995812	-1.94981
FBgn0034183	-1.37954	-1.94974
FBgn0054044	-1.56659	-1.94759
FBgn0041239	-1.86455	-1.94451
FBgn0031763	-1.25317	-1.94071
FBgn0038941	-1.68786	-1.94009
FBgn0045487	-1.46359	-1.9392
FBgn0038090	-1.68563	-1.93787
FBgn0051876	0.940315	-1.93726
FBgn0050464	-1.25139	-1.93386
FBgn0267508	-1.24553	-1.93307
FBgn0267471	-1.02745	-1.92952
FBgn0030880	-0.473209	-1.92746
FBgn0052010	-1.92117	-1.92645
FBgn0033469	-0.63414	-1.92519
FBgn0038258	-1.62854	-1.92497
FBgn0267284	-1.17553	-1.92315
FBgn0264896	-1.47897	-1.92085
FBgn0266798	-1.69015	-1.91981
FBgn0266978	-0.769033	-1.91955
FBgn0263618	-0.755896	-1.91811
FBgn0050267	-1.484	-1.91754
FBgn0259870	-1.30706	-1.90636
FBgn0264391	-0.84171	-1.90634
FBgn0262150	-1.22672	-1.90589
FBgn0045483	-0.756228	-1.90588
FBgn0033651	-1.86971	-1.9058
FBgn0026386	-1.93395	-1.90342
FBgn0040097	-1.51608	-1.9026
FBgn0025645	-1.62448	-1.90159
FBgn0267872	-1.51307	-1.89958
FBgn0267680	-0.755184	-1.89811
FBgn0038447	-1.11593	-1.89572
FBgn0266753	-1.86087	-1.89272
FBgn0263849	-1.78508	-1.8892
FBgn0038350	-1.54316	-1.88895
FBgn0052984	-0.177191	-1.88825
FBgn0032965	-1.22551	-1.8873
FBgn0265896	-1.77923	-1.88335
FBgn0264956	-1.90068	-1.88053
FBgn0267817	-1.21171	-1.87786
FBgn0037037	-1.33643	-1.87739
FBgn0052413	-1.08996	-1.8747
FBgn0267117	-2.04108	-1.87297
FBgn0265941	-1.59502	-1.87141
FBgn0263345	-0.185331	-1.87123
FBgn0001077	-1.15325	-1.87008
FBgn0267793	-1.9572	-1.86502
FBgn0267501,FBgn0267502,FBgn0267503,FBgn0267507	-1.51576	-1.86264
FBgn0267779	-1.07264	-1.86247
FBgn0003372	-1.90177	-1.86229
FBgn0036083	-1.67192	-1.85779
FBgn0002855,FBgn0002856	-0.884962	-1.85343
FBgn0264506	-1.60104	-1.85327
FBgn0037488	-1.45506	-1.85275
FBgn0021738	-1.487	-1.85212
FBgn0265105	-1.46675	-1.85084
FBgn0267916	-1.76784	-1.84781
FBgn0267918	-1.10358	-1.84737
FBgn0038558	-0.928328	-1.84615
FBgn0034462	-1.59253	-1.84476
FBgn0266116	-1.72553	-1.84111
FBgn0015586	-1.75356	-1.83905
FBgn0035567	-1.06659	-1.83402
FBgn0085228	-0.950286	-1.8335
FBgn0265802	-1.63728	-1.83327
FBgn0263339	-1.72874	-1.83286
FBgn0003011	-1.17456	-1.8284
FBgn0267572	-0.903949	-1.82772
FBgn0266693	-1.38	-1.82279
FBgn0036102	0.271354	-1.82197
FBgn0267143	-1.19782	-1.82127
FBgn0034774	-1.43264	-1.81916
FBgn0267080	-1.71467	-1.81879
FBgn0067052	-1.7128	-1.81692
FBgn0267627	-1.2724	-1.81687
FBgn0267738	-1.04355	-1.81668
FBgn0039224	-1.34681	-1.81449
FBgn0039448	-0.792277	-1.81442
FBgn0032110	-1.088	-1.81326
FBgn0037986	-0.84413	-1.81323
FBgn0050067	-0.386974	-1.81279
FBgn0266208	-1.54224	-1.81274
FBgn0051274	-1.9487	-1.81256
FBgn0263091	-1.54123	-1.81181
FBgn0036160	-1.26663	-1.81109
FBgn0267949	-1.53108	-1.80746
FBgn0266256	-1.47839	-1.80283
FBgn0039193	-1.41593	-1.80245
FBgn0266158	-1.27292	-1.79897
FBgn0050083	-1.5783	-1.79844
FBgn0264430	-1.22616	-1.79769
FBgn0267519	-2.26613	-1.7975
FBgn0259864	-1.93282	-1.79666
FBgn0051928	-0.997152	-1.7948
FBgn0267070	-1.35108	-1.79385
FBgn0265307	-1.1063	-1.79385
FBgn0262576	-1.7128	-1.79278
FBgn0264705	-1.28853	-1.78842
FBgn0266784	-0.956767	-1.78507
FBgn0037422	-1.39064	-1.78322
FBgn0052985	-0.813595	-1.78256
FBgn0266165	-1.06298	-1.77981
FBgn0053680	-1.37257	-1.7777
FBgn0265742	-0.686979	-1.77611
FBgn0266948	-1.67159	-1.77571
FBgn0033404	-1.78144	-1.77501
FBgn0265654	-1.36849	-1.77364
FBgn0264954	-1.42116	-1.77142
FBgn0034326	-1.38348	-1.76965
FBgn0267562	-1.49749	-1.76799
FBgn0085288	-1.7314	-1.7675
FBgn0033933	-1.98851	-1.76745
FBgn0266249	-1.38228	-1.76626
FBgn0015770	-2.34045	-1.76622
FBgn0265426	-1.26739	-1.76434
FBgn0052009	-1.44156	-1.76419
FBgn0263344	-0.945414	-1.76194
FBgn0053471	-1.51805	-1.75932
FBgn0032836	-0.867267	-1.75615
FBgn0028866	-1.78829	-1.75586
FBgn0030164	-1.35689	-1.75562
FBgn0044049	-1.03779	-1.75461
FBgn0026756	-1.02545	-1.75372
FBgn0036015	-1.31006	-1.75293
FBgn0035641,FBgn0035642	-1.70761	-1.75161
FBgn0034776	-0.837761	-1.75137
FBgn0083946	-1.87777	-1.74901
FBgn0035669	-1.90161	-1.74819
FBgn0266751	-0.780971	-1.74811
FBgn0037576	-1.47151	-1.74538
FBgn0013276	-2.09152	-1.74526
FBgn0050114	-1.18343	-1.74395
FBgn0266782	-1.35724	-1.74376
FBgn0265640	-1.10927	-1.74267
FBgn0267257	-1.60694	-1.74207
FBgn0264790	-1.66187	-1.74184
FBgn0264084	-1.01567	-1.74182
FBgn0264362	-1.52057	-1.7407
FBgn0030163	-1.74392	-1.73838
FBgn0053477	-0.990681	-1.7383
FBgn0026396	-1.87369	-1.73753
FBgn0003249	-1.94579	-1.73664
FBgn0267089	-1.78935	-1.73631
FBgn0264831	-1.54548	-1.73624
FBgn0036618	-1.48182	-1.73405
FBgn0261830	-1.46105	-1.73389
FBgn0264840	-1.46071	-1.73122
FBgn0086265	-1.48954	-1.73035
FBgn0000360	-0.989751	-1.72966
FBgn0265678	-1.02609	-1.7294
FBgn0265678	-0.341176	-1.7294
FBgn0265365	-1.17504	-1.7283
FBgn0265850	-0.967716	-1.7283
FBgn0050375	-0.896395	-1.72764
FBgn0263627	-1.14471	-1.72757
FBgn0053349	-1.14063	-1.72572
FBgn0058053	-1.10432	-1.72555
FBgn0085476	-0.993273	-1.72342
FBgn0266769	-1.01629	-1.72248
FBgn0035508	-2.08665	-1.72239
FBgn0264940	-1.42584	-1.72125
FBgn0026392	-1.44585	-1.71986
FBgn0259863	-1.44141	-1.71779
FBgn0005664	-1.27824	-1.71567
FBgn0030441	-0.621566	-1.71544
FBgn0262098	-0.837143	-1.71507
FBgn0031749	-1.30347	-1.71439
FBgn0052642	-1.55544	-1.71167
FBgn0033027	-1.02757	-1.71068
FBgn0050325	-1.23999	-1.71063
FBgn0053700	-1.65938	-1.71001
FBgn0002577	-1.5456	-1.70936
FBgn0263649	-1.1591	-1.7089
FBgn0037665	-1.47953	-1.70535
FBgn0038944	-0.594234	-1.70467
FBgn0262513	-1.13254	-1.70407
FBgn0038492	-1.40342	-1.70232
FBgn0265157	-1.43119	-1.70169
FBgn0267128	-1.48006	-1.70019
FBgn0040359	-1.0225	-1.69833
FBgn0267038	-1.11475	-1.69456
FBgn0039197	-1.78685	-1.69371
FBgn0029770	-1.79798	-1.69293
FBgn0085461	-1.58783	-1.69195
FBgn0029948	-0.922	-1.69028
FBgn0005390	-1.43235	-1.68423
FBgn0052024	-1.24126	-1.68413
FBgn0042198	-0.549534	-1.68216
FBgn0034324,FBgn0034325	-0.860716	-1.68177
FBgn0037133	-1.37428	-1.68123
FBgn0038089	-1.03483	-1.68107
FBgn0264700	-1.40118	-1.67756
FBgn0267205	-1.01392	-1.67584
FBgn0038011	-1.21384	-1.6758
FBgn0034592	-1.47924	-1.67522
FBgn0016053	-0.84635	-1.67511
FBgn0003486	-1.29829	-1.67481
FBgn0267459	-0.971661	-1.67477
FBgn0053642	-1.20695	-1.67411
FBgn0046886	-1.76536	-1.67223
FBgn0042201	0.0360017	-1.6682
FBgn0004511	-1.87946	-1.66818
FBgn0085792	-1.29556	-1.66793
FBgn0085792	0.262002	-1.66793
FBgn0036078	-1.40298	-1.66712
FBgn0004389	-1.09587	-1.66608
FBgn0031181	-2.04373	-1.66424
FBgn0053105,FBgn0260463	1.51718	-1.66296
FBgn0036417	-1.4883	-1.66285
FBgn0263376	-2.0358	-1.66279
FBgn0267958	-1.41054	-1.66277
FBgn0266641	-1.44255	-1.66268
FBgn0031430	-0.721137	-1.66257
FBgn0035657	-0.72081	-1.6625
FBgn0266327	-1.69566	-1.66208
FBgn0026394	-1.56746	-1.65934
FBgn0266821	-1.00973	-1.65885
FBgn0052487	-1.18127	-1.65782
FBgn0036587	-1.49702	-1.65758
FBgn0267024	-1.56794	-1.65621
FBgn0266323	-1.41166	-1.65588
FBgn0265368	-0.929257	-1.65522
FBgn0033326	-0.261631	-1.65379
FBgn0052232	-1.30281	-1.65125
FBgn0053300	-1.25657	-1.65055
FBgn0265842	-1.4531	-1.64909
FBgn0264875	-1.77058	-1.64894
FBgn0051413	-1.95318	-1.64652
FBgn0266146	-0.66288	-1.64454
FBgn0267174	-0.67927	-1.64162
FBgn0040892	-1.19555	-1.63886
FBgn0051268	-1.53525	-1.63779
FBgn0041224	-0.72008	-1.63456
FBgn0267144	-1.11205	-1.63322
FBgn0085802,FBgn0267496,FBgn0267505	-1.9864	-1.63122
FBgn0085230	-1.16916	-1.62871
FBgn0035971	-0.228559	-1.62725
FBgn0051404	-0.689961	-1.62593
FBgn0039552	-0.8139	-1.62553
FBgn0034007	-1.09966	-1.6241
FBgn0039029	-1.41773	-1.62371
FBgn0265690	-0.854558	-1.62261
FBgn0265793	-0.655077	-1.62195
FBgn0038398	-1.01026	-1.62122
FBgn0034426	-0.465118	-1.62036
FBgn0034477	-1.65441	-1.61879
FBgn0261993	-1.39855	-1.61869
FBgn0003140	-0.78535	-1.61831
FBgn0264490	-1.34601	-1.61784
FBgn0265984	-1.64833	-1.6178
FBgn0003979	-1.09654	-1.61772
FBgn0265878	-0.346453	-1.61771
FBgn0266226	-0.639657	-1.61767
FBgn0266302	-0.870965	-1.61476
FBgn0283627	-1.55739	-1.61422
FBgn0039469	0.804452	-1.61415
FBgn0032968	-0.639278	-1.61293
FBgn0265698	-0.483879	-1.61273
FBgn0034327	-1.02541	-1.61179
FBgn0265913	-1.52575	-1.61123
FBgn0085231	-1.08029	-1.61046
FBgn0265545	-0.643173	-1.61036
FBgn0267604	-1.34133	-1.60951
FBgn0259194	-1.37627	-1.60856
FBgn0265945	-1.30391	-1.60718
FBgn0041237	-1.16381	-1.60662
FBgn0266814	-1.82639	-1.60533
FBgn0267982	-0.821967	-1.60522
FBgn0030459	-1.45508	-1.60481
FBgn0000022	-1.09342	-1.60322
FBgn0267564	-1.21491	-1.60143
FBgn0250842	-1.62062	-1.60042
FBgn0010433	-1.70742	-1.59987
FBgn0036250	-0.98197	-1.59967
FBgn0030375	-0.998998	-1.59886
FBgn0266031	-0.93075	-1.5969
FBgn0263332	-0.824665	-1.59642
FBgn0265314	-1.17739	-1.59566
FBgn0264879	-1.12726	-1.59427
FBgn0263386	-0.970162	-1.59256
FBgn0040261	-1.22428	-1.59225
FBgn0265688	-0.385609	-1.59169
FBgn0030204	-1.38345	-1.59114
FBgn0029966	-1.71068	-1.5911
FBgn0033043	-1.69753	-1.58998
FBgn0265792	-0.794322	-1.58946
FBgn0278597	-1.96923	-1.58795
FBgn0265893	-1.31563	-1.58613
FBgn0031111	-1.27668	-1.58575
FBgn0038512	-1.53426	-1.58488
FBgn0054006	-1.71098	-1.58203
FBgn0085250	-1.4953	-1.58079
FBgn0262690	-0.958789	-1.58078
FBgn0052160	-1.18986	-1.58063
FBgn0032211	-1.45185	-1.58045
FBgn0264487	-1.3594	-1.57954
FBgn0032754	-1.54182	-1.57944
FBgn0052374	-1.71467	-1.57851
FBgn0264351	-1.33595	-1.57721
FBgn0265588	-2.09918	-1.57709
FBgn0264719	-1.29991	-1.57629
FBgn0267229	-1.15599	-1.57449
FBgn0029716	-1.87993	-1.57192
FBgn0266865	-0.903726	-1.57162
FBgn0052523	-1.59199	-1.57127
FBgn0032096	-1.66784	-1.57067
FBgn0032853	-0.993466	-1.56961
FBgn0024943	-1.26801	-1.56909
FBgn0003114	-1.3159	-1.56813
FBgn0039839	-1.36333	-1.56801
FBgn0036474	-1.36564	-1.56768
FBgn0266432	-0.741322	-1.56767
FBgn0029807	-1.07671	-1.5665
FBgn0267556	-1.38271	-1.56553
FBgn0030937	-0.780188	-1.56299
FBgn0046885	-1.88643	-1.56213
FBgn0039673	-1.02321	-1.56126
FBgn0053263	0.427038	-1.56012
FBgn0267710	-0.44589	-1.55841
FBgn0034459	-1.6558	-1.55812
FBgn0263382	-1.33728	-1.55742
FBgn0030108	-1.11256	-1.55687
FBgn0283476	-1.13848	-1.5547
FBgn0267195	-0.89318	-1.55214
FBgn0034666	-1.65891	-1.55136
FBgn0028935	-0.769114	-1.55088
FBgn0037325	-0.682802	-1.55069
FBgn0038028	-1.39436	-1.55064
FBgn0054011	-1.51809	-1.54969
FBgn0265676	-0.694973	-1.54825
FBgn0036440	-0.972752	-1.54785
FBgn0265017	-1.44994	-1.5466
FBgn0037797	-1.6614	-1.54596
FBgn0038439	-2.22035	-1.54492
FBgn0267474	-1.0674	-1.54315
FBgn0033165	-0.752061	-1.54184
FBgn0033856	-0.980772	-1.54178
FBgn0038236	-1.274	-1.54134
FBgn0035873	-1.38755	-1.54129
FBgn0033140	-0.919778	-1.54119
FBgn0052855	-1.42047	-1.54108
FBgn0029977	-1.37143	-1.54063
FBgn0045470	-1.74853	-1.54025
FBgn0261627	-0.938555	-1.53946
FBgn0038775	-0.922509	-1.53942
FBgn0040674	-0.676282	-1.53935
FBgn0267453	-1.31417	-1.53764
FBgn0035382	-1.17865	-1.53748
FBgn0043069	-1.14267	-1.5361
FBgn0266021	-1.81579	-1.53558
FBgn0034545	-1.12916	-1.53543
FBgn0264358	-0.867036	-1.53318
FBgn0266248	-1.27999	-1.53122
FBgn0263405	-1.3432	-1.52969
FBgn0034458	-1.4661	-1.52864
FBgn0266032	-1.25171	-1.52809
FBgn0014851	-0.840325	-1.52787
FBgn0039202	-1.69797	-1.5278
FBgn0005633	-0.846203	-1.52674
FBgn0267626	-1.23056	-1.52596
FBgn0030074	-1.24926	-1.52565
FBgn0032311	-1.24805	-1.52443
FBgn0267430	-0.992769	-1.52294
FBgn0263270	-0.779003	-1.52293
FBgn0264268	-1.64323	-1.52159
FBgn0085644	-0.537113	-1.52085
FBgn0267786	-1.29402	-1.52077
FBgn0037004	-1.30823	-1.5202
FBgn0004649	-1.11624	-1.52017
FBgn0267418	-0.961149	-1.52012
FBgn0053784	-0.608835	-1.51951
FBgn0267141	-1.07611	-1.51887
FBgn0267316	-1.04265	-1.51827
FBgn0267806	-0.943858	-1.51539
FBgn0265076	-1.72145	-1.5123
FBgn0267723	-1.07056	-1.51123
FBgn0266984	-0.982946	-1.51072
FBgn0053003	-1.71949	-1.5104
FBgn0051902	-1.72695	-1.50996
FBgn0266973	-0.876282	-1.50969
FBgn0034766	-1.09259	-1.50926
FBgn0267561	-1.3096	-1.50834
FBgn0266735	-0.725394	-1.50832
FBgn0263026	-0.771397	-1.50695
FBgn0261700	-0.540704	-1.50695
FBgn0032143	-0.353244	-1.50608
FBgn0263663	-1.62106	-1.50524
FBgn0261806	-0.525529	-1.50487
FBgn0034785	-1.19607	-1.50352
FBgn0262529	-1.05754	-1.5003
FBgn0052189	-0.812756	-1.5003
FBgn0031644	-0.708673	-1.49976
FBgn0039490	-1.55864	-1.49972
FBgn0264600	-0.487374	-1.49882
FBgn0263612	-1.53592	-1.49649
FBgn0037772	-0.584207	-1.49622
FBgn0030222	-0.674451	-1.49618
FBgn0032095	-1.48206	-1.49559
FBgn0267623	-0.61897	-1.49533
FBgn0260475	-1.86884	-1.49416
FBgn0267169	-0.832095	-1.49402
FBgn0002926	-1.3368	-1.49387
FBgn0267210	-1.49922	-1.4936
FBgn0031031	-1.58468	-1.4929
FBgn0036970	-1.2634	-1.49139
FBgn0085374	-1.61303	-1.49122
FBgn0265843	-1.348	-1.49102
FBgn0028963	-1.15018	-1.49093
FBgn0267655	-1.29547	-1.4902
FBgn0267657	-0.863026	-1.48898
FBgn0266033	-1.21827	-1.48877
FBgn0039387	-1.47484	-1.48693
FBgn0267794	-0.668372	-1.48665
FBgn0035019	-1.65588	-1.48524
FBgn0031283	-0.649395	-1.48445
FBgn0031746	-1.28816	-1.48415
FBgn0265992	-1.18872	-1.48412
FBgn0263748	-1.05076	-1.48164
FBgn0265382	-0.213341	-1.48024
FBgn0261813	-1.37645	-1.4801
FBgn0040629	-1.80421	-1.47991
FBgn0052631	-1.36443	-1.47688
FBgn0036977	-0.940066	-1.47641
FBgn0041238	-1.4088	-1.47601
FBgn0085362	-0.747271	-1.47425
FBgn0038733	-0.559628	-1.47235
FBgn0275434	-2.0396	-1.47215
FBgn0085753	-1.33805	-1.47094
FBgn0266326	-1.20039	-1.4709
FBgn0025115	-1.36563	-1.46974
FBgn0262827	-1.38858	-1.46855
FBgn0032535	-0.448009	-1.46853
FBgn0264365	-1.38249	-1.46798
FBgn0003747	-1.58485	-1.46428
FBgn0027074	-1.33272	-1.46346
FBgn0038814	-0.997877	-1.46299
FBgn0050145	-1.01995	-1.46272
FBgn0052213	0.343143	-1.46192
FBgn0266811	-0.557418	-1.46131
FBgn0031756	-1.4002	-1.45957
FBgn0033145	-1.14667	-1.4593
FBgn0047092	-1.64232	-1.45882
FBgn0266733	-0.121626	-1.45853
FBgn0032335	-1.1821	-1.45849
FBgn0264378	-0.982353	-1.45797
FBgn0001174	-0.945732	-1.45764
FBgn0267692	-1.72239	-1.45753
FBgn0266244	-1.16554	-1.4572
FBgn0052036	-0.320947	-1.45438
FBgn0038468	-1.38454	-1.45358
FBgn0036874	-0.684338	-1.45338
FBgn0032090	-1.18025	-1.45325
FBgn0262963	-1.07145	-1.45246
FBgn0265645	-0.922229	-1.45
FBgn0267537	-0.837286	-1.44989
FBgn0034153	-1.34428	-1.44839
FBgn0267149	-1.36837	-1.44834
FBgn0085336	-1.22074	-1.44749
FBgn0265684	-1.56912	-1.44748
FBgn0266834	-0.869505	-1.44692
FBgn0030829	0.0192825	-1.44643
FBgn0085788	-1.16626	-1.44264
FBgn0265700	-0.999583	-1.44241
FBgn0031803	-1.38965	-1.4419
FBgn0013348	-0.718433	-1.44147
FBgn0032522	-0.692247	-1.44046
FBgn0265443	-1.16114	-1.44038
FBgn0085225	-0.173821	-1.43998
FBgn0267862	-0.365346	-1.43941
FBgn0261994	-0.709129	-1.4387
FBgn0265862	-1.82543	-1.43785
FBgn0052495	-0.875519	-1.43746
FBgn0038440	-0.836991	-1.43743
FBgn0262533	-1.59995	-1.43711
FBgn0265866	-1.16203	-1.43604
FBgn0054027	-1.946	-1.43603
FBgn0054027	-0.572999	-1.43603
FBgn0036873	0.806256	-1.43574
FBgn0259856	-1.4774	-1.43541
FBgn0265496	-0.79598	-1.42977
FBgn0039342	-0.732756	-1.42975
FBgn0042129	-1.63881	-1.42966
FBgn0031324	-1.07006	-1.42799
FBgn0267090	-0.918509	-1.42743
FBgn0265871	-1.23115	-1.42713
FBgn0031729	-0.774675	-1.42376
FBgn0051742	-0.565125	-1.42352
FBgn0266699	-1.28625	-1.42299
FBgn0262592	-0.319467	-1.42088
FBgn0266932	-0.756959	-1.4206
FBgn0041229	-1.16026	-1.41986
FBgn0263078	-0.487012	-1.41825
FBgn0032827	-1.32908	-1.41607
FBgn0264475	-1.21724	-1.41598
FBgn0052320	-0.826703	-1.41574
FBgn0267756	-1.13434	-1.41525
FBgn0034272	-1.58312	-1.41471
FBgn0267983	-1.3525	-1.41454
FBgn0267938	-1.80111	-1.4143
FBgn0261991	-1.14424	-1.41425
FBgn0041247	-0.932706	-1.41381
FBgn0265803	-0.62434	-1.41229
FBgn0263079	-1.03623	-1.41214
FBgn0266732	-1.2949	-1.41211
FBgn0267168	-1.56508	-1.41166
FBgn0032493	-1.57503	-1.41123
FBgn0034129	-0.913911	-1.41088
FBgn0020248	-0.423395	-1.41064
FBgn0262482	-0.581954	-1.41026
FBgn0041234	-1.2474	-1.41021
FBgn0038150	-0.987677	-1.40976
FBgn0265934	-0.823295	-1.40976
FBgn0037172	-0.628725	-1.4094
FBgn0262883	-1.15565	-1.40788
FBgn0267827	-1.26487	-1.40662
FBgn0039676	-1.10218	-1.40597
FBgn0262821	-1.31992	-1.40541
FBgn0051219	-1.3231	-1.40524
FBgn0264828	-1.28745	-1.40329
FBgn0264864	-1.19701	-1.40301
FBgn0000552	-1.22328	-1.40267
FBgn0263001	-0.874502	-1.40142
FBgn0265814	-1.87075	-1.39966
FBgn0038159	-0.479781	-1.39909
FBgn0266414	-1.53082	-1.39869
FBgn0267200	-0.650905	-1.39853
FBgn0030921	-1.12784	-1.39832
FBgn0265702	-1.12838	-1.39797
FBgn0029643	-1.70491	-1.39774
FBgn0265510	-0.548613	-1.39773
FBgn0030408	-1.99833	-1.39569
FBgn0029989	-0.772813	-1.39488
FBgn0267772	-1.41498	-1.39484
FBgn0031273	-0.932911	-1.39358
FBgn0031101	-0.245885	-1.39289
FBgn0265204	-1.19347	-1.38851
FBgn0265942	-0.624719	-1.38772
FBgn0037572	-1.54858	-1.38738
FBgn0037994	0.0212927	-1.38705
FBgn0000047	-1.20248	-1.38554
FBgn0039408	-0.348616	-1.38482
FBgn0267681	-1.53807	-1.38465
FBgn0013755	-1.48895	-1.3839
FBgn0263648	-0.363873	-1.38362
FBgn0035332	-0.799511	-1.38333
FBgn0267813	-0.188325	-1.38195
FBgn0265455	-1.09614	-1.37887
FBgn0037594	-1.77042	-1.37751
FBgn0045497	-1.41047	-1.37484
FBgn0039195	-1.15164	-1.37482
FBgn0037085	-1.24323	-1.37444
FBgn0264428	-1.16576	-1.37365
FBgn0265965	-1.4098	-1.37344
FBgn0266815	-1.12099	-1.37322
FBgn0261529	-0.37795	-1.37285
FBgn0264390	-1.35244	-1.37233
FBgn0052214	0.645331	-1.37158
FBgn0039851	-0.911049	-1.37109
FBgn0039852	-1.13394	-1.36987
FBgn0038361	-0.882755	-1.36914
FBgn0261848	-0.927383	-1.36734
FBgn0266972	-0.754813	-1.36682
FBgn0051354	-1.18574	-1.36618
FBgn0029646	-1.11467	-1.36614
FBgn0031279	-1.04887	-1.36544
FBgn0264374	-0.444953	-1.36494
FBgn0265712	-0.730634	-1.36404
FBgn0040705	-0.65182	-1.36327
FBgn0003861	-1.85251	-1.36274
FBgn0032094	-1.28402	-1.36244
FBgn0262622	-1.04207	-1.36033
FBgn0265734	-1.08332	-1.35971
FBgn0266702	-0.504955	-1.35947
FBgn0267990	-0.31812	-1.35946
FBgn0261289	-1.55589	-1.35898
FBgn0266805	-1.4531	-1.35854
FBgn0264370	-1.27824	-1.35821
FBgn0037464	-0.69602	-1.35763
FBgn0036325	-0.636183	-1.35666
FBgn0265053	-0.795427	-1.35651
FBgn0266212	0.408789	-1.35554
FBgn0032175	-0.722203	-1.35447
FBgn0265762	-1.22691	-1.35424
FBgn0266382	-5.37593	-1.35423
FBgn0267473	-0.599189	-1.35383
FBgn0031596	-0.824888	-1.35077
FBgn0264980	-1.18016	-1.35063
FBgn0266240	-1.35615	-1.35053
FBgn0263871	-1.0974	-1.34963
FBgn0036938	-0.918286	-1.34888
FBgn0037571	-0.415538	-1.34665
FBgn0025680	-1.05733	-1.34593
FBgn0035555	-1.37788	-1.34439
FBgn0262812	-0.545912	-1.34355
FBgn0265167	-0.800566	-1.34286
FBgn0036708	-0.678174	-1.34229
FBgn0031854	-1.05222	-1.34204
FBgn0034157	-1.48084	-1.34169
FBgn0036352	-1.45377	-1.34145
FBgn0267270	-0.759266	-1.34118
FBgn0267641	-0.670067	-1.34107
FBgn0065109	-0.514216	-1.34065
FBgn0267778	-0.891215	-1.34054
FBgn0037584	-0.935969	-1.34011
FBgn0039485	-1.77003	-1.34004
FBgn0267528	-0.497447	-1.3394
FBgn0037862	-0.761653	-1.33649
FBgn0036154	-1.78083	-1.33378
FBgn0263343	-1.44971	-1.33312
FBgn0263399	-0.856186	-1.33274
FBgn0034047	-1.66924	-1.33258
FBgn0034846	-0.681009	-1.33254
FBgn0037365	-1.5311	-1.33241
FBgn0036019	-0.783494	-1.33105
FBgn0033723	-1.49451	-1.33071
FBgn0036380	-1.15297	-1.32966
FBgn0028569	-0.959536	-1.32937
FBgn0266371	-1.10921	-1.32808
FBgn0053017	-0.82594	-1.32785
FBgn0039371	-0.807118	-1.32766
FBgn0032067	0.124638	-1.32667
FBgn0261807	-1.41876	-1.32563
FBgn0031802	-1.49459	-1.32501
FBgn0033955	-0.939321	-1.32441
FBgn0038067	-0.88589	-1.32389
FBgn0051693	-1.34624	-1.3236
FBgn0263406	-1.59679	-1.32356
FBgn0263336	-0.922683	-1.32337
FBgn0263589	-1.15511	-1.32201
FBgn0053508	-0.863876	-1.32101
FBgn0267818	-1.43066	-1.32091
FBgn0054030	-1.10547	-1.32083
FBgn0243586	-0.938077	-1.32067
FBgn0266810	-1.56269	-1.31969
FBgn0003382	-1.28955	-1.31944
FBgn0035982	-1.6917	-1.3187
FBgn0051702	-1.28604	-1.31869
FBgn0032312	-1.25072	-1.3183
FBgn0005779	-0.591402	-1.31791
FBgn0036585	-1.12131	-1.31729
FBgn0267602	-1.0904	-1.31714
FBgn0035581	-0.855796	-1.31516
FBgn0267140	-0.505799	-1.31506
FBgn0085332	-1.03815	-1.31453
FBgn0031305	-2.06505	-1.31428
FBgn0053993	-0.927008	-1.31417
FBgn0263802	-1.26057	-1.31379
FBgn0039424	-1.10538	-1.31279
FBgn0051202	-1.26574	-1.31096
FBgn0030551	-1.458	-1.30871
FBgn0264845	-1.39814	-1.30773
FBgn0267122	-0.632594	-1.30591
FBgn0051700	-0.307868	-1.30517
FBgn0265902	-1.14814	-1.30459
FBgn0264253	-1.01562	-1.30403
FBgn0264435	-0.697987	-1.3037
FBgn0034580	-0.921848	-1.30283
FBgn0264363	-0.835463	-1.30248
FBgn0053770	-0.976673	-1.30112
FBgn0030949	-1.36289	-1.3007
FBgn0003411	-1.6321	-1.30054
FBgn0260011	-0.988933	-1.3004
FBgn0266221	-1.32488	-1.29954
FBgn0040098	-0.989823	-1.29933
FBgn0037003	-0.949489	-1.29757
FBgn0011293	-0.275839	-1.29741
FBgn0267177	-0.430708	-1.29738
FBgn0040354	-1.02868	-1.29731
FBgn0024319	-1.52351	-1.29717
FBgn0085201	-0.416186	-1.29586
FBgn0041249	-1.14482	-1.29455
FBgn0029644	-1.05066	-1.29418
FBgn0036712	-0.639579	-1.29362
FBgn0266594	-0.635233	-1.29325
FBgn0033277	-1.17194	-1.29121
FBgn0030815	-1.3001	-1.29085
FBgn0036936	-1.20865	-1.29076
FBgn0052228	-0.330699	-1.28998
FBgn0037419	-1.06093	-1.28874
FBgn0264394	-0.733992	-1.28854
FBgn0014464	-1.04321	-1.28751
FBgn0005391	-1.26195	-1.28714
FBgn0265317	-1.0162	-1.2867
FBgn0283434	-0.371078	-1.28669
FBgn0034076	-1.94653	-1.2863
FBgn0265551	-1.29887	-1.28592
FBgn0265530	-0.890668	-1.28427
FBgn0266898	-0.650305	-1.28371
FBgn0266850	-1.83019	-1.28341
FBgn0051773	-0.642513	-1.283
FBgn0266252	-1.71373	-1.28279
FBgn0034187	-1.06273	-1.28244
FBgn0050343	-0.659988	-1.28218
FBgn0265086	-1.49922	-1.28178
FBgn0036203	-1.73519	-1.28157
FBgn0085734	-1.92772	-1.28077
FBgn0267087	-1.03009	-1.28064
FBgn0037591	-1.37943	-1.27978
FBgn0045443	-1.4164	-1.27853
FBgn0265710	-1.19824	-1.27785
FBgn0259963	-0.891148	-1.27747
FBgn0017424	-1.4609	-1.27613
FBgn0264496	-0.659185	-1.27593
FBgn0265852	-0.40818	-1.27521
FBgn0053923	-1.09538	-1.27477
FBgn0267757	-1.00076	-1.27477
FBgn0053689	-0.817423	-1.27477
FBgn0035697	-0.899264	-1.27475
FBgn0264871	-0.688305	-1.27349
FBgn0263334	-0.744754	-1.27322
FBgn0039033	-0.865278	-1.27301
FBgn0265740	-1.30958	-1.27268
FBgn0047330	-1.4678	-1.27089
FBgn0051730	-0.303511	-1.27066
FBgn0035792	0.150944	-1.26885
FBgn0263039	-1.21121	-1.26845
FBgn0031332	-0.886869	-1.2682
FBgn0030898	-0.628371	-1.26771
FBgn0267438	-1.04634	-1.26647
FBgn0051718	-1.28157	-1.26467
FBgn0267262	-1.38594	-1.2643
FBgn0032072,FBgn0052983	-0.244297	-1.26368
FBgn0034165,FBgn0046999	-1.54316	-1.26334
FBgn0011020	0.380304	-1.26279
FBgn0267422	-0.679787	-1.26157
FBgn0265541	-1.01545	-1.26098
FBgn0261987	-1.08463	-1.26096
FBgn0265509	-1.47607	-1.26075
FBgn0266145	-0.62778	-1.26049
FBgn0053798	-0.783705	-1.26025
FBgn0265713	-1.37896	-1.25811
FBgn0037590	-1.68563	-1.2581
FBgn0038851	-1.16144	-1.25781
FBgn0035430	-1.95702	-1.2577
FBgn0036941	-1.05521	-1.25662
FBgn0032058	-0.77956	-1.25595
FBgn0267625	-1.51284	-1.25511
FBgn0267314	-1.07977	-1.25436
FBgn0033067	-0.831959	-1.25424
FBgn0263986	-1.08685	-1.25423
FBgn0039810	-1.02319	-1.25406
FBgn0028899	-0.769377	-1.25261
FBgn0259210	-1.2731	-1.25207
FBgn0267290	-1.35615	-1.25111
FBgn0083960	-1.14456	-1.25108
FBgn0010403	-0.704	-1.24845
FBgn0030589	-1.49893	-1.24839
FBgn0039395	-1.0576	-1.24755
FBgn0265804	-0.76624	-1.24741
FBgn0053270	-0.668773	-1.24618
FBgn0267112	-1.22646	-1.24555
FBgn0040361	-0.682664	-1.24516
FBgn0051065	-1.19806	-1.24489
FBgn0267480	-1.614	-1.24473
FBgn0053125	-0.97004	-1.24427
FBgn0053125	-0.946633	-1.24427
FBgn0053125	-0.709271	-1.24427
FBgn0038018	-0.731172	-1.2442
FBgn0004784	-0.87071	-1.24356
FBgn0265929	-1.66175	-1.24326
FBgn0263533,FBgn0266886	-0.746895	-1.24255
FBgn0259849	-1.53428	-1.24247
FBgn0264085	-0.997255	-1.2421
FBgn0038415	-1.17515	-1.24103
FBgn0030495	-1.23825	-1.24102
FBgn0033855	-0.0148876	-1.24038
FBgn0265011	-0.692213	-1.23884
FBgn0261857	-0.47999	-1.23837
FBgn0085489	-0.636131	-1.23784
FBgn0266689	-1.49588	-1.2373
FBgn0266149	-1.08354	-1.23729
FBgn0050259	-1.01937	-1.23678
FBgn0037436	-0.993029	-1.23645
FBgn0266986	-1.20459	-1.23619
FBgn0083994	-0.268539	-1.23566
FBgn0052246	-1.13762	-1.23506
FBgn0038309	-1.16265	-1.23445
FBgn0037430	-1.37744	-1.23438
FBgn0031757	-0.828745	-1.23356
FBgn0265957	-0.874652	-1.23333
FBgn0265752	-0.294062	-1.23221
FBgn0261502	-0.739924	-1.2322
FBgn0264820	-1.15119	-1.23116
FBgn0261707	-0.434016	-1.23039
FBgn0265947	-0.959536	-1.23004
FBgn0030297	-1.89142	-1.22814
FBgn0034551	-1.29474	-1.22765
FBgn0031467	-0.864397	-1.22639
FBgn0263844	-0.888637	-1.22538
FBgn0052055	-0.590162	-1.2242
FBgn0038008	-0.632957	-1.22366
FBgn0264887	-1.26012	-1.22323
FBgn0263617	-1.30417	-1.22321
FBgn0036499	0.297688	-1.2229
FBgn0033927	-1.75754	-1.22249
FBgn0260437	-0.286669	-1.22244
FBgn0011278	-1.30748	-1.22152
FBgn0030895	-0.870178	-1.22087
FBgn0023489	-1.34616	-1.22011
FBgn0036603	-0.850375	-1.21834
FBgn0267113	-1.58206	-1.21737
FBgn0053296	-0.801428	-1.21703
FBgn0266278	-0.441101	-1.21675
FBgn0266971	-0.9461	-1.2166
FBgn0265078	-0.888445	-1.21609
FBgn0034156	-0.715942	-1.21575
FBgn0051913	-0.733296	-1.21564
FBgn0267431	-1.05501	-1.21498
FBgn0037896	-1.10678	-1.21248
FBgn0263250	-0.583186	-1.21203
FBgn0035031	-1.3633	-1.212
FBgn0266906	-0.797283	-1.21182
FBgn0004897	-1.06241	-1.21085
FBgn0265725	-0.715039	-1.21079
FBgn0036859	-0.943835	-1.21067
FBgn0265829	-1.06149	-1.21048
FBgn0262889	-1.23918	-1.20866
FBgn0037645	-1.44036	-1.20717
FBgn0259215	-1.20666	-1.20696
FBgn0266169	-0.895253	-1.20517
FBgn0265166	-0.951228	-1.20406
FBgn0260780	-1.30326	-1.20377
FBgn0283435	-1.0495	-1.20325
FBgn0036143	-0.675814	-1.20178
FBgn0032176	-0.381731	-1.20092
FBgn0265756	-1.16464	-1.20074
FBgn0266198	-1.14955	-1.20017
FBgn0264505	-0.561516	-1.19897
FBgn0085259	0.194176	-1.19874
FBgn0267945	-1.02344	-1.19803
FBgn0261059	-0.88858	-1.19723
FBgn0036639	1.66222	-1.19716
FBgn0266849	-1.22819	-1.19673
FBgn0267062	-1.0758	-1.19641
FBgn0002937	-1.18144	-1.19564
FBgn0265444	-2.00602	-1.19544
FBgn0265985	-1.94942	-1.1952
FBgn0267585	-0.513278	-1.19494
FBgn0045485	-1.24519	-1.19461
FBgn0265931	-0.423047	-1.19452
FBgn0051858	-0.822596	-1.1944
FBgn0029531	-1.49342	-1.19433
FBgn0264942	-0.700623	-1.19394
FBgn0036747	-1.0249	-1.19332
FBgn0085789	-0.619355	-1.19307
FBgn0037940	-0.740954	-1.19277
FBgn0262818	-0.310659	-1.19236
FBgn0262356	-0.59445	-1.19167
FBgn0267118	-1.16409	-1.19159
FBgn0085243	-0.545196	-1.18979
FBgn0000427	-0.786671	-1.18934
FBgn0264877	-0.562203	-1.18879
FBgn0034681	-0.704965	-1.18875
FBgn0265547,FBgn0265548	-0.185862	-1.18873
FBgn0265675	-0.745725	-1.1886
FBgn0032065	-0.437009	-1.18857
FBgn0267074	-0.368522	-1.18795
FBgn0267481	-0.777778	-1.1878
FBgn0262020	0.0336891	-1.18725
FBgn0026391	-1.47999	-1.18477
FBgn0266595	-0.449766	-1.18374
FBgn0263414	-0.937749	-1.18358
FBgn0038394	-0.262212	-1.18328
FBgn0264431	-1.40052	-1.18307
FBgn0040352	-0.947206	-1.18203
FBgn0263774	-0.714807	-1.18086
FBgn0267277	-1.25177	-1.1807
FBgn0266861	-1.04892	-1.18067
FBgn0033733	-0.874652	-1.18047
FBgn0051560	-1.58274	-1.1804
FBgn0031302	-1.78877	-1.18027
FBgn0052745	-0.578752	-1.17974
FBgn0266390	-1.66128	-1.17883
FBgn0262879	-0.977345	-1.17879
FBgn0030804	-0.459296	-1.17814
FBgn0262362	-0.794733	-1.17797
FBgn0259966	-1.28169	-1.17664
FBgn0085245	-0.938649	-1.17562
FBgn0042711	-0.722489	-1.17561
FBgn0266009	-0.709382	-1.17475
FBgn0264676	-1.69378	-1.17398
FBgn0264348	-1.20696	-1.1723
FBgn0037428	-1.37988	-1.17184
FBgn0085398	-1.23733	-1.17119
FBgn0036679	-1.32317	-1.17114
FBgn0050181	-1.18648	-1.17057
FBgn0034104	-0.471248	-1.16997
FBgn0266763	-1.52205	-1.16944
FBgn0267040	-0.886057	-1.16862
FBgn0262484	-0.170121	-1.16825
FBgn0037413	-0.659104	-1.16809
FBgn0267559	-0.864565	-1.16783
FBgn0032055	-0.939219	-1.16716
FBgn0037827	-0.559244	-1.16689
FBgn0040682	-1.95051	-1.16662
FBgn0263743	-1.37457	-1.16563
FBgn0029521	-0.834578	-1.16491
FBgn0037005	-0.938536	-1.16196
FBgn0033969	-0.492017	-1.16172
FBgn0033819	-0.3042	-1.16148
FBgn0030016	-0.921376	-1.16031
FBgn0039376	-0.393264	-1.16
FBgn0039703	-1.45848	-1.15972
FBgn0262981	-0.716712	-1.15948
FBgn0265812	-0.344518	-1.15787
FBgn0264788	-1.17931	-1.15686
FBgn0265822	-1.2369	-1.15601
FBgn0031719	-0.318421	-1.15586
FBgn0062411	-0.585399	-1.1548
FBgn0267159	-0.626805	-1.15264
FBgn0053109	-1.61388	-1.15165
FBgn0267940	-1.25893	-1.15138
FBgn0031512	-1.06577	-1.15126
FBgn0051614	-0.889124	-1.15044
FBgn0003378	-0.674324	-1.14994
FBgn0034377	-0.347466	-1.14972
FBgn0035510	-0.982349	-1.14972
FBgn0260474	-0.351464	-1.14953
FBgn0267677	-1.05359	-1.14645
FBgn0265447	-1.0928	-1.1462
FBgn0263587	-1.0055	-1.14597
FBgn0263408	-1.46999	-1.14585
FBgn0033324	-0.39148	-1.14565
FBgn0267611	-0.580955	-1.14554
FBgn0266853	-0.945467	-1.14519
FBgn0266961	-0.380364	-1.14503
FBgn0262140	-1.17539	-1.14487
FBgn0041245	-1.43314	-1.1442
FBgn0050087	-0.973626	-1.14389
FBgn0265591	-0.254438	-1.14329
FBgn0267582	-0.624785	-1.14294
FBgn0266048	-1.42415	-1.14286
FBgn0265578	-1.05965	-1.14283
FBgn0032132	-2.08004	-1.14274
FBgn0036426	-0.713032	-1.14212
FBgn0029733	-0.815502	-1.14204
FBgn0037626	-0.855725	-1.14153
FBgn0267716	-0.496023	-1.14036
FBgn0034568	-0.811063	-1.14027
FBgn0046253	-0.543414	-1.14019
FBgn0046253	-0.436807	-1.14019
FBgn0046253	-0.236887	-1.14019
FBgn0264266	-0.898016	-1.13928
FBgn0267527	0.137961	-1.13805
FBgn0037675	-0.828183	-1.13798
FBgn0262888	-0.80438	-1.13796
FBgn0052712	-0.748457	-1.13762
FBgn0053290	-1.08015	-1.13698
FBgn0034284	-0.607841	-1.13676
FBgn0033952	-0.476576	-1.13614
FBgn0029727	-0.862883	-1.13562
FBgn0038695	-0.816995	-1.13486
FBgn0266238	-1.12269	-1.13482
FBgn0051021	-1.35109	-1.13454
FBgn0004170	-0.898576	-1.13315
FBgn0063083	-0.17031	-1.13266
FBgn0267865	-0.689893	-1.13266
FBgn0033202	-0.902156	-1.1303
FBgn0020377	-0.612879	-1.12953
FBgn0265668	0.61146	-1.1292
FBgn0267955	-1.2494	-1.12833
FBgn0033774	-1.13958	-1.12704
FBgn0085371	-1.17807	-1.12696
FBgn0266873	-0.749856	-1.12666
FBgn0265639	-1.23115	-1.1261
FBgn0265882	-0.872954	-1.12518
FBgn0267176	-0.73888	-1.12301
FBgn0052188	-0.870123	-1.12236
FBgn0265576	-0.63081	-1.1215
FBgn0037405	-1.16904	-1.12105
FBgn0267622	-1.06473	-1.12088
FBgn0267663	-0.870123	-1.12074
FBgn0263246	-1.2094	-1.12024
FBgn0023520	-0.100428	-1.11972
FBgn0036606	1.62158	-1.11918
FBgn0265638	-1.06348	-1.11908
FBgn0265751	-0.637863	-1.1187
FBgn0266152	-0.670187	-1.11809
FBgn0036414	-1.16002	-1.11777
FBgn0264569	-1.45802	-1.11772
FBgn0033603	-1.3783	-1.11753
FBgn0265040	-1.50512	-1.1165
FBgn0039568	-0.270444	-1.11522
FBgn0267706	-0.455199	-1.11436
FBgn0054051	-1.06668	-1.11425
FBgn0266772	-0.917789	-1.11378
FBgn0031292	-0.480617	-1.11315
FBgn0266067	-0.835374	-1.11268
FBgn0263611	-0.894664	-1.11257
FBgn0264793	-1.63628	-1.11204
FBgn0039421	-0.318893	-1.11201
FBgn0266537	-0.477727	-1.11117
FBgn0036442	-1.33728	-1.11087
FBgn0032525	0.00464805	-1.11039
FBgn0035429	-0.610439	-1.11007
FBgn0265682	-0.971534	-1.10877
FBgn0261356	-0.716708	-1.10823
FBgn0036596	-0.943873	-1.10767
FBgn0040038	-0.84343	-1.10762
FBgn0051526	-0.797092	-1.10745
FBgn0036704	-0.620473	-1.10735
FBgn0034105	-0.154449	-1.10732
FBgn0033359	-1.07321	-1.10717
FBgn0040255	-1.58392	-1.10706
FBgn0265851	-0.274331	-1.10696
FBgn0030882	-1.31838	-1.10625
FBgn0267744	-1.53572	-1.10573
FBgn0035543	-0.775488	-1.10566
FBgn0002565	-0.649533	-1.10488
FBgn0003319	-1.18111	-1.10368
FBgn0052263	-0.410669	-1.10282
FBgn0264991	-0.551894	-1.10209
FBgn0286028	-1.03299	-1.10176
FBgn0035847	-0.524358	-1.10172
FBgn0035315	-0.774311	-1.10101
FBgn0266901	-0.692344	-1.09802
FBgn0265458	-0.917631	-1.09767
FBgn0038525	-0.710886	-1.09729
FBgn0036310	-0.780549	-1.09713
FBgn0267704	-1.1908	-1.09589
FBgn0036705	-0.448546	-1.09586
FBgn0265811	-0.545141	-1.09566
FBgn0028838	-0.692613	-1.09505
FBgn0001120	-0.784598	-1.09425
FBgn0033058	-4.15788	-1.0939
FBgn0033058	-0.594113	-1.0939
FBgn0033058	-0.245095	-1.0939
FBgn0033058	0.154403	-1.0939
FBgn0033058	0.722403	-1.0939
FBgn0038123	-0.445959	-1.09342
FBgn0040648	-0.382127	-1.09293
FBgn0033850	-1.00309	-1.0929
FBgn0263321	-0.573136	-1.09289
FBgn0041250	-1.17935	-1.09257
FBgn0033363	-1.12157	-1.09253
FBgn0054012	-0.780052	-1.08985
FBgn0031976	-0.758341	-1.08954
FBgn0266651	-1.07417	-1.08879
FBgn0040107	-0.840195	-1.08848
FBgn0003248	-1.57329	-1.08822
FBgn0036528	-1.67762	-1.08818
FBgn0085464	-0.75431	-1.08804
FBgn0263454	-1.2457	-1.08777
FBgn0261799	-1.04444	-1.08649
FBgn0028892	-0.701667	-1.08648
FBgn0263034	-0.418643	-1.08634
FBgn0037997	-0.31851	-1.08601
FBgn0037501	-1.19267	-1.08563
FBgn0036439	-0.6943	-1.08563
FBgn0038218	-0.253061	-1.08484
FBgn0029968	-1.06034	-1.08453
FBgn0263019,FBgn0263107	-0.773312	-1.08319
FBgn0036156	-0.270319	-1.08259
FBgn0037577	-1.2902	-1.08173
FBgn0032554	-0.71568	-1.07607
FBgn0029606	-1.10824	-1.07581
FBgn0028857	-0.37951	-1.07559
FBgn0265980	-1.73391	-1.07551
FBgn0043532	-0.34024	-1.07476
FBgn0036716	-1.23727	-1.07136
FBgn0034990	-1.31846	-1.07027
FBgn0260459	-0.358778	-1.07024
FBgn0053631	-0.858622	-1.07024
FBgn0265888	-1.0853	-1.06994
FBgn0053775	-1.01601	-1.06923
FBgn0265711	-0.92134	-1.06895
FBgn0265939	-0.988616	-1.06859
FBgn0036222	-0.73013	-1.068
FBgn0030900	-0.835219	-1.06791
FBgn0036447	-0.876174	-1.06707
FBgn0267223	1.98355	-1.06696
FBgn0046698	-0.660054	-1.06668
FBgn0262875	-0.733141	-1.06496
FBgn0038124	-0.226184	-1.06454
FBgn0030525	-0.249593	-1.0645
FBgn0052488	-0.395686	-1.06296
FBgn0263385	-0.686308	-1.06226
FBgn0267809	-0.930495	-1.06219
FBgn0260452	-0.158913	-1.06186
FBgn0266218	-0.789944	-1.06044
FBgn0040554,FBgn0286034	-1.20147	-1.06038
FBgn0051802	-0.0897749	-1.0603
FBgn0085234	-1.23095	-1.06017
FBgn0038676	-0.975166	-1.06006
FBgn0267554	-1.20843	-1.05931
FBgn0001263	-0.928475	-1.05927
FBgn0250847	-0.658726	-1.05875
FBgn0004618	-1.24249	-1.05858
FBgn0052086	-0.818634	-1.05795
FBgn0029707	-0.859637	-1.05745
FBgn0039246	-0.59145	-1.05737
FBgn0035924	-0.991013	-1.05672
FBgn0264905	-1.39003	-1.05655
FBgn0036044	-1.04474	-1.05251
FBgn0032163	-0.679712	-1.05241
FBgn0034487	-1.03756	-1.05109
FBgn0266703	-0.774823	-1.05068
FBgn0039344	-1.39859	-1.05038
FBgn0035069	-0.589864	-1.05035
FBgn0263845	-1.39121	-1.04877
FBgn0266698	-1.72548	-1.04808
FBgn0264516	-0.998374	-1.04777
FBgn0051437	-1.28529	-1.04757
FBgn0031619	-0.617376	-1.0462
FBgn0259162	-1.00286	-1.0459
FBgn0262880	-0.969672	-1.04584
FBgn0265817	-0.410048	-1.04535
FBgn0052237	1.46678	-1.04524
FBgn0265063	-0.687199	-1.04513
FBgn0036235	-0.987074	-1.04474
FBgn0265060	-0.693221	-1.04467
FBgn0039782,FBgn0054041	-0.476039	-1.04403
FBgn0036590	-1.37549	-1.04364
FBgn0031550	-0.393676	-1.04343
FBgn0266638	-1.05549	-1.04263
FBgn0034428	-0.0025791	-1.04155
FBgn0034565	-0.936306	-1.04116
FBgn0262944	-1.15088	-1.04028
FBgn0032856	-0.487486	-1.03962
FBgn0267526	-1.19885	-1.03956
FBgn0265071	-0.988946	-1.03915
FBgn0035014	-0.518371	-1.03915
FBgn0053687	-1.01033	-1.03913
FBgn0266403	-0.827911	-1.03886
FBgn0036195	-1.09531	-1.03847
FBgn0039034	-0.584703	-1.03846
FBgn0029667	-0.551342	-1.03808
FBgn0036677	-3.30986	-1.03725
FBgn0036677	-0.60101	-1.03725
FBgn0263095	-0.748707	-1.03712
FBgn0050391	-0.251061	-1.03633
FBgn0028669	-0.638055	-1.03631
FBgn0053998	-0.939604	-1.03627
FBgn0050103	-0.430735	-1.03612
FBgn0019928	-0.530848	-1.03584
FBgn0038716	-1.30559	-1.03508
FBgn0034700	-0.490475	-1.03493
FBgn0267208	-0.957905	-1.03377
FBgn0040849	-0.553176	-1.03343
FBgn0034218	-0.566629	-1.03307
FBgn0053792	-0.763382	-1.03248
FBgn0050050	-0.907216	-1.03239
FBgn0036593	-1.32621	-1.03163
FBgn0267161	-1.09966	-1.03135
FBgn0039009	-0.736527	-1.03113
FBgn0265066	-1.10209	-1.03087
FBgn0032331	-1.08695	-1.03068
FBgn0265203	-1.29978	-1.03034
FBgn0267796	-0.803095	-1.02754
FBgn0267796	-0.553632	-1.02754
FBgn0267796	-0.374979	-1.02754
FBgn0267696	-0.930609	-1.02639
FBgn0040755	-0.156038	-1.02623
FBgn0041336	-1.27946	-1.02556
FBgn0046756	-0.539448	-1.0254
FBgn0266052	-0.858999	-1.02524
FBgn0266818	-1.31727	-1.02417
FBgn0267868	-1.5661	-1.02398
FBgn0085196	-0.24515	-1.02397
FBgn0267693	-0.889916	-1.02345
FBgn0031718	-0.912272	-1.02324
FBgn0011693	-0.969271	-1.02303
FBgn0264717	-0.136737	-1.02089
FBgn0031196	-0.163299	-1.02032
FBgn0264380	-1.29976	-1.01994
FBgn0265707	-0.792789	-1.01953
FBgn0037395	-0.727991	-1.01886
FBgn0053721	-0.384242	-1.01865
FBgn0265830	-1.05883	-1.0186
FBgn0032406	-0.437195	-1.01842
FBgn0051912	-0.942334	-1.01821
FBgn0266402	-1.14106	-1.01803
FBgn0039879	-0.834189	-1.01771
FBgn0052569	-1.04091	-1.01769
FBgn0267683	-1.0421	-1.01745
FBgn0052683	-1.11613	-1.01631
FBgn0052683	-0.249194	-1.01631
FBgn0265500	-0.59428	-1.01475
FBgn0031731	-1.40614	-1.01455
FBgn0266817	-0.927383	-1.01389
FBgn0033736	-0.998587	-1.01279
FBgn0038568	-0.594159	-1.01276
FBgn0031364	-0.362245	-1.0123
FBgn0264508	0.216564	-1.01225
FBgn0264945	-1.17013	-1.01221
FBgn0034095	-0.901152	-1.01185
FBgn0259729	-0.749346	-1.0117
FBgn0266239	-0.584671	-1.01106
FBgn0267550	-0.707288	-1.01076
FBgn0262025	-0.322266	-1.01041
FBgn0053348	-1.38985	-1.0096
FBgn0267739	-1.04237	-1.00795
FBgn0063298	-0.489533	-1.00792
FBgn0053465	0.00758563	-1.00673
FBgn0033862	-0.327017	-1.00628
FBgn0030104	-0.150042	-1.00596
FBgn0037254	-0.350912	-1.00578
FBgn0026397	-0.693528	-1.00576
FBgn0030715	-1.10862	-1.00549
FBgn0264868	-0.771474	-1.00524
FBgn0000206	-0.965111	-1.00481
FBgn0061209	-0.680326	-1.00367
FBgn0031471	0.321572	-1.00301
FBgn0037685	-0.729158	-1.00281
FBgn0039200	-0.116253	-1.00203
FBgn0264447	-0.828259	-1.00202
FBgn0267076	-0.792498	-1.00159
FBgn0052023	-1.26459	-1.00111
FBgn0031301	-0.54116	-1.00079
FBgn0266841	-1.1816	-1.00067
FBgn0035865	-1.42715	-1.00033
FBgn0039313	0.556397	-1.00032
FBgn0033936	0.291531	-1.0002
FBgn0051099	-0.153687	-0.999731
FBgn0265593	-0.622462	-0.999431
FBgn0083981	-0.741442	-0.998807
FBgn0053467	-1.42674	-0.998768
FBgn0267576	-0.8001	-0.997605
FBgn0264440	-0.430193	-0.997281
FBgn0051080	1.04082	-0.996669
FBgn0263042	-1.3034	-0.996393
FBgn0266680	-0.748454	-0.996251
FBgn0052087	-0.468581	-0.995687
FBgn0265467	-0.697955	-0.995683
FBgn0263870	-1.06948	-0.995193
FBgn0266956	-0.301446	-0.995013
FBgn0036186	-0.432702	-0.994978
FBgn0265043	-0.3656	-0.993979
FBgn0032507	-1.74985	-0.993825
FBgn0037014	-1.06576	-0.993466
FBgn0038219	-0.308964	-0.992619
FBgn0265065	-0.249509	-0.991992
FBgn0028939	-1.0358	-0.991868
FBgn0264468	-0.258039	-0.991353
FBgn0051784	-0.522469	-0.990706
FBgn0261831	-1.52961	-0.99057
FBgn0032888	-0.623969	-0.989632
FBgn0039264	-0.829621	-0.989263
FBgn0266624	-1.53704	-0.987796
FBgn0264862	-1.48393	-0.987694
FBgn0037889	-1.25148	-0.986434
FBgn0029552	-0.226621	-0.986207
FBgn0266396	-1.08367	-0.986034
FBgn0050036	-0.710857	-0.985471
FBgn0031235	-0.754929	-0.985433
FBgn0259861	-1.54721	-0.985412
FBgn0028668	-0.285512	-0.984062
FBgn0265064,FBgn0285993	0.544777	-0.983932
FBgn0029740	-0.584674	-0.983075
FBgn0035943	-0.270532	-0.982833
FBgn0266154	-0.761608	-0.981745
FBgn0265199	-0.241075	-0.98167
FBgn0030395	-0.423603	-0.981225
FBgn0019929	-0.611323	-0.981162
FBgn0036482	-0.321137	-0.980186
FBgn0267003	-0.900116	-0.980087
FBgn0265103	-0.661305	-0.979523
FBgn0032228	-0.654542	-0.977852
FBgn0262970	-0.95015	-0.977316
FBgn0037676	-0.169533	-0.975075
FBgn0037676	0.157816	-0.975075
FBgn0037676	0.223488	-0.975075
FBgn0267816	-1.06787	-0.974731
FBgn0033997	-1.07298	-0.974465
FBgn0263036	-0.470842	-0.973307
FBgn0286029	-0.279258	-0.972222
FBgn0031100	-0.612681	-0.971705
FBgn0267686	-0.890158	-0.970596
FBgn0030390	-0.659041	-0.969562
FBgn0038691	-0.366469	-0.969081
FBgn0037398	-0.648115	-0.968632
FBgn0053797	-1.39599	-0.968446
FBgn0025573	-0.246613	-0.967913
FBgn0033041	-1.15411	-0.967736
FBgn0020546,FBgn0262462	-1.07987	-0.967635
FBgn0039079	-0.691216	-0.967575
FBgn0040972	-0.536128	-0.967007
FBgn0039679	-1.11319	-0.966649
FBgn0265612	-0.320047	-0.965961
FBgn0030103	-0.704895	-0.964983
FBgn0039723	-0.750083	-0.964326
FBgn0050263	-0.626261	-0.96405
FBgn0029587	-1.0504	-0.96385
FBgn0035428	-1.05769	-0.963675
FBgn0052391	-0.356983	-0.962677
FBgn0264352	-0.855451	-0.962335
FBgn0267192	-0.711842	-0.96101
FBgn0086673	-0.961829	-0.96063
FBgn0015946	-0.504006	-0.960106
FBgn0266220	-1.34738	-0.959287
FBgn0004666	-0.853751	-0.958572
FBgn0032262	-0.791158	-0.958047
FBgn0032894	-0.169527	-0.957885
FBgn0085210	-0.611877	-0.957688
FBgn0265964	-1.52806	-0.957594
FBgn0032749	-0.755293	-0.957484
FBgn0085204	-0.664285	-0.957078
FBgn0052786	-0.808007	-0.956367
FBgn0036150	-0.800245	-0.955735
FBgn0264947	-0.839676	-0.955025
FBgn0033828	-0.408281	-0.953372
FBgn0037462	-0.546483	-0.95197
FBgn0024294	-1.22825	-0.951865
FBgn0030200	-1.0986	-0.951582
FBgn0267213	-0.192284	-0.951515
FBgn0035217	-0.431977	-0.951473
FBgn0038820	-1.15952	-0.95096
FBgn0035139	-0.669341	-0.950852
FBgn0037280	-0.824688	-0.950015
FBgn0266635	-1.12094	-0.949891
FBgn0036232	-1.27949	-0.949713
FBgn0033154	-1.08084	-0.949257
FBgn0263581	-0.941783	-0.948219
FBgn0261952	-0.98227	-0.947926
FBgn0035522	-0.875943	-0.94756
FBgn0038339	-0.704277	-0.947295
FBgn0028901	-0.629374	-0.946833
FBgn0039177	-1.1196	-0.946088
FBgn0015230	-0.627677	-0.94458
FBgn0267083	-0.96457	-0.944427
FBgn0266737	0.291775	-0.943968
FBgn0039196	-0.270047	-0.943823
FBgn0032125	-1.16068	-0.943232
FBgn0052719	-0.691184	-0.942672
FBgn0052719	-0.166211	-0.942672
FBgn0265099	-1.129	-0.941821
FBgn0037762	-0.575319	-0.941286
FBgn0262009	-0.85732	-0.940403
FBgn0264429	-0.751882	-0.9401
FBgn0259188	-1.52198	-0.939843
FBgn0267272	-0.53622	-0.939774
FBgn0265909	-1.07531	-0.939147
FBgn0030384	-0.761808	-0.938453
FBgn0035512	0.126677	-0.938284
FBgn0265967	-1.00686	-0.938065
FBgn0267275	-0.40631	-0.938054
FBgn0035787	1.51879	-0.9372
FBgn0267127	-0.948053	-0.936693
FBgn0086200	-0.43979	-0.936509
FBgn0085477	-0.519727	-0.934887
FBgn0266416	-0.402628	-0.934723
FBgn0033072	-0.830229	-0.9347
FBgn0265849	-0.0247727	-0.934469
FBgn0266925	-0.938593	-0.93439
FBgn0036751	-1.29516	-0.934361
FBgn0267644	-1.76063	-0.934152
FBgn0036962	-0.46353	-0.934021
FBgn0267713	0.109309	-0.934017
FBgn0266049	-0.549592	-0.933812
FBgn0264265	-0.139592	-0.932386
FBgn0264466	-0.607468	-0.932241
FBgn0039859	-0.387491	-0.932174
FBgn0037427	-1.11754	-0.931803
FBgn0025378	-0.428298	-0.93161
FBgn0031701	-0.207302	-0.931451
FBgn0033296	-1.18224	-0.931387
FBgn0040801	-0.671633	-0.931132
FBgn0266086	-1.17114	-0.930802
FBgn0051952	-0.286319	-0.930406
FBgn0029811	0.947713	-0.929545
FBgn0052783	-0.854978	-0.928335
FBgn0266348	-0.705483	-0.927816
FBgn0266097	-0.203203	-0.927684
FBgn0036346	-0.914278	-0.926571
FBgn0036346	-0.34115	-0.926571
FBgn0265637	-0.835454	-0.925941
FBgn0036872	0.781667	-0.925791
FBgn0050384,FBgn0050385	-0.362126	-0.924796
FBgn0030841	-0.697981	-0.923465
FBgn0034205	-0.039126	-0.922919
FBgn0035575	-0.651012	-0.922556
FBgn0053194	-1.43987	-0.922345
FBgn0037284	-0.722006	-0.922004
FBgn0264368	-0.751556	-0.920942
FBgn0037860	-0.347364	-0.920432
FBgn0003250	-0.753496	-0.920276
FBgn0263496	-0.458138	-0.920103
FBgn0038452	-0.524512	-0.919374
FBgn0038356	-0.796804	-0.918584
FBgn0036808	-0.325107	-0.918239
FBgn0032385	-0.319042	-0.917574
FBgn0267308	-0.768933	-0.916548
FBgn0035458	-1.38393	-0.915753
FBgn0266255	-0.205809	-0.915302
FBgn0002562	-0.728867	-0.914916
FBgn0263114	-0.464707	-0.914681
FBgn0053640	-1.03337	-0.914638
FBgn0262351	-1.04632	-0.914381
FBgn0037139	-0.452549	-0.914267
FBgn0039491	-0.445614	-0.914189
FBgn0267025	-0.627128	-0.912013
FBgn0267479	-0.723217	-0.911513
FBgn0051703	-0.528443	-0.911201
FBgn0033648	-0.941828	-0.911028
FBgn0039307	-0.420045	-0.910639
FBgn0086693	-0.574712	-0.909326
FBgn0032582	-0.888223	-0.909234
FBgn0039434	1.94218	-0.908928
FBgn0265614	-1.04641	-0.90853
FBgn0265746	-0.426598	-0.907143
FBgn0267675	-1.47243	-0.906473
FBgn0265061	-0.737056	-0.90584
FBgn0036738	-1.20039	-0.904956
FBgn0265760	0.0776295	-0.904796
FBgn0267947	0.0799659	-0.904611
FBgn0037516	-0.119885	-0.903977
FBgn0051867	-1.56911	-0.902496
FBgn0267679	-0.751941	-0.902462
FBgn0267492	-0.76904	-0.902014
FBgn0052829	-0.873729	-0.901803
FBgn0051358,FBgn0260231	-0.449747	-0.901775
FBgn0035949	0.552224	-0.901204
FBgn0259223	-1.16492	-0.90091
FBgn0033732	-1.10377	-0.900382
FBgn0266736	-0.878923	-0.900143
FBgn0030905	-0.44614	-0.900133
FBgn0030162	-1.28201	-0.899819
FBgn0034413	-0.779379	-0.899574
FBgn0265665	-1.44166	-0.899557
FBgn0053658	-0.28737	-0.898979
FBgn0033481	-1.06278	-0.898054
FBgn0040028	-0.194276	-0.897014
FBgn0264083	-1.18634	-0.896555
FBgn0020280	-0.449456	-0.896138
FBgn0267742	-1.12924	-0.895301
FBgn0051501	-0.269047	-0.894582
FBgn0039041	0.140772	-0.894439
FBgn0262854	-0.244272	-0.894163
FBgn0265699	-1.16716	-0.893639
FBgn0039504	-0.474921	-0.893459
FBgn0039812	-0.334929	-0.893269
FBgn0260480	-0.20571	-0.892685
FBgn0051391	-0.506262	-0.89221
FBgn0035594	-0.514168	-0.892203
FBgn0030570	-0.368659	-0.89217
FBgn0031970	-0.885716	-0.892075
FBgn0266587	-0.705494	-0.891987
FBgn0262583	-1.29342	-0.89153
FBgn0261998	-0.334808	-0.891198
FBgn0266894	-0.654589	-0.891144
FBgn0041243	-0.721233	-0.89056
FBgn0261523	-0.474763	-0.890428
FBgn0265910	-1.22215	-0.888687
FBgn0035547	0.99108	-0.887207
FBgn0038960	-0.877008	-0.887083
FBgn0032054	0.532723	-0.886505
FBgn0032054	0.835127	-0.886505
FBgn0085512	-1.03815	-0.886117
FBgn0033874	-0.20099	-0.885723
FBgn0033861	-0.455695	-0.885719
FBgn0266643	-1.46228	-0.885512
FBgn0033863,FBgn0033864	-0.32182	-0.885282
FBgn0053289	-0.797961	-0.883884
FBgn0266631	-0.581702	-0.883618
FBgn0265423	-0.68789	-0.883499
FBgn0087040	-1.32947	-0.882928
FBgn0052079	-0.607199	-0.882928
FBgn0037197	0.20053	-0.882275
FBgn0035724	-0.542167	-0.880866
FBgn0264604	-0.476506	-0.880441
FBgn0023415	-0.754448	-0.879785
FBgn0040965	-0.758904	-0.879301
FBgn0266832	-0.671351	-0.879245
FBgn0040353	-0.406841	-0.879179
FBgn0266243	-1.17198	-0.878627
FBgn0040984	-0.452144	-0.878516
FBgn0035218	-0.450342	-0.87781
FBgn0267142	-0.528006	-0.876655
FBgn0267022	-0.106545	-0.87641
FBgn0003267	-1.03802	-0.876024
FBgn0267771	-1.13878	-0.875656
FBgn0086408	-0.746597	-0.875649
FBgn0034825	-0.112816	-0.87501
FBgn0283428	-0.975408	-0.874929
FBgn0030725	-0.698562	-0.874913
FBgn0264893	-0.36884	-0.87487
FBgn0036016	-0.0151209	-0.874743
FBgn0033461	-0.609083	-0.874307
FBgn0034548	-1.04019	-0.873885
FBgn0264553	-0.820672	-0.873885
FBgn0267470	-0.728219	-0.873609
FBgn0052301,FBgn0052305	-0.685806	-0.873372
FBgn0034651	-0.367602	-0.872639
FBgn0267708	-1.17345	-0.871701
FBgn0051244	-0.292084	-0.871287
FBgn0013812	-1.22761	-0.871132
FBgn0030587	-0.652087	-0.871116
FBgn0267017	-1.23437	-0.870923
FBgn0004650	-0.624618	-0.870903
FBgn0038642	-0.0967662	-0.869837
FBgn0266868	-1.49031	-0.869808
FBgn0030590	-1.0832	-0.869094
FBgn0029679	-0.378962	-0.869052
FBgn0261638,FBgn0262174	-0.512644	-0.86884
FBgn0029532	-0.81532	-0.867795
FBgn0261571	-0.446007	-0.866368
FBgn0038486	-0.287761	-0.866091
FBgn0013810	-0.658277	-0.865058
FBgn0267201	-0.957342	-0.865046
FBgn0050072	-0.420125	-0.864158
FBgn0032471	-0.286919	-0.863321
FBgn0262893	-0.580287	-0.863276
FBgn0266115	-0.807017	-0.8632
FBgn0266331	-4.36759	-0.86269
FBgn0051804	-0.212176	-0.862263
FBgn0263002	-0.569669	-0.861132
FBgn0038523	-0.457798	-0.860445
FBgn0020556	-0.690257	-0.85892
FBgn0038127	-0.071427	-0.858099
FBgn0042207	-0.594177	-0.85701
FBgn0266830	-1.0536	-0.856695
FBgn0031032	-0.933089	-0.85561
FBgn0083945	-0.852225	-0.855332
FBgn0037726,FBgn0263389	-0.504253	-0.854953
FBgn0030823	-1.1738	-0.854484
FBgn0265162	-0.820836	-0.854232
FBgn0026255	-0.818182	-0.853546
FBgn0034869	-0.223257	-0.853113
FBgn0037171	-0.618358	-0.852744
FBgn0038705	-0.870104	-0.85272
FBgn0267599	-1.36698	-0.852055
FBgn0265272	-0.183168	-0.851715
FBgn0030899	-0.767988	-0.851564
FBgn0052671	-0.617333	-0.851067
FBgn0000449	-0.590327	-0.85067
FBgn0038840	-1.22835	-0.850655
FBgn0051551	-0.484863	-0.850368
FBgn0267435	-0.854145	-0.84999
FBgn0036871	0.400574	-0.849941
FBgn0051606	-0.571878	-0.849913
FBgn0039937	-0.633366	-0.849673
FBgn0039937	-0.420439	-0.849673
FBgn0001180	-0.78665	-0.849348
FBgn0032109	-0.515589	-0.848443
FBgn0264884	-0.763964	-0.847577
FBgn0266895	-0.626277	-0.846414
FBgn0250839	-0.141052	-0.846334
FBgn0028946	-1.04514	-0.84592
FBgn0267597	-0.440712	-0.844788
FBgn0267452	-0.47273	-0.843675
FBgn0031999	-0.578437	-0.843463
FBgn0030540	-0.307584	-0.843106
FBgn0265098	-0.82638	-0.842891
FBgn0259955,FBgn0259956	-0.304591	-0.842716
FBgn0003068	-0.445487	-0.8419
FBgn0030373	-0.91606	-0.841653
FBgn0010197	-0.803647	-0.84142
FBgn0036351	-0.517808	-0.841005
FBgn0030071	-0.320909	-0.840692
FBgn0050416	-0.0910145	-0.839366
FBgn0266962	-0.0384588	-0.838159
FBgn0036390	-0.425024	-0.83806
FBgn0267458	-0.747832	-0.837316
FBgn0263742	-1.32335	-0.837128
FBgn0266985	-0.329551	-0.836794
FBgn0032692	-0.826045	-0.835225
FBgn0265821	-0.603612	-0.835118
FBgn0005778	-0.373536	-0.834776
FBgn0030187	-0.895574	-0.834619
FBgn0264869	-0.934338	-0.834005
FBgn0011676	-0.110148	-0.832063
FBgn0029995	-0.731998	-0.831049
FBgn0041105	-0.726876	-0.830972
FBgn0039795	-0.81756	-0.830778
FBgn0261429	-1.0575	-0.830417
FBgn0032416	-0.525364	-0.830273
FBgn0053795	-1.00076	-0.830123
FBgn0266234	-0.470262	-0.829647
FBgn0266648	-0.470932	-0.828797
FBgn0037030	-0.667069	-0.828601
FBgn0039916	-0.784714	-0.827967
FBgn0020646	-0.327721	-0.827488
FBgn0031201	-0.500254	-0.827181
FBgn0265059	-0.475558	-0.827178
FBgn0264470	-0.472533	-0.82705
FBgn0030826	0.411487	-0.825289
FBgn0262980	0.314918	-0.825225
FBgn0262532	-1.067	-0.824874
FBgn0030840	-0.264023	-0.824303
FBgn0053483	-0.653166	-0.823304
FBgn0083950	-0.273292	-0.822605
FBgn0083950	-0.0557276	-0.822605
FBgn0264952	-0.742293	-0.822262
FBgn0000479	1.41981	-0.82191
FBgn0262840	-0.162514	-0.821734
FBgn0267776	-1.1161	-0.821697
FBgn0003023	-0.602609	-0.82102
FBgn0034515	0.0109738	-0.820787
FBgn0036969	-1.27351	-0.820448
FBgn0267125	-0.507224	-0.820259
FBgn0030449	-0.128815	-0.819596
FBgn0085202	-0.241389	-0.819195
FBgn0037455	-0.305761	-0.818951
FBgn0261567	-0.415297	-0.818851
FBgn0030886	-0.346426	-0.818748
FBgn0016919	-0.926857	-0.818674
FBgn0265832	-0.626987	-0.818457
FBgn0264835	0.156252	-0.818319
FBgn0050374	-0.254082	-0.818256
FBgn0035928	-0.235778	-0.818005
FBgn0265001	-0.569279	-0.817954
FBgn0029660	-0.248941	-0.817466
FBgn0264385	-0.513691	-0.817266
FBgn0038751	-1.173	-0.817083
FBgn0034283	-0.522067	-0.817009
FBgn0030317	-0.916343	-0.816799
FBgn0267721	-0.112172	-0.816676
FBgn0053679	-0.338433	-0.816076
FBgn0050101	0.352619	-0.815766
FBgn0039478	-0.403829	-0.815138
FBgn0266951	-1.19632	-0.815121
FBgn0032188	-0.189233	-0.814954
FBgn0032519	-0.0096647	-0.814781
FBgn0266776	-0.133566	-0.81439
FBgn0028938	0.14439	-0.814197
FBgn0035621	-0.297138	-0.814192
FBgn0052088	-0.642054	-0.814019
FBgn0266871	-0.756233	-0.813798
FBgn0038315	-0.381675	-0.813612
FBgn0263338	-0.49403	-0.812832
FBgn0267240	-1.25915	-0.812398
FBgn0039039	-0.630474	-0.81202
FBgn0036880	-0.461135	-0.811918
FBgn0033248	-0.442916	-0.811783
FBgn0262817	-0.132439	-0.811696
FBgn0021742	-0.906039	-0.811083
FBgn0265720	-1.06878	-0.811046
FBgn0265809	-0.0779065	-0.809943
FBgn0265449	-0.425948	-0.809727
FBgn0030931	-0.836019	-0.809324
FBgn0265150	-1.61535	-0.808764
FBgn0266824	-0.396471	-0.808731
FBgn0039370	-0.191947	-0.808499
FBgn0264992	-0.412677	-0.808373
FBgn0036153	-0.717677	-0.808292
FBgn0267203	-0.866254	-0.808083
FBgn0031423	0.0144575	-0.807806
FBgn0265721	-0.0820337	-0.807631
FBgn0051213	-0.892668	-0.807352
FBgn0085191	-0.638557	-0.807249
FBgn0035077	-0.266381	-0.805131
FBgn0041337	-0.28988	-0.804648
FBgn0031778,FBgn0265999	-1.11019	-0.804347
FBgn0265544	-0.450999	-0.803804
FBgn0265895	-0.399918	-0.803249
FBgn0025776	-0.393834	-0.802879
FBgn0041246	-1.44018	-0.802022
FBgn0085612	-0.908045	-0.801568
FBgn0038358	-0.670979	-0.801054
FBgn0035577	-0.592133	-0.800884
FBgn0037829	-0.440213	-0.80067
FBgn0266955	-0.580527	-0.800283
FBgn0043783	-0.151562	-0.800201
FBgn0043783	1.30832	-0.800201
FBgn0085303	0.113556	-0.799804
FBgn0030001	-0.69841	-0.798868
FBgn0085239	-0.351361	-0.797651
FBgn0053453	-0.623545	-0.797583
FBgn0033549	0.0470762	-0.797098
FBgn0267996	-0.93488	-0.796837
FBgn0053702	-1.28426	-0.796619
FBgn0052797	-0.0499951	-0.796214
FBgn0264546	-0.569436	-0.796133
FBgn0261055	0.00736792	-0.79531
FBgn0030859	-0.996733	-0.794982
FBgn0031829	-0.576372	-0.79488
FBgn0265422	-0.832777	-0.793293
FBgn0038821	-0.168526	-0.793231
FBgn0266780	-0.566859	-0.792837
FBgn0085454	-0.103093	-0.792764
FBgn0038210	-0.171904	-0.792635
FBgn0264995	-0.651551	-0.791448
FBgn0036790	-0.886007	-0.79136
FBgn0003295	-0.543711	-0.790464
FBgn0053271,FBgn0053489	-0.0730431	-0.790265
FBgn0085273	-0.733517	-0.789834
FBgn0036584	-0.800335	-0.789797
FBgn0264340	-0.258989	-0.78969
FBgn0262994	-0.470674	-0.789607
FBgn0002561	-0.613687	-0.788236
FBgn0053643	-0.671565	-0.787868
FBgn0036750	-1.56545	-0.787716
FBgn0266586	-1.42518	-0.78712
FBgn0266596	-0.986005	-0.78636
FBgn0035263	-0.621773	-0.786049
FBgn0265944	-1.02162	-0.785999
FBgn0052161	-0.889003	-0.785927
FBgn0028987	-0.321817	-0.785365
FBgn0034942	-0.0488947	-0.784622
FBgn0266309	-0.8065	-0.783612
FBgn0000927	-0.965793	-0.783478
FBgn0011559	-0.280482	-0.783393
FBgn0265525	-0.541395	-0.782995
FBgn0004047	-0.0441286	-0.78284
FBgn0267546	-0.917574	-0.782292
FBgn0265339	-0.490475	-0.782027
FBgn0264483	-0.476274	-0.782
FBgn0037857	-0.261725	-0.781982
FBgn0037879	-1.20152	-0.781331
FBgn0262352	-0.47839	-0.781268
FBgn0262352	-0.0177677	-0.781268
FBgn0028943	-0.223604	-0.780908
FBgn0030541	-0.398309	-0.780539
FBgn0052106	-0.185843	-0.780376
FBgn0046793	-0.176626	-0.780083
FBgn0005619	-0.641745	-0.779753
FBgn0266963	-0.55448	-0.778049
FBgn0034168	-0.869808	-0.777564
FBgn0030844	-0.501403	-0.776914
FBgn0034721	-0.455488	-0.776849
FBgn0262030	-0.00275913	-0.77652
FBgn0032878	-0.362438	-0.776112
FBgn0266429	-0.721619	-0.77605
FBgn0264739	0.115497	-0.775428
FBgn0038859	-0.745462	-0.775193
FBgn0032299	0.91963	-0.774417
FBgn0266534	-1.33344	-0.772869
FBgn0053258	-0.914068	-0.772769
FBgn0261634	-1.10614	-0.772684
FBgn0265075	-0.538206	-0.772311
FBgn0032483	-0.135604	-0.772036
FBgn0033164	-0.967829	-0.770582
FBgn0052847	-0.537812	-0.770062
FBgn0051371	-0.119736	-0.770024
FBgn0051516	-0.422717	-0.769717
FBgn0266677	-0.363823	-0.769217
FBgn0053958	-0.895513	-0.768688
FBgn0265908	-0.294228	-0.768671
FBgn0036022	-0.279358	-0.76826
FBgn0052986,FBgn0052987,FBgn0052988	-0.190445	-0.768174
FBgn0262820	-0.4259	-0.76797
FBgn0265731	-0.829146	-0.766999
FBgn0019809	-0.93863	-0.765202
FBgn0036497	-0.25991	-0.764787
FBgn0038567	-0.482267	-0.764376
FBgn0259697	-0.209464	-0.764101
FBgn0261925	-0.766714	-0.763866
FBgn0051300	-0.0290091	-0.763768
FBgn0004110	-0.832325	-0.76369
FBgn0034099	-0.237003	-0.763017
FBgn0002940	-1.16112	-0.762474
FBgn0034321,FBgn0034322	-0.525245	-0.762446
FBgn0266708	-0.27185	-0.76211
FBgn0267613	-0.522202	-0.76142
FBgn0030167	-0.466048	-0.761269
FBgn0085465	0.358852	-0.761229
FBgn0050284	-0.251198	-0.760553
FBgn0266682	-1.14024	-0.76004
FBgn0038850	-0.378636	-0.759928
FBgn0267539	-0.294904	-0.759693
FBgn0053919	-0.721502	-0.759541
FBgn0038485	0.178951	-0.759421
FBgn0039225	-0.842003	-0.759286
FBgn0265606	-0.572785	-0.758728
FBgn0036817	0.873128	-0.758025
FBgn0266200	-0.477904	-0.757657
FBgn0038217	-0.0143028	-0.757518
FBgn0030830	-0.0357305	-0.757469
FBgn0053627	-0.8364	-0.75727
FBgn0051533	-0.238905	-0.756778
FBgn0032381	-0.2063	-0.756696
FBgn0025878	0.465636	-0.755864
FBgn0031465	-0.253125	-0.755268
FBgn0039523	-0.804194	-0.755162
FBgn0085267	-0.188146	-0.755134
FBgn0037122	0.500291	-0.755053
FBgn0033599	-0.374733	-0.754322
FBgn0030596	-0.528172	-0.75427
FBgn0038894	0.0724962	-0.753669
FBgn0032434	-0.104949	-0.753174
FBgn0263970	-0.61612	-0.752999
FBgn0051010	-0.317999	-0.752894
FBgn0084001	-0.325071	-0.752532
FBgn0052437	-0.0846767	-0.752049
FBgn0053481	0.909062	-0.751904
FBgn0030722	-0.162925	-0.751157
FBgn0284413	-1.59679	-0.751068
FBgn0267570	-1.09353	-0.750743
FBgn0011279	-0.370776	-0.749778
FBgn0029799	-0.676738	-0.749702
FBgn0050281	-0.438389	-0.749578
FBgn0260969	-0.477738	-0.749148
FBgn0029518	-0.802502	-0.748522
FBgn0045843	-0.260839	-0.74764
FBgn0000241	-0.64368	-0.747285
FBgn0052037	0.177661	-0.746948
FBgn0000529	-0.7245	-0.746611
FBgn0050161	-0.37381	-0.7465
FBgn0052598	0.575835	-0.746495
FBgn0263452	-0.00831506	-0.746398
FBgn0053632	-1.0412	-0.745984
FBgn0262028	0.523952	-0.745694
FBgn0037630	-0.709825	-0.745053
FBgn0035797	-0.747268	-0.744766
FBgn0085233	-0.189196	-0.744585
FBgn0261686	0.0208707	-0.742549
FBgn0040506	-0.0956443	-0.741444
FBgn0038833	-0.788476	-0.741437
FBgn0036427	0.390921	-0.74087
FBgn0053221	-0.146598	-0.740442
FBgn0260996	0.294625	-0.739924
FBgn0050048	-0.323948	-0.739731
FBgn0050048	-0.0900355	-0.739731
FBgn0038153	-0.98202	-0.739621
FBgn0038423	-0.338166	-0.739247
FBgn0265067	-0.250723	-0.738939
FBgn0262539	-1.13709	-0.738889
FBgn0034833	-0.314087	-0.738835
FBgn0265759	-0.757906	-0.738097
FBgn0054021	0.221224	-0.737736
FBgn0084008	-0.83047	-0.736366
FBgn0038435	-0.450068	-0.736113
FBgn0003065	0.620584	-0.735749
FBgn0040699	0.863091	-0.735749
FBgn0267763	-1.22155	-0.735662
FBgn0029170	0.256412	-0.735574
FBgn0038709	-0.396401	-0.73435
FBgn0034820	-0.0799565	-0.734305
FBgn0264844	-0.312067	-0.733582
FBgn0260777	-0.297122	-0.733286
FBgn0038592	-0.714191	-0.732997
FBgn0037125	1.76303	-0.732979
FBgn0033706	-0.502237	-0.732662
FBgn0038357	-0.226122	-0.7325
FBgn0032649	-0.101223	-0.732448
FBgn0038188	-0.318987	-0.732434
FBgn0262610	-0.140626	-0.732139
FBgn0267178	-0.711136	-0.731081
FBgn0265161	-0.383693	-0.730721
FBgn0265087	0.13824	-0.730583
FBgn0036177	0.130758	-0.730212
FBgn0266045	-0.324411	-0.729212
FBgn0034481	-0.328768	-0.728909
FBgn0003655	-0.751992	-0.728295
FBgn0267635	-0.752169	-0.728131
FBgn0053673	-0.536707	-0.728128
FBgn0005775	-0.352619	-0.727952
FBgn0005775	-0.164013	-0.727952
FBgn0005775	0.234957	-0.727952
FBgn0266276	-0.808406	-0.727541
FBgn0286032	-0.477195	-0.727425
FBgn0029568	0.291695	-0.727288
FBgn0050280	-1.14206	-0.727223
FBgn0040356	-0.309231	-0.726749
FBgn0265524	-0.307129	-0.725962
FBgn0260646	-0.339128	-0.725646
FBgn0264872	-1.61411	-0.72538
FBgn0034906	-0.911432	-0.725281
FBgn0267236	-0.484706	-0.724981
FBgn0052945	0.103383	-0.724885
FBgn0035563	-0.186816	-0.724813
FBgn0266757	-0.232935	-0.72473
FBgn0051514	-0.538096	-0.724686
FBgn0052271	-0.648124	-0.724205
FBgn0039655	-0.196152	-0.724056
FBgn0004842	-0.860461	-0.723996
FBgn0262391,FBgn0265104	-1.34591	-0.723253
FBgn0085190	-0.13209	-0.723155
FBgn0053641	-1.4699	-0.722989
FBgn0005638	-0.183891	-0.72267
FBgn0264674	-0.653694	-0.721585
FBgn0264703	-0.737063	-0.721169
FBgn0031837	-1.12383	-0.721139
FBgn0265958	-0.269099	-0.720739
FBgn0259712	-0.558833	-0.719442
FBgn0267755	-0.32463	-0.718828
FBgn0265824	-0.45863	-0.718117
FBgn0058064	-0.102479	-0.717976
FBgn0053768	-0.988586	-0.716997
FBgn0052774	-0.0141121	-0.716631
FBgn0265596	-0.742237	-0.716547
FBgn0267175	-0.476698	-0.714632
FBgn0065110	-0.199642	-0.713975
FBgn0265583	-0.238723	-0.713537
FBgn0262478	-0.240565	-0.713478
FBgn0038528	1.85096	-0.712642
FBgn0030170	-0.259279	-0.71223
FBgn0266684	-0.484949	-0.709921
FBgn0265873	-0.73918	-0.709758
FBgn0051286	-0.186042	-0.709142
FBgn0036781	-0.119109	-0.708538
FBgn0035317	-0.468373	-0.708289
FBgn0039659	-0.465315	-0.708081
FBgn0053463	-0.485816	-0.707418
FBgn0037429	-1.23016	-0.707073
FBgn0039101	-0.327272	-0.706299
FBgn0032415	-0.553584	-0.706204
[truncated: 11,957 more rows]
